# Supplementary material for: Molecular characterization analysis of PANoptosis-related genes in colorectal cancer based on bioinformatic analysis
Source: PLoS One. 2024 Aug 26;19(8):e0307651. doi: 10.1371/journal.pone.0307651 (PMC11346968; doi:10.1371/journal.pone.0307651)
Supplement: S2 File — (XLSX) [file pone.0307651.s002.xlsx]

## Sheet: Sheet1
	n=1						n=2						n=3
		NCM460	HCT116	HT29	SW480			NCM460	HCT116	HT29	SW480			NCM460	HCT116	HT29	SW480
	UNC5D mean	28.4435	30.1188	29.2284	30.7703		UNC5D mean	28.467	30.1999	30.1427	30.43		UNC5D mean	28.859	30.3166	29.4863	30.5885
	GAPDH mean	13.2565	13.3217	12.7936	13.9383		GAPDH mean	13.3733	13.1195	13.3377	13.2482		GAPDH mean	13.6888	13.2549	12.4747	13.1634
	∆CT	15.187	16.7971	16.4348	16.832		∆CT	15.0937	17.0805	16.805	17.1818		∆CT	15.1702	17.0616	17.0116	17.4252
	∆∆CT	0.0366709	1.64677	1.28449	1.68173		∆∆CT	-0.0565985	1.93017	1.65473	2.03153		∆∆CT	0.0199276	1.91131	1.86129	2.27487
	2^(-∆∆CT)	0.974902	0.319354	0.410517	0.311708		2^(-∆∆CT)	1.04001	0.262398	0.317598	0.244595		2^(-∆∆CT)	0.986282	0.265851	0.275229	0.206631
					AVERAGE
		15.187	15.0937	15.1702	15.1503
	Data for graph
		NCM460	HCT116	HT29	SW480
	n=1	0.974902	0.319354	0.410517	0.311708
	n=2	1.04001	0.262398	0.317598	0.244595
	n=3	0.986282	0.265851	0.275229	0.206631
