# Supplementary material for: Molecular characterization analysis of PANoptosis-related genes in colorectal cancer based on bioinformatic analysis
Source: PLoS One. 2024 Aug 26;19(8):e0307651. doi: 10.1371/journal.pone.0307651 (PMC11346968; doi:10.1371/journal.pone.0307651)
Supplement: S3 File — (CSV) [file pone.0307651.s003.csv]

	Thioguanine6	UNC5D	group
BR:MCF7	0.6	0	low
BR:MDA-MB-231	0.61	0	low
BR:HS 578T	-2.04	0.145	high
BR:BT-549	-0.22	0.037	high
BR:T-47D	0.3	0.025	high
CNS:SF-268	0.09	0.034	high
CNS:SF-295	1.12	0.061	high
CNS:SF-539	0.19	0.037	high
CNS:SNB-19	-4.31	0.579	high
CNS:SNB-75	0.38	0.051	high
CNS:U251	-0.96	0.543	high
CO:COLO 205	-0.54	0.019	low
CO:HCC-2998	0.43	0.023	low
CO:HCT-116	0.56	0.046	high
CO:HCT-15	0.12	0	low
CO:HT29	0.07	0.026	high
CO:KM12	-0.34	0.019	low
CO:SW-620	0.03	0.052	high
LE:CCRF-CEM	0.97	0.018	low
LE:HL-60(TB)	-0.66	0.049	high
LE:K-562	1.16555555555556	0	low
LE:MOLT-4	0.46	0.097	high
LE:RPMI-8226	0.86	0.14	high
LE:SR	2.05	0.016	low
ME:LOX IMVI	1.5	0	low
ME:MALME-3M	0	0	low
ME:M14	0.35	0.06	high
ME:SK-MEL-2	-0.36	0.125	high
ME:SK-MEL-28	-1.22	0	low
ME:SK-MEL-5	-1.02	0.053	high
ME:UACC-257	-0.2	0	low
ME:UACC-62	0.69	0.03	high
ME:MDA-MB-435	0.52	0.017	low
LC:A549/ATCC	-1.4	0.027	high
LC:EKVX	0.02	0	low
LC:HOP-62	0.22	0	low
LC:HOP-92	1.31	0	low
LC:NCI-H226	-0.21	0.026	high
LC:NCI-H23	0.19	0	low
LC:NCI-H322M	-1.27	0	low
LC:NCI-H460	0.58	0.207	high
LC:NCI-H522	0.25	0.031	high
OV:IGROV1	-1.77	0.015	low
OV:OVCAR-3	0.26	0.021	low
OV:OVCAR-4	0.02	0.011	low
OV:OVCAR-5	0.16	0.036	high
OV:OVCAR-8	0.45	0	low
OV:SK-OV-3	0.71	0	low
OV:NCI/ADR-RES	0.46	0.013	low
PR:PC-3	-0.81	0.231	high
PR:DU-145	0.19	0.255	high
RE:786-0	0.56	0	low
RE:A498	-1.16	0.084	high
RE:ACHN	-0.43	0.023	low
RE:CAKI-1	0.81	0.029	high
RE:RXF 393	0.4	0.017	low
RE:SN12C	0.16	0	low
RE:TK-10	0.46	0	low
RE:UO-31	0.31	0	low
