# Supplementary material for: Molecular characterization analysis of PANoptosis-related genes in colorectal cancer based on bioinformatic analysis
Source: PLoS One. 2024 Aug 26;19(8):e0307651. doi: 10.1371/journal.pone.0307651 (PMC11346968; doi:10.1371/journal.pone.0307651)
Supplement: S4 File — (XLSX) [file pone.0307651.s004.xlsx]

## Sheet: HiSeqV2
sample	TCGA-CA-5256-01	TCGA-AZ-6599-01	TCGA-AA-3655-01	TCGA-A6-6137-01	TCGA-CK-4952-01	TCGA-A6-5657-01	TCGA-AD-6963-01	TCGA-AA-3663-11	TCGA-A6-6138-01	TCGA-A6-A567-01	TCGA-AA-3712-11	TCGA-D5-6928-01	TCGA-AZ-6598-01	TCGA-D5-6931-01	TCGA-G4-6295-01	TCGA-AA-A01X-01	TCGA-AZ-4313-01	TCGA-DM-A0XD-01	TCGA-D5-6535-01	TCGA-AA-3509-01	TCGA-DM-A28E-01	TCGA-A6-5667-11	TCGA-G4-6307-01	TCGA-A6-2682-01	TCGA-CM-5868-01	TCGA-CK-4947-01	TCGA-D5-5540-01	TCGA-A6-4105-01	TCGA-A6-6651-01	TCGA-G4-6625-01	TCGA-CM-5860-01	TCGA-DM-A28G-01	TCGA-A6-5666-01	TCGA-A6-2675-11	TCGA-AA-3516-11	TCGA-AZ-6605-01	TCGA-CA-5797-01	TCGA-D5-6930-01	TCGA-5M-AAT4-01	TCGA-AA-3685-01	TCGA-D5-6924-01	TCGA-CA-6718-01	TCGA-AZ-6603-01	TCGA-CM-5862-01	TCGA-AZ-6598-11	TCGA-AA-A01Z-01	TCGA-DM-A0X9-01	TCGA-A6-A566-01	TCGA-A6-5662-11
ARHGEF10L	10.1616	11.1212	11.0245	11.0576	10.566	10.4189	10.8635	11.0543	10.3716	11.5113	11.566	11.1823	10.3753	10.9454	10.5801	11.3511	9.9895	10.6339	10.4558	10.4599	12.1639	11.6752	11.2254	9.7535	10.822	10.9332	8.9255	10.4411	11.1746	10.9821	10.117	11.5292	9.8254	10.8023	11.0285	10.555	10.2489	10.812	10.5722	10.7058	11.0007	9.9818	11.2014	10.5574	11.5817	11.3011	11.3708	10.5314	10.5065
HIF3A	3.7172	2.3437	2.0858	6.0759	1.9506	5.4777	4.4634	8.4492	1.8943	4.7474	7.2048	4.0668	3.8031	5.5781	2.7722	5.9152	1.5317	4.0363	3.2882	3.6171	3.8096	7.8633	6.0671	4.6549	3.9389	5.2065	1.5096	3.618	9.968	5.506	3.2079	5.1827	5.0261	8.6022	6.7073	4.1483	4.3205	3.1832	2.1513	1.7731	7.6823	4.52	5.1886	2.2991	9.5493	1.838	5.8056	2.8551	8.5227
RNF17	0	0	0.5495	0	0	0	0	0	0	0	0	0	0	0	0	0	0	0	0	0	0	1.9451	0	0	0	0	0	0	0	0	0	0	0	0	0	0	1.0817	0	0.5163	0	0	1.9042	0	0	0.9392	0	0	1.1681	0
RNF10	10.4857	11.6878	11.5062	11.7053	11.8684	11.4861	11.4397	11.9238	11.758	11.4303	11.9882	11.8429	12.1726	11.9317	11.8621	11.5976	11.5517	12.0669	11.4887	11.3388	11.6743	12.0565	11.7117	11.5842	11.6362	11.5706	10.5356	11.631	11.6404	11.4163	11.5742	11.4124	11.122	12.0303	12.3793	11.4967	11.9337	11.4795	11.4311	10.9266	11.4155	11.1164	11.4413	11.2532	12.0172	11.7372	11.7944	11.6705	12.0175
RNF11	10.5157	10.383	9.9334	10.2443	9.8537	10.1777	9.3104	11.078	10.4115	10.6953	10.6759	10.0012	10.1776	10.1428	10.0331	10.0935	10.0831	9.4022	9.6595	9.4254	9.8101	10.632	8.9965	10.3593	9.9826	10.0931	9.969	9.7841	10.4134	9.7259	10.5789	10.312	9.8495	11.0561	11.1758	10.17	10.2204	9.5348	9.1424	10.1298	9.8524	10.3951	9.4938	10.6306	10.6589	9.6207	9.4775	10.6515	11.4899
RNF13	11.1805	9.9166	9.656	10.225	9.9356	9.2937	9.6805	10.1588	10.3127	10.3167	10.1887	10.2312	10.1009	9.6621	9.98	10.1198	10.2737	9.6604	10.7569	10.3744	10.0181	9.9488	9.7103	10.5332	10.7126	9.9666	11.051	10.2678	10.33	10.1796	10.4476	9.9533	10.7407	10.053	10.2586	10.3363	10.1038	9.528	9.9598	10.8609	9.9249	10.2821	10.2493	10.8851	9.6581	9.5539	9.7027	10.1456	10.3903
GTF2IP1	11.3755	11.924	11.6354	11.322	11.4306	12.0257	11.1841	11.9756	12.1518	12.101	10.9669	12.313	12.5646	11.4031	11.6815	12.2796	11.3665	11.6717	12.0661	11.1656	11.2324	11.2634	12.1918	11.2425	11.4884	12.4983	10.7463	11.3621	11.9572	11.2981	12.6004	12.1488	11.6273	12.3129	11.6455	12.0469	12.5561	11.4254	11.7234	11.5913	11.3951	11.5256	11.7861	12.4339	11.8167	11.2175	11.9791	11.3926	12.1805
REM1	2.768	2.4817	3.7064	2.8994	2.6602	5.6451	3.0654	5.6246	4.5908	2.3611	4.5303	5.5281	3.3476	3.2356	4.3532	3.6106	3.4501	3.3032	2.6687	3.9762	2.1992	3.7895	2.2936	3.6234	3.6812	3.8179	2.9585	4.3561	6.0148	4.7948	4.7175	1.9078	2.0202	5.1754	4.4142	5.3175	3.5598	4.001	3.1285	3.5995	4.2373	3.1436	5.0362	3.9429	5.0888	3.3843	2.6182	6.3586	5.493
MTVR2	0	0	0.9465	0	0.495	0	0.7672	0.6751	0	0	1.8362	0.8889	0	0	0.5714	0.952	0	0	0.9813	0.5195	0	1.5363	0	0.599	0.4419	0	0	1.0181	0.5047	1.2391	0	0	0	1.9217	0	0.9886	0	0	1.656	0.5691	1.5775	1.3603	0.7919	0	2.0743	1.4419	0.7159	0	0
RTN4RL2	2.2321	3.4169	3.3607	4.0206	4.6048	3.4662	2.3818	3.0287	2.3437	2.6257	3.284	2.9661	6.7245	3.666	5.3522	2.0946	1.2741	2.2435	3.6093	2.9073	2.1992	1.7551	4.927	4.1688	3.6812	1.985	2.231	2.4889	4.4277	4.2586	2.5132	2.7998	2.7233	3.2274	2.2572	4.47	4.0558	3.948	3.3877	2.5449	2.9288	5.1961	3.5813	2.7829	3.4106	2.1484	2.1807	4.4314	3.0438
C16orf13	10.4496	9.7643	9.4322	9.1701	9.3126	9.5924	10.7102	9.2547	9.3908	9.3155	8.8966	8.4731	9.813	9.3816	9.6296	10.0031	10.2993	10.5128	10.0526	10.051	10.1832	8.8379	11.1687	9.4245	10.4411	9.0526	9.9663	9.4153	8.9555	9.7135	9.5181	9.7789	10.0276	8.7214	8.6365	9.8952	10.0256	9.9403	10.1753	10.6475	9.2703	8.867	9.6589	9.6291	9.5572	10.8676	10.0777	9.027	8.7656
C16orf11	0	0	0.5495	0	0	0	0	0	0	0	0.5985	0	0	0	0.9796	0	0	0	0	0	0	0	0.6784	0.599	0	0	0	0	0	1.2391	0	0	1.0135	0	0	0	0	0.6575	2.6237	0.5691	0	0	0	0	0	1.6535	0	0	0
FGFR1OP2	8.864	8.8247	8.6209	8.7443	9.1254	8.5971	9.0706	8.9499	8.8519	8.8169	9.0074	9.8688	9.2127	9.1073	8.8554	8.4668	8.6894	8.8929	8.3484	8.7746	9.0883	8.8822	7.7665	9.2092	8.3602	8.877	9.6421	9.3657	8.9445	8.7003	9.2929	8.6524	9.0451	8.8749	8.9591	8.872	8.8533	8.4501	8.2517	9.1807	9.0629	9.0605	8.7056	9.4733	8.5714	8.5616	8.8243	9.1009	9.1078
TSKS	0	0	0.9465	0.5474	0	1.9036	0	0.6751	0.5389	1.0246	0.5985	0.5119	0	0.5536	0.9796	0.5532	0	0.9514	0.9813	0.5195	0	0.5608	0	0.599	1.6556	0	0	0	1.174	1.2391	0	0	2.1909	1.4186	2.1071	1.3082	0.8026	0.6575	0.5163	0	1.5775	0.477	1.0683	0	2.3586	0	0.4018	2.2453	1.9211
ATRX	9.3775	10.0715	11.0433	10.7429	9.8556	10.4973	9.9004	9.8511	10.1905	10.3752	9.6975	10.5505	9.1889	11.0883	9.6091	11.1945	8.7156	10.5297	10.8095	10.6972	9.8137	9.72	9.4044	10.5317	10.0876	10.6563	9.8187	10.3374	10.8533	10.0217	10.5286	10.4687	10.9011	10.5129	9.3596	10.3892	10.7131	9.8007	10.4674	9.5035	11.4878	10.1515	11.1609	9.9261	10.0484	10.4128	10.7867	10.2297	10.3291
PMM2	11.2484	10.5191	10.9326	10.8209	10.9294	10.3623	11.1851	10.047	10.6637	10.6594	10.4977	9.932	10.8127	10.7906	10.58	10.9318	10.9153	11.2076	10.9004	10.8745	11.1287	10.6347	11.7118	11.2211	11.1734	10.6272	10.8307	10.7786	9.6906	11.0016	10.7187	10.6822	11.0967	10.2754	9.8806	11.0648	11.1997	11.1383	10.6364	10.9584	10.5438	10.5891	11.0237	10.4351	10.578	11.2847	10.9823	10.6177	9.7704
LOC100272146	6.1007	5.5343	5.9695	5.9307	5.0941	5.887	6.7368	5.2703	7.3216	5.8028	5.3968	6.61	5.1521	5.4137	6.3082	6.6313	4.5665	6.2063	6.3552	5.4566	6.6277	4.6297	6.9199	5.6849	6.8317	5.9211	6.5916	6.1647	5.6317	6.2098	5.9316	6.2348	5.7544	4.5769	4.9436	5.5168	6.8299	5.5604	6.4005	5.8352	6.7393	6.0368	6.6399	6.1484	5.254	5.6663	6.368	5.8041	5.0344
ASS1	13.4524	12.1302	12.5693	12.72	12.0369	11.6242	13.9645	12.142	11.404	11.2156	12.2542	11.7239	10.9118	12.849	10.0163	12.3516	13.7291	13.2147	13.9976	12.0614	13.533	12.7391	12.6999	11.5031	11.8216	13.4529	10.8739	12.6802	12.0478	13.2702	12.051	12.5415	12.1222	12.6483	13.766	12.4767	12.4851	14.0812	12.9532	13.973	12.1789	13.5159	11.9304	13.1538	12.4937	11.8287	12.7061	12.6118	11.8841
NCBP1	10.7642	10.6109	10.6616	10.4519	11.0042	10.8302	10.7111	10.2845	10.719	10.5881	10.2997	10.8491	10.1552	10.6241	9.9741	10.5901	11.0375	10.6392	9.913	10.7758	10.7105	9.9514	10.1947	10.5399	10.6273	10.8315	11.3923	10.9164	9.9406	10.8274	10.7181	10.3821	10.764	10.0706	11.2963	10.1585	10.3298	10.177	10.4311	10.3586	10.5395	10.2908	10.4574	10.8899	9.9916	10.4418	10.7368	10.1332	10.3726
ZNF709	6.7441	6.2459	6.0423	6.0759	4.5301	6.6127	5.736	5.8503	5.8139	5.1767	5.5785	5.5281	6.8514	3.9541	5.5745	5.2447	6.0904	4.7627	5.7046	5.9161	6.1598	5.3544	6.0476	5.641	6.4133	5.716	7.4735	6.6429	6.0148	5.6692	5.8157	5.8203	6.0152	5.4016	5.2606	5.9547	4.1189	4.7227	5.3582	6.2562	5.6986	5.7311	6.3084	6.7399	5.4635	5.6293	5.0498	5.3321	6.2314
ZNF708	7.7266	6.748	6.8519	7.152	5.7496	7.1188	6.2567	6.815	6.7289	6.1566	7.2149	7.3359	6.8847	6.8234	7.3342	6.5758	6.6817	6.4492	7.3847	7.2547	7.1678	7.0302	6.7125	7.3317	7.0774	7.16	9.0975	7.7047	6.7909	7.261	7.5054	7.2985	7.2166	6.6874	6.6474	6.7389	6.6545	6.0622	6.8404	7.6102	7.3137	6.4848	7.6926	7.7463	7.0315	7.0712	6.8778	6.5143	7.0625
RBM14	9.981	10.4944	10.6599	10.599	11.0857	10.745	10.9034	10.3919	10.5558	10.2792	10.1963	10.4197	10.9251	10.7655	10.8148	10.5066	10.0543	10.8178	10.4033	10.6008	10.4169	10.1945	10.6018	10.4045	10.3432	10.3704	10.0982	11.0702	10.5435	10.7126	9.8911	10.2877	10.3545	10.2679	9.8052	10.1273	10.7473	10.1081	10.4329	10.3819	10.1832	10.6826	10.5241	9.8693	10.4106	10.3158	10.7451	10.0651	10.0581
NCBP2	11.9751	10.8831	10.5108	11.5216	10.5637	10.5537	10.751	10.2401	11.4164	11.0684	10.4612	10.4314	11.0999	10.5341	12.2409	11.0455	10.3499	10.7712	11.9582	11.5141	11.1085	10.309	11.463	11.3652	11.7669	10.9889	11.8106	11.1111	10.8999	11.0301	10.5839	11.4003	11.2245	10.4777	10.6126	11.2988	11.4457	10.7196	11.7243	10.9945	11.3101	10.3443	11.2483	11.0037	10.2417	10.8649	10.8235	10.6599	10.6385
DISC1	4.8262	6.5712	7.484	6.2953	6.4625	6.7208	5.5997	6.8967	7.11	6.7348	6.777	7.5681	7.1101	6.5557	7.9262	7.1651	4.623	4.633	6.6662	6.8291	5.1711	6.0973	5.0366	7.9516	5.7369	7.325	4.6243	6.8424	7.3319	6.4306	6.3314	6.1347	6.0785	5.9208	6.0897	7.0594	5.3069	6.871	5.916	5.0872	6.809	6.8798	6.3844	7.3332	6.6971	4.6458	5.6537	7.8088	6.5897
CAMK1	8.6103	6.9435	7.7608	7.7983	6.5073	7.5925	7.1025	8.8134	7.9176	7.1587	7.9982	8.3522	8.1443	7.1646	7.3483	8.0285	8.4434	7.4619	7.065	8.3366	7.5082	7.8342	7.6163	8.274	8.8597	7.5125	8.0238	8.2521	9.0157	8.4722	8.0544	7.3308	7.7091	8.5401	8.086	7.6542	8.3145	8.2342	7.0177	8.8168	8.642	7.1336	7.7871	6.3212	8.3683	7.3951	8.2526	9.0434	8.7178
RPL37	14.4843	13.9471	13.1868	13.1937	13.5306	13.7997	13.6735	13.0535	13.438	14.4254	13.2468	13.1038	14.5789	13.9409	13.186	14.2419	14.2182	14.8763	13.0819	13.5035	14.5429	12.976	14.24	13.3768	14.0585	13.5774	15.1311	13.4099	14.4839	13.3037	14.2636	14.5041	14.5823	12.7704	13.0255	13.4983	13.7676	13.9996	14.8075	15.3644	14.1562	12.9167	13.9544	14.7462	13.4365	14.0946	14.3654	13.2989	13.3613
SPR	10.9548	10.3406	10.1857	10.1062	9.4557	9.78	10.1672	10.606	10.2492	10.2212	10.4543	9.8523	10.6519	9.8152	10.7891	11.1258	10.6921	10.7831	9.9405	10.2078	9.9272	10.5639	10.9969	10.4848	10.9812	10.2345	10.0542	10.0548	9.7586	9.8438	9.6013	10.0192	10.5168	10.0416	10.9514	9.7691	10.5135	11.1532	10.0765	11.1679	9.9541	10.6057	9.8123	11.1705	10.5845	10.5422	10.3199	10.3176	10.5285
ZNF700	8.4412	8.1277	8.1032	8.2577	7.8924	8.4339	7.8815	8.149	8.0793	7.4664	8.953	8.8405	7.5532	8.5113	7.9759	8.1904	7.3292	8.0462	8.8375	8.387	8.7877	8.2819	8.0443	8.4512	8.1758	8.1399	9.9512	8.5476	7.9813	8.2584	8.5878	8.7993	8.2605	7.5746	7.9658	7.9573	7.4248	7.7802	8.5975	8.1759	8.6362	7.7557	8.2913	8.3509	8.2728	8.333	8.6679	8.4875	8.1562
ZNF707	6.9918	7.289	6.974	8.2023	8.4951	8.9692	8.1915	7.2477	7.491	8.1676	7.3574	8.0315	8.1712	7.5153	9.1587	7.7515	6.88	7.6056	8.1123	7.9369	7.6072	7.6949	9.4743	7.421	7.8344	7.2707	7.4122	7.1125	7.6554	7.6445	7.3579	8.1288	6.8596	7.0871	7.5041	8.2649	7.6121	7.245	8.6681	7.1857	8.078	8.2344	8.2063	8.2646	7.6643	8.2881	7.9318	7.2993	6.9036
CAMK4	3.0698	4.9331	2.3709	4.1387	1.1557	4.1746	3.2363	4.4121	4.0355	2.8493	4.7111	5.0419	2.2569	4.2661	3.8198	2.2444	1.2741	0.9514	2.5537	2.5281	1.6983	4.9287	2.0008	2.736	1.9514	4.6732	2.0281	3.3543	4.3409	4.509	3.113	2.596	0.594	5.1754	4.8283	4.7328	2.7186	3.6493	0.5163	3.8619	3.7622	3.628	2.7762	2.2991	5.9002	0	2.7618	4.1054	5.2399
ZNF704	6.5216	7.9725	7.469	8.4432	7.5645	7.2631	5.5647	7.3033	7.1436	8.5839	7.9589	5.5545	7.0348	5.8123	2.6658	8.1625	5.1504	5.6844	7.2154	6.75	6.7711	7.8001	7.2017	7.2608	6.6582	7.3588	6.765	6.2352	7.7733	5.9906	5.9035	8.3838	8.1842	7.8712	7.3496	6.866	8.0059	6.2815	6.8726	4.9756	7.8364	6.1041	7.7153	7.4873	7.4195	8.0449	7.9242	6.6459	7.3157
LOC339240	0	0	0	0	0	0	0	0	0	1.0246	0.5985	0	0	0	0	0.5532	0	0.5528	0.9813	0.5195	0	0	0.3787	0.599	0	0	0	0	0	0.5395	0	0	0	0	0	0	0	0	0	0	0	0	0	0	0	0	0	0	0
GOLGA6B	0	0	0.5495	0.9434	0	0.9364	0	1.1332	0	0	0	0.8889	0	0.5536	0	0	0	0	0.5726	0.5195	0	0.9636	0.3787	0.599	0	0	1.7921	1.3436	0	0	0	0	0	0	0	0.5773	0	0	0.5163	0	1.216	0.477	0.4496	0.7256	0.9392	0	0	0	0
RNF115	8.1044	8.0904	7.9735	8.2984	8.1717	8.225	8.1984	7.958	7.894	8.7104	7.9469	8.5207	8.1604	8.3999	8.2235	9.3691	8.4742	7.8264	8.7224	8.8699	7.9488	7.7405	7.6973	8.4889	8.0604	8.2461	8.7175	8.5277	8.5099	8.1816	8.2843	7.9951	8.2842	8.1739	7.8078	8.2012	8.4653	7.9946	8.1105	8.6366	8.0745	9.1725	8.0911	8.512	8.18	8.2621	8.7083	8.4156	7.9043
RNF112	1.3702	2.4817	2.4947	3.5941	2.3486	4.9185	1.4621	6.5742	1.7069	3.5038	6.0169	4.0668	0	3.6118	2.2892	3.5543	1.7502	2.8217	2.292	2.1595	1.6983	5.8103	1.8883	3.0367	3.3162	2.498	2.4088	3.9405	5.771	3.5149	2.18	2.8918	1.0135	5.784	5.5785	3.9328	2.7186	3.8358	4.6494	2.1325	2.6535	3.673	3.1771	3.8802	6.4546	2.4038	1.9602	3.4564	6.284
ZC3H14	9.5912	10.4349	10.1151	10.2082	10.4859	10.0969	9.4523	10.2599	9.2433	9.7783	10.448	10.0605	9.9141	10.0725	10.1751	9.9537	9.2814	10.1193	9.4821	10.1501	9.4979	10.3797	10.3714	10.0573	9.6437	10.1693	9.6298	9.904	9.9356	9.6334	10.0456	10.5295	10.3867	10.2588	9.9597	9.9841	10.0642	9.9747	10.1656	9.8098	9.7553	10.5143	9.5371	10.1485	10.174	10.113	10.2656	9.9889	10.3753
SPN	5.5207	5.6704	6.8577	8.0598	5.0049	7.6076	7.396	8.459	8.6225	5.333	8.2175	10.2379	6.5526	7.7714	8.144	5.9807	4.3825	5.0938	7.3114	7.1307	5.8362	8.0141	4.679	5.8992	5.8929	8.2013	5.4628	7.4993	8.7519	9.0419	6.1143	7.3027	4.311	7.753	9.1074	7.722	6.5147	7.4399	5.1641	6.4442	7.6446	8.5041	6.8648	4.1694	7.6578	4.4041	6.7416	8.0688	8.451
HMGCLL1	2.06	0.5941	1.7303	2.0809	1.7891	1.7811	0.7672	3.9927	0.5389	0	3.7376	1.4349	0.6229	1.265	0.5714	1.5206	0	0.9514	0.9813	2.9883	0.5351	3.5176	1.7663	0.599	0	1.6384	1.158	1.3436	2.5911	1.4927	1.4676	1.7197	0	3.4645	4.2803	2.1522	2.4505	1.45	0.8958	2.1325	1.216	0.477	1.9728	0.7256	4.1679	0.5152	0.9736	1.1681	4.5071
NACAP1	7.5548	7.4532	6.9253	6.9834	7.9097	6.6217	6.9808	6.8073	7.3856	7.3339	6.6545	6.3785	7.8212	7.5372	7.3728	7.857	7.7399	8.4732	7.0234	7.299	7.7067	6.6952	7.5386	7.6229	7.8768	7.1685	8.3601	7.2006	7.6821	6.6021	7.8853	8.1753	8.1222	6.8497	6.1486	7.326	7.3576	7.0701	7.5394	6.9745	6.8259	6.9131	7.2992	7.7198	6.9047	7.6755	8.19	7.5551	7.211
LRRTM1	3.2408	1.6031	0.9465	1.9142	0	3.2523	0	6.084	0	8.1414	4.6533	2.2729	0	0.9527	2.6658	6.0837	2.3938	0.9514	5.0297	5.5662	1.4834	3.4565	1.138	0	1.4814	0.5086	2.9585	0.597	4.861	2.964	0	3.9279	0.594	6.394	4.6766	0	1.85	1.45	4.2856	1.7731	1.216	0.477	1.6754	0	5.3706	4.9361	0	0	5.475
GRIN1	3.0698	6.4944	4.3225	2.8073	7.346	4.5	3.1816	4.704	2.0602	1.6177	6.1689	5.4317	6.2794	5.0764	5.993	4.4303	5.9093	1.2635	2.4288	2.9073	2.0507	5.4358	4.7612	3.8463	3.1514	4.1624	0.6922	3.7882	3.9297	3.7759	0.6678	5.6196	1.3382	4.907	4.8986	2.98	2.3487	7.8684	3.4458	3.045	1.216	7.6943	2.2193	1.2061	5.3382	2.9758	2.5406	4.5514	5.0097
RBMY1A3P	0	0	0	0	0	0	0	0	0	0	0	0	0	0	0	0	0	0	0	0	0	0	0	0	0	0	0	0	0	0	0	0	0	0	0	0	0	0	0	0	0	0	0	0	0	0	0	0	0
DHX8	9.5763	9.7559	9.9252	10.7147	9.9302	10.2266	10.4571	9.8037	9.8036	10.5496	9.877	10.5615	10.1059	10.2263	9.8778	10.4117	9.444	10.0768	10.659	9.966	10.3842	10.148	10.1372	9.6848	9.899	10.1666	9.869	10.4077	10.1833	10.2809	9.8153	9.7369	10.5138	9.8201	10.0207	10.3657	9.7487	10.3947	10.1812	9.4346	10.6848	10.1878	10.6726	9.6468	9.8561	9.4899	10.1447	9.9088	9.688
DHX9	11.6062	11.7469	12.0293	12.0109	12.7217	12.3652	12.1359	11.7392	11.9444	12.2484	11.444	11.9976	11.9008	12.4718	12.1387	12.5247	11.8328	11.765	12.2605	12.2038	11.9821	11.5768	11.9382	11.6538	12.1044	12.3434	12.2296	12.2466	12.0423	11.8472	12.4461	11.9752	12.3909	11.8684	11.3102	11.8384	12.3494	12.0907	12.3101	11.8308	12.1201	12.5674	11.9236	11.8562	11.624	12.1272	12.6761	11.8836	11.7212
LOC441204	2.2321	3.8326	5.064	3.0677	4.478	4.4201	1.929	3.3989	3.4547	0	2.7345	3.8281	2.678	3.2356	2.9641	4.6341	1.2741	3.6095	2.8744	3.5652	0.9246	4.0599	2.3793	4.6841	4.4216	2.6992	3.2661	3.0315	4.3108	3.4565	4.1754	5.0291	1.3382	2.9435	1.9394	3.4386	2.2393	1.1075	2.9791	3.1271	2.9288	1.1213	2.7762	3.4335	4.0923	0.8941	2.8923	5.2399	4.1014
TCOF1	10.2901	10.2039	11.1072	10.4657	11.7275	11.525	11.143	9.9913	11.1554	11.2872	9.4893	10.996	12.047	11.5951	11.095	11.291	11.0528	12.1354	11.0393	10.5742	11.0373	9.9633	11.588	10.1147	11.4477	10.9714	10.2832	10.8822	10.9408	10.848	10.7568	10.9405	10.7191	10.4596	9.0494	10.8814	10.8251	11.7246	11.6628	10.2458	11.3694	11.4591	11.0845	10.0611	10.2553	12.2897	11.5851	10.5816	9.8104
LRRTM3	1.6384	0	0	0	0	0.4591	0	0.6751	0	0	0.5985	0.8889	0	0	0	0	0	0	0.5726	0.5195	0	0.5608	0	0	0	0.5086	0	0	2.1211	0	0	0	0	1.4186	1.2737	0	0	0.6575	0.5163	0	0	0	0	0	0.5448	0	0.4018	0	2.4487
NUP98	10.5991	11.0905	11.4062	11.3439	11.3741	11.4184	11.6976	10.9235	11.3639	11.6314	10.8951	11.3071	10.9939	11.699	11.8035	11.7343	10.7408	11.2728	11.4331	11.2122	11.4188	10.8987	11.2781	10.9589	11.0907	11.5242	11.1068	11.5145	11.3301	11.2994	11.0124	11.0785	11.1915	11.3508	10.7405	11.2318	11.4445	11.1815	11.5591	10.8684	11.1968	11.5692	11.4693	10.7014	10.8646	11.4265	11.2863	11.0053	10.8114
XPC	8.8475	9.8417	9.6551	9.8965	9.8234	9.6116	9.5769	9.5298	8.933	10.3249	9.5735	10.5505	9.361	9.7595	10.0136	10.4837	9.2999	9.3054	9.2456	9.8935	9.9044	9.7386	9.926	9.4212	9.8177	9.7739	9.362	9.1574	9.8816	9.9951	9.3668	9.5242	9.6726	9.7244	9.4943	10.2723	8.8227	9.6283	9.4401	9.4487	10.2761	9.5766	10.2187	8.5751	9.7479	9.7341	10.0948	9.7559	9.614
SLC12A2	13.4033	14.6944	13.9569	13.4853	13.6342	13.8115	12.4329	12.1643	13.7299	12.7205	11.8488	12.7847	12.1385	13.4932	13.2669	14.0686	13.3859	13.0393	12.8173	13.468	13.9817	11.9272	11.2355	13.6433	13.7146	14.7041	13.6316	13.4251	12.3786	13.2018	13.7658	14.136	13.5959	11.8382	10.7883	12.3396	13.0105	13.2942	13.0159	12.3916	12.9246	13.1636	13.147	11.9985	12.2016	13.5865	13.3186	12.933	11.8083
GRINA	11.9446	10.9359	11.5403	12.1857	12.2698	12.5684	12.5753	11.184	12.5243	12.0225	10.4717	11.4816	11.9289	11.3308	12.9744	12.1734	11.2007	11.8543	11.9163	12.2035	12.4528	10.3411	13.2204	11.9403	12.3875	11.8573	10.5476	11.8998	12.2414	12.03	12.0026	12.0603	11.6433	10.8077	11.0075	12.1657	12.6642	11.5178	12.2733	12.0859	11.7351	11.9489	12.1781	13.2572	11.0638	12.3294	12.1926	11.6741	10.6309
LRRTM2	2.8758	1.6031	3.1508	3.3548	1.7891	3.2055	1.4621	4.2853	3.3938	3.5038	4.4646	3.5937	0.6229	3.1621	2.8714	2.3801	0.5586	2.2435	1.7806	2.8214	2.0507	4.1783	1.633	2.3556	1.6556	3.8179	1.5096	3.7882	4.044	2.8776	3.3809	2.7015	0	3.0445	3.6797	4.3002	2.5455	2.8779	2.9791	2.7661	3.049	2.6074	3.0554	2.479	3.9709	1.838	2.0746	3.5361	4.7356
NUP93	10.1039	9.4523	10.0597	9.8072	10.1863	10.4516	10.8997	9.4496	10.2313	10.5516	9.3116	10.1069	9.8905	10.441	10.7907	10.3506	9.8211	10.579	9.9362	10.0726	9.6708	9.5124	10.4927	9.7045	10.62	10.038	10.5553	10.1471	10.2248	10.236	10.433	10.2432	9.9731	9.4849	8.7877	10.6174	10.5146	10.518	10.0597	9.7997	9.9521	10.8759	10.3518	9.9738	9.8865	10.3834	10.1895	9.8947	9.395
HAP1	0	0.5941	2.6087	3.7004	2.3486	2.6967	4.5086	4.0457	1.7069	2.8493	3.123	2.9661	1.0565	3.2356	3.0513	1.9274	1.2741	5.9795	3.5506	2.9073	2.9515	3.5762	3.8885	3.2855	3.0301	0.8839	2.0281	3.2019	4.2164	2.5822	1.4676	1.5033	3.1113	3.8465	3.3857	4.5017	1.85	1.45	4.5991	2.4201	1.5775	1.9042	2.5245	1.2061	2.7999	0	1.3819	3.0845	4.9589
KLRA1	3.774	5.8595	4.9604	4.0206	4.1524	3.3417	4.07	3.3989	2.8759	4.5703	4.562	5.6796	4.1042	5.21	3.9158	4.6874	3.3863	5.2787	4.0939	5.3685	4.4064	3.9311	4.0277	4.5947	3.9048	4.0564	6.4666	5.3389	4.4277	3.6771	3.919	5.338	4.4852	3.9543	3.3189	4.8605	2.6347	3.1832	4.1523	3.656	4.5941	4.1891	3.7864	3.0338	4.3411	4.7182	4.887	4.6621	4.2776
CAMKV	5.5856	0	2.2354	1.7258	1.9506	0.6863	1.929	1.76	0.9304	2.8493	1.0203	0.8889	1.0565	1.265	6.811	2.915	1.9399	0.9514	1.2995	2.4154	2.1992	0.5608	7.6485	4.5319	2.0792	2.3858	3.3557	1.3436	4.587	1.8957	0.6678	1.5033	3.7798	0.6394	0.9599	3.6793	2.8732	0	6.5799	7.0659	4.8471	1.1213	2.7762	3.4335	0	0.5152	0.4018	2.8551	1.418
SPPL3	10.0639	10.4386	10.1066	10.3674	10.3702	10.321	10.316	10.3881	10.3147	9.7578	10.207	9.8622	10.6087	10.7035	10.586	10.5819	9.7883	10.8149	10.3537	10.1934	10.2512	10.391	10.5106	10.1846	10.428	10.2501	9.8832	10.5363	10.4575	10.2756	9.8888	10.3771	10.093	10.3718	10.8143	10.4386	10.6703	9.7847	10.3657	9.4822	9.8941	9.4801	10.2861	9.9271	10.4758	10.1993	10.4282	10.4314	10.5208
GOLIM4	12.3243	12.0331	11.7134	13.0292	10.6266	10.0312	10.0455	11.168	11.6109	11.2112	11.4161	10.3471	10.765	11.2226	11.9053	10.4436	10.0266	8.8483	11.7603	11.5057	10.9726	11.8199	10.5298	11.003	10.7343	11.4687	10.6395	11.129	12.445	11.8887	10.9317	12.2456	10.5268	11.1684	11.1802	11.0229	11.2525	10.201	11.4144	10.8665	12.1573	10.0791	12.1376	11.1574	11.1038	11.0023	11.3626	10.6748	10.9584
ZNF646	8.1982	8.852	9.1846	9.3984	8.6413	9.1861	9.4451	9.1972	9.6478	8.8235	9.2188	9.3919	8.5964	9.2156	9.2444	9.4103	7.9253	8.8218	9.921	8.9842	9.0931	9.3611	9.4348	8.6116	8.9779	8.9466	7.8497	9.0471	9.2356	9.4082	8.2031	8.8844	8.3053	9.0184	9.344	9.317	9.3875	8.7995	9.149	7.8708	9.6653	9.0626	10.1687	8.2019	9.1729	9.2292	8.8912	8.48	8.5573
OPA3	8.082	9.2414	8.9733	9.1526	8.9503	9.4645	9.0819	9.3488	9.0645	8.9735	9.2845	9.4554	8.8111	9.7765	8.544	9.1022	8.2528	8.9098	9.2923	9.0328	8.8717	9.5105	9.2523	8.9412	8.4263	9.1133	8.1194	9.0513	9.2693	9.2367	8.3664	8.8374	8.0767	9.4691	9.4196	8.7085	8.7423	8.9586	9.2089	8.1194	8.6718	9.1053	9.1483	8.1196	9.3648	9.4734	9.696	8.9103	9.1452
OPA1	10.4365	10.2126	10.8998	11.1448	10.5873	10.7407	10.9886	10.6954	10.7404	11.3196	10.8034	10.4099	10.1185	10.802	10.8926	10.9158	10.59	11.0469	11.1843	11.0175	10.9357	10.8223	9.7985	10.5945	11.0108	11.5198	9.7595	10.2288	11.0278	10.9173	10.6026	11.0531	11.3837	11.036	10.5982	10.8147	10.8768	10.6581	11.4548	10.533	10.7764	10.8935	10.8345	10.6974	10.8474	11.4384	10.9216	10.6124	10.8821
RHEB	11.9211	9.9445	10.9096	9.6976	9.769	10.6836	10.7032	9.8056	10.7973	10.5908	9.4282	9.8261	10.7659	9.8493	10.4014	10.4018	11.3467	10.2367	10.6664	10.821	10.0465	9.3485	10.4705	10.9604	10.5965	10.014	11.7824	10.6946	10.2837	10.4177	11.0021	10.1594	10.7604	10.0546	9.9053	10.5969	10.4804	9.9639	10.7654	11.9078	10.778	9.9807	10.347	11.3611	9.4025	9.3836	10.1312	10.5465	10.0605
RAB40C	9.7694	10.2408	9.6452	10.2753	9.454	9.6356	10.1681	10.0542	9.9038	9.5723	10.0927	9.4519	9.5558	9.5612	10.1793	10.1198	9.8852	9.7916	10.1148	9.5748	10.1118	10.1672	11.1706	9.6315	10.1938	9.4268	8.4339	9.5318	9.2604	9.9995	9.074	9.8322	9.31	9.7831	10.6407	10.0195	10.2105	10.0299	9.8018	9.2972	9.5668	9.3614	10.4034	9.0999	10.1905	10.8238	9.8651	9.0201	9.5185
RAB40B	9.3022	9.2797	8.3342	9.8782	9.0858	8.6151	8.5324	9.0572	8.3595	9.4496	9.5037	9.7814	10.0415	7.802	8.2235	8.5063	9.2129	8.3215	9.6117	8.9159	9.3529	9.7152	9.771	8.8763	9.7278	8.9515	6.905	7.9246	8.2127	9.013	8.0417	9.2498	9.6222	8.6749	8.8061	8.7085	8.9157	8.5733	9.1835	8.4113	8.641	8.0987	9.4902	8.8326	9.1012	8.406	8.8577	8.1722	9.1165
RAB40A	1.6384	3.9322	3.294	3.0677	0.495	2.9451	3.944	1.4804	0.9304	1.0246	2.4924	1.4349	1.3895	3.3055	0	3.5543	0.5586	1.2635	2.6687	3.5652	1.6983	1.7551	1.633	3.7937	1.9514	1.6384	1.7921	2.7309	2.8644	0.9313	1.4676	2.7998	3.1939	1.9217	1.7497	1.9829	1.85	3.8358	4.0436	2.5449	3.1599	1.5652	2.7762	0	2.7999	3.2606	1.5496	2.0418	2.1192
COL7A1	4.6613	7.2461	9.4676	8.5938	8.8399	10.9707	9.2952	5.8798	10.1816	8.6223	6.062	8.9845	7.6102	10.7963	6.2904	7.2996	8.6355	10.3286	8.7472	8.1323	7.7822	6.887	7.5009	8.7318	8.1285	7.8433	7.019	10.5066	8.8136	9.0774	9.3211	7.6674	4.0253	4.5769	4.9656	10.9465	7.5038	10.1796	7.9365	8.0473	11.2297	7.5509	9.4635	7.0124	7.628	8.1113	7.9127	12.2902	3.9535
MDP1	8.1221	7.2038	6.9896	6.8343	7.025	6.8599	6.2585	7.0971	6.0615	5.7755	7.1939	7.203	7.2063	7.0614	6.9185	6.6525	7.394	6.6321	6.3258	7.3365	5.8687	7.2672	8.2933	7.5651	6.9129	6.4065	7.1624	6.9659	7.1634	6.8147	7.1596	7.3365	7.4115	6.9113	7.2738	7.0169	6.6905	7.5083	7.3658	7.8597	6.4274	6.9965	6.4294	8.1215	7.2295	6.694	7.0359	7.207	7.227
GTSE1	8.6511	8.8182	9.5095	8.2402	9.0836	7.7613	9.6824	6.9603	8.3988	7.4997	7.3528	9.2294	9.0678	9.257	9.3077	7.4107	9.2037	9.0473	8.6172	9.3001	9.0752	7.7015	8.7166	8.4847	8.9021	8.6438	8.6877	9.1114	8.5651	8.8805	8.5878	8.056	8.3306	6.7029	5.8027	8.2275	9.2716	8.9127	9.2026	9.0773	9.0046	9.5624	8.698	8.0394	8.0056	8.4277	9.3597	8.5049	7.2902
FAM183A	2.6515	2.1911	0	0	1.1557	0	1.6351	0	2.8759	0	1.0203	0.5119	0	0	0.5714	0	0	0	0	0	0	1.2782	2.6097	2.62	0.4419	0	0	0	0.5047	0.5395	0.6678	1.2486	2.6074	0	0	0	0	0	1.1959	0	0	2.0478	1.3002	2.639	0	0	0	0.6991	0
ARFRP1	9.8293	9.1434	9.0661	9.5764	8.6978	9.4413	10.4506	9.8361	9.6223	9.2286	9.4934	10.0338	9.6314	9.1375	10.8169	9.4818	8.8723	10.3484	9.789	9.7665	11.143	9.7625	10.8004	9.333	10.3702	9.1034	9.0158	9.8099	9.9089	10.3622	9.5296	9.229	9.8543	9.5248	9.8896	9.8697	9.8377	9.511	8.8364	10.2794	10.082	9.3674	10.5457	9.3956	10.1374	10.4469	10.015	9.82	9.3315
OVCH1	0	0	0	0.5474	0	0	0	0.6751	0	0	0	0.5119	1.8874	0.9527	0	0	0.5586	0	0.9813	0	0	0.5608	0	0.599	0.4419	0.5086	0	0.597	1.174	0	0	0	0	0	0	0	0	0	0	0	0	0	0	1.8538	1.2487	0	0	0	0
FAM183B	0	0	0.5495	0.5474	0.495	1.3351	0	0	0	1.0246	0	1.6459	1.0565	0.5536	0	0.952	0	0.5528	0	0	0.5351	0.9636	0	0	0.4419	0	0.6922	0	0.5047	1.4927	0	0	0	0	0.5584	1.3082	0.4565	0.6575	1.1959	0	0.7325	1.7446	0.4496	0.7256	0.9392	0	0.7159	0.6991	0.6391
PSAP	14.5019	14.1137	14.2707	14.5013	13.7238	14.0103	13.9889	14.2752	15.3155	13.9832	14.8988	15.6313	14.6009	14.4682	14.2684	14.0859	13.4249	13.4386	14.4604	14.1375	13.808	14.6683	13.1498	14.8024	13.6176	14.5104	13.7782	14.5723	15.7455	14.842	14.6545	14.1242	13.7479	14.5136	15.2986	14.7559	14.3405	14.6836	14.1915	14.5073	15.2529	14.4079	14.1307	14.1056	14.3738	13.5149	14.0867	15.1834	14.6752
KIAA0831	8.7832	8.4086	8.3363	8.6529	8.2021	8.558	7.8922	8.685	7.6971	8.3885	9.0873	8.7349	8.446	8.5514	8.3958	8.3394	8.0745	8.5345	8.1793	8.1827	7.297	8.485	9.6619	8.9457	7.8502	8.2521	8.2852	8.351	8.6727	8.2541	8.6184	8.9162	8.4822	8.9172	8.6903	8.5202	8.5608	7.9615	8.7838	7.9378	8.2726	8.3498	8.0116	8.8592	8.9327	8.5132	8.3856	8.6305	8.5763
SPPL2A	9.4137	9.782	9.0384	10.0343	8.8868	8.8982	8.4245	10.6403	8.8646	8.9252	11.0114	10.2075	8.8656	9.4362	8.7872	8.6658	9.0578	8.1707	9.3494	9.4426	9.1727	10.801	7.8402	9.9667	8.2743	9.5668	9.651	9.3802	9.3474	9.4092	9.8442	9.2498	9.2142	10.4348	11.9982	9.7601	9.979	9.123	7.9006	9.9859	9.136	9.3785	9.1958	9.8362	10.6523	8.9612	8.7839	9.7673	11.0089
SLC46A1	8.8375	8.4576	9.068	10.6607	7.3022	8.7154	9.0554	11.6837	8.3351	7.5365	8.7208	8.5078	6.5802	8.9521	6.8953	9.5003	8.3413	8.7207	8.3802	8.1745	6.8946	10.2568	8.5646	7.9629	8.8203	8.9908	6.7991	8.111	9.5763	7.914	7.0009	9.8984	8.5185	9.2614	7.5368	8.086	8.2993	8.9104	9.5999	8.0479	8.3333	8.1478	7.7448	6.0527	8.6694	6.7135	7.3593	9.0811	8.3808
TGFBR2	11.221	12.3444	11.749	12.0387	11.5779	12.4972	11.2303	12.2252	11.3816	12.4448	11.6549	12.1615	9.4417	11.4449	11.7829	11.9735	8.9584	10.8555	11.4912	12.4443	10.6177	11.3479	11.2389	11.5767	11.5362	12.1249	11.3614	11.2645	12.3801	11.7436	11.3355	11.6823	11.3004	12.3523	11.4148	11.8965	12.1233	9.9241	11.4377	10.7648	11.6841	11.6781	11.7339	10.8266	11.977	11.8907	10.6848	12.1238	12.3773
ITGA8	5.6477	3.1114	4.3879	5.5593	5.0412	5.8945	3.1816	6.9603	6.1072	3.2134	7.4704	6.1379	1.6598	5.5496	4.2465	5.153	0.9602	0.9514	5.4551	5.8847	0.9246	6.9493	1.633	4.3252	1.4814	6.5801	2.0281	4.558	6.1141	5.4769	4.2217	4.2395	2.4815	7.0512	6.9854	6.2903	5.0447	2.6314	3.6574	4.7085	5.6424	3.2061	5.2999	3.3435	7.1528	2.2818	3.5361	5.7212	5.261
ITGA9	5.0077	7.1818	8.409	7.5468	7.2483	9.5543	5.7549	7.6926	7.2025	8.8431	7.9257	7.4874	4.5322	7.3009	6.9018	8.6905	5.2069	5.7856	7.628	8.1762	6.812	7.8485	6.2938	6.2987	5.2983	7.5564	8.1819	8.2281	9.6019	8.0272	7.8266	8.3957	6.8405	9.1963	6.9527	7.9772	6.5552	6.527	8.3386	8.1927	9.1595	6.7228	8.417	6.9754	7.3319	8.0117	8.6391	7.8445	7.8738
STK40	9.514	10.2249	11.037	10.8611	10.647	11.1983	11.3377	11.2349	11.725	11.7716	10.9445	10.7453	10.5759	10.9122	10.8841	10.7705	10.3425	9.7778	10.5069	10.3245	11.6036	11.1355	10.6677	11.0618	10.5891	10.5399	9.2801	10.9125	10.8458	11.3241	10.2498	10.385	10.2431	11.7078	11.1502	10.3759	10.7699	10.3139	10.2859	10.4586	11.1023	10.6122	11.0772	10.423	11.0844	11.4583	10.3869	10.3274	10.9665
MYO3B	0.6119	3.9796	6.8403	1.9142	3.775	2.1212	2.939	1.1332	3.1941	1.0246	1.0203	1.6459	5.0848	1.9284	1.7781	3.3043	2.7385	3.0006	2.292	3.5114	0.5351	2.2633	1.138	4.0838	1.6556	2.1313	2.231	2.3508	2.5911	0.5395	1.1225	1.9078	0.594	0.6394	1.7497	1.9829	1.3153	4.4065	0.5163	3.5995	3.049	2.4088	1.0683	4.7626	2.0743	1.1938	0.7159	2.2453	0
ATP2A1	2.3859	2.8306	3.294	3.7507	4.2795	4.3785	3.7693	3.3149	2.9623	3.6297	4.1253	5.0231	3.6869	3.497	4.8672	3.4347	1.5317	4.2984	3.2882	3.2072	3.2527	3.6868	4.4606	3.5619	2.9653	2.498	3.8626	4.0337	4.84	3.5149	1.9793	3.0599	1.8266	1.9217	2.7379	4.1878	2.2393	2.8779	4.6245	2.2835	3.69	4.3363	2.9226	1.8538	3.5862	2.6206	2.6182	4.5125	2.4487
ATP2A2	11.6663	13.1984	12.9964	13.1325	13.7171	13.114	12.8511	12.9175	13.4236	12.7285	13.0153	13.3405	13.495	13.5409	13.1912	13.086	12.743	13.036	13.4993	13.0195	13.0009	13.1267	12.7724	12.7595	12.3652	13.1605	12.1529	13.1287	13.1056	12.9519	12.7045	12.6387	12.8996	13.2741	13.3089	12.907	13.5614	13.0416	12.8112	11.9378	13.1324	13.1442	12.9309	11.7875	12.8045	12.7421	13.3075	13.2955	12.8019
ATP2A3	9.9257	12.9654	11.7517	11.9598	12.5627	10.3729	9.7439	12.7628	10.6574	8.7698	13.2164	12.2449	12.8367	12.1466	10.0136	11.9847	12.7004	9.686	10.331	10.6775	11.4224	13.6542	10.2628	11.3604	9.5427	11.3797	7.3699	9.8271	11.4281	11.7924	8.7165	11.6172	9.8748	12.6685	12.6169	11.2854	9.6182	12.3777	9.3517	10.358	10.2115	10.1315	9.7283	9.648	13.0825	11.1548	11.013	11.1075	12.3673
ITGA1	9.1468	8.1452	10.2476	9.1563	10.0028	10.2394	7.9528	10.3804	10.5517	9.4622	9.0569	10.2627	8.4146	10.3084	8.8729	9.0433	8.9082	8.5721	9.6034	10.1012	9.0716	9.2785	8.2701	10.3077	9.4208	10.4532	9.9404	10.2405	10.95	9.7965	11.0375	9.0116	8.2962	11.3828	9.3905	10.7038	9.8304	9.94	8.603	9.0052	10.5031	9.9592	10.1486	9.6653	10.1586	8.52	9.2986	11.1144	10.665
ITGA2	10.5798	10.4957	11.8074	10.7572	10.6124	11.2215	10.1392	9.2463	11.404	11.2181	9.4239	10.8931	11.0581	11.6191	9.4296	10.9682	9.9236	11.044	11.7446	10.969	11.1632	9.1076	10.1733	11.4398	10.2079	11.8883	9.7564	10.8728	10.0125	10.7423	11.2161	10.3177	12.2358	10.9888	8.4207	10.5317	10.963	10.2714	10.3047	9.7926	11.0483	10.718	11.3227	9.7588	9.2281	10.5653	10.9144	10.9202	9.1523
ITGA3	10.6341	11.2185	11.529	12.0184	10.5664	10.6349	12.0735	11.6724	11.1468	12.5344	11.9198	11.3352	9.8673	12.7553	9.7263	12.4576	11.2192	12.0836	12.468	10.8227	11.489	12.4804	10.9611	10.6217	11.3904	11.2753	8.94	9.8939	11.3564	10.9747	10.2985	11.4851	9.5767	11.7376	12.7612	11.1316	10.245	10.8679	10.9786	10.366	11.156	12.1635	10.9701	8.9459	12.3412	10.8115	10.4439	11.0493	11.6469
ITGA4	7.8895	4.591	7.9124	8.4947	7.1836	8.4292	7.2025	9.2531	9.1808	6.8361	9.6598	10.5175	6.9876	8.9765	8.445	6.7714	6.4374	5.2712	8.0996	8.3284	5.5997	8.6614	5.7857	8.4322	6.8085	9.26	7.6514	9.1626	9.5365	9.3512	9.1119	6.8947	5.7028	8.0324	8.7291	9.2857	8.0853	7.5238	6.7191	8.258	9.2045	8.6613	8.7707	7.2896	7.8272	6.5466	7.2099	9.5223	8.9361
ITGA5	8.2567	7.724	10.1414	10.1425	10.1898	12.0497	9.7314	11.0058	10.9994	10.812	9.6336	11.1331	10.77	10.9369	9.2639	10.1902	10.1996	11.0539	10.4658	9.8623	8.2569	10.1926	8.1967	11.9264	10.7331	9.5498	9.1232	10.7238	12.8982	10.4919	11.1567	8.2705	9.3601	13.4612	9.9902	11.7476	10.7252	11.3855	9.8253	9.4861	11.3082	11.4017	10.4096	10.0926	12.794	8.8768	9.3123	13.3451	11.6894
ITGA6	13.7672	13.7275	13.0089	13.8058	13.0721	12.4416	13.5618	12.166	13.1161	13.842	12.5496	12.3862	12.0941	13.035	13.5174	13.1265	13.1105	12.3732	13.6892	13.0007	12.9687	12.199	12.6967	12.4446	12.7076	13.639	12.659	12.8918	13.0544	12.8639	12.5286	13.4207	14.4136	12.8098	12.2707	12.912	12.9617	12.9221	13.0686	12.7452	13.2362	12.8557	12.7675	12.9522	12.2782	12.3252	12.832	13.6051	11.8792
ITGA7	4.3976	6.6416	7.2667	6.857	8.0522	9.523	7.0125	10.945	7.276	8.4323	7.9042	8.5538	6.8378	6.9434	5.8785	8.5644	5.954	6.9947	6.3723	6.9504	5.5205	8.9265	7.1898	7.5963	7.8636	6.6963	5.2919	7.3258	10.5385	7.9839	7.1404	6.1535	6.0378	11.6137	9.4953	8.5882	7.9505	7.4542	7.6362	5.8474	8.6169	8.2287	8.1499	6.2997	10.791	6.9003	7.1369	7.9754	11.1777
TRHR	0	0	0	0	0	0	0	0	0	0	0	0	0	0	0	0	0	0	0	0	0	0	0	0	0	0.5086	0	0	0	0	0	0	0	0	0	0	0	0	0	0	0	0.477	0	0	0	0	0	0	0
LOC100132288	6.5865	7.9459	6.7249	7.5289	5.9055	6.3846	8.8414	7.2363	7.694	6.6922	6.1377	7.6795	6.9927	7.53	5.3693	8.4065	1.9399	7.2898	7.744	6.8236	8.5177	7.203	7.03	8.0417	4.9084	3.6819	5.6156	7.8007	6.9162	7.4599	5.9862	4.902	7.8212	7.2226	5.6207	7.722	6.8013	6.8567	2.4068	7.9091	7.429	6.875	6.7371	8.8138	6.5913	6.4685	8.0949	7.6919	7.3942
DENND4A	7.506	8.1255	8.3811	8.8137	8.8437	8.6462	7.8729	8.4117	8.4831	7.9675	8.4451	9.1804	8.2721	8.7081	8.8764	7.3542	7.6777	7.784	8.1499	8.2169	8.6282	8.3122	6.5324	8.2662	7.5122	9.2194	8.2878	8.6187	8.9297	8.2235	8.4242	8.2461	8.1837	8.9478	7.736	8.6602	8.0685	8.6159	7.6731	8.0099	8.641	9.1152	8.3898	8.5801	8.4981	7.347	8.1821	8.4568	8.4066
DENND4B	7.8595	9.9042	9.9244	9.8873	9.691	10.1027	10.0577	9.705	9.7052	10.2382	9.9786	10.7968	8.9512	9.9624	10.0824	10.8781	9.1742	9.662	9.6861	9.9678	9.9048	9.8812	9.6171	9.5093	9.3914	9.6156	8.8539	9.9738	10.1602	9.9173	8.6734	9.9008	8.3862	9.4827	9.0218	9.4271	9.729	9.712	10.2412	9.1972	10.0948	10.0354	9.6994	9.4067	9.8715	9.6402	10.1932	9.9683	9.1719
DENND4C	10.9425	10.3951	10.9953	11.0292	9.8202	10.6897	10.1088	10.3888	10.5988	11.1488	10.6115	9.7953	10.0672	10.281	10.1684	11.2062	9.8112	9.4598	10.8832	10.6957	10.3444	10.6247	10.1256	11.051	10.4471	10.9366	10.8336	9.9247	10.1476	10.5493	10.3279	10.914	10.2509	10.6727	10.5168	10.286	10.3333	9.5615	10.4529	9.4255	10.7288	9.961	11.1644	11.3163	10.324	10.0927	10.2084	10.3681	10.6258
SWAP70	8.8802	9.9036	9.651	10.0407	10.0154	10.2188	8.9752	9.7775	9.8581	9.807	9.5149	10.5261	10.3516	9.8602	9.4019	9.5908	9.4013	8.9661	10.3266	9.271	8.855	9.7426	8.7411	9.3581	9.5343	9.6328	8.4492	9.5876	10.4648	9.7236	9.6779	9.6324	9.0395	9.713	9.7156	10.0559	9.578	9.9788	9.5886	8.5629	9.8127	9.5145	9.6326	8.6333	10.0352	8.8368	9.329	10.5663	10.0748
RARRES1	7.0037	9.9637	7.0865	7.8362	10.3755	7.0508	7.4778	9.3581	7.8033	6.9432	10.4727	10.1584	11.1049	8.1567	7.9075	7.8829	10.9066	5.4883	7.1624	8.9805	7.5634	8.6322	5.7014	7.1812	9.1443	9.147	6.8211	7.9246	9.3334	8.7604	9.0454	8.5288	8.5563	8.4472	8.5645	8.987	7.1158	10.9867	6.2373	9.8466	7.1687	12.6437	7.106	8.2242	9.6225	5.4984	6.9805	7.2291	9.0284
LOC100132287	7.7158	8.3669	7.5099	7.8421	7.5738	7.6166	8.4551	7.054	7.139	8.415	8.4685	9.0463	6.9617	7.9782	8.0332	8.6873	6.7274	9.2278	7.5588	7.4208	9.4093	7.6682	9.7128	8.5296	8.382	6.6904	5.9533	7.7223	7.7454	8.6749	5.9862	8.3558	7.038	7.3563	6.3205	7.3866	7.0924	6.527	9.1588	6.1619	7.3017	6.6683	8.8612	6.686	8.3295	8.4789	8.9765	7.7681	6.6146
PHLDA3	9.886	8.2119	8.6344	7.389	6.7138	9.5855	9.1846	9.8659	7.8885	8.9556	7.4366	9.4466	7.5615	9.1255	6.5593	11.0272	8.5507	10.4559	7.4262	9.7286	5.0781	7.5885	6.891	9.4277	9.137	9.1946	6.6008	8.0857	10.2523	8.5443	9.8331	9.3817	8.9278	10.5669	9.0812	10.8052	9.1061	9.7406	7.5427	8.4215	9.0912	7.5778	8.4566	8.1955	9.5035	6.5434	10.0315	10.3688	9.6088
PHLDA2	9.0027	9.3879	9.9852	9.135	8.6457	10.0743	10.0397	7.5345	9.7239	9.0655	8.2324	7.5313	8.7954	9.9045	8.8749	8.5839	10.2654	9.6335	10.1349	9.6898	9.1705	9.3725	10.3436	10.7842	9.1379	9.3744	9.0379	10.0707	7.2811	8.9256	8.8623	9.1179	8.8534	8.0427	8.3198	8.9856	9.1671	9.6931	10.6267	9.4497	8.0709	9.2945	9.333	8.295	8.2161	9.8627	8.7347	9.2128	7.9144
TACO1	9.6417	8.6601	8.6544	9.0533	8.7426	8.8926	9.3048	9.4172	8.7093	8.7104	9.2508	8.285	8.5494	8.6589	8.6279	8.9538	9.1447	9.2468	8.9021	9.1129	8.4856	9.3818	9.8024	9.0739	8.951	8.9191	9.5761	9.2171	8.8534	9.0456	8.8439	8.9527	9.5218	8.8801	9.7445	8.8945	8.5918	9.1467	9.3966	9.3559	8.6529	9.1438	8.7759	8.8933	9.5378	9.539	9.0614	8.6927	9.1789
PMM1	9.8351	8.7936	9.4695	9.5076	8.5016	7.8761	9.2838	9.8123	8.2692	8.2034	10.1656	8.5829	9.6066	8.8362	8.3599	7.9084	9.4683	7.4016	8.7954	8.9454	8.9207	10.1063	10.425	9.6657	9.5447	9.3211	8.3736	9.0541	9.0163	8.8595	9.3461	8.723	9.2302	9.1274	10.538	9.0831	9.8283	9.4752	8.5371	9.316	9.4017	6.7228	9.3485	9.2027	9.8589	7.6387	9.249	9.2021	9.7842
GAP43	0.6119	0.5941	1.7303	1.9142	0	5.7386	2.0562	7.7814	4.1131	4.8544	4.9931	3.9121	1.0565	2.7252	1.2974	3.9958	1.2741	4.7873	0.9813	2.2931	0	5.3375	2.0008	5.0179	3.3162	2.8757	1.7921	2.198	8.0672	4.3576	1.9793	3.0599	1.3382	7.8848	7.0226	4.2262	3.3121	5.7111	1.1959	2.6597	3.1599	3.8792	4.1256	3.0338	8.4327	0	0.4018	5.6333	7.7297
NENF	11.0224	10.2341	9.8662	9.2983	9.6889	9.9268	9.758	9.6429	9.737	9.5723	9.252	8.79	9.5661	9.2811	9.4123	11.3955	11.0761	10.3891	9.5065	10.9088	9.0025	9.3026	11.217	10.2815	10.2214	9.601	10.8209	9.9555	9.8067	9.3672	9.4456	9.9967	10.0672	9.3373	9.2653	9.5036	9.5885	10.0599	10.4986	10.8903	9.644	8.9158	9.2974	11.1167	9.8082	10.0069	10.464	9.7158	9.5392
SQLE	11.4971	9.8702	10.884	11.987	11.9932	11.132	11.2018	8.3836	10.5797	10.5526	9.1526	9.9236	10.0874	11.7018	12.2991	10.1832	9.7492	10.4549	11.0879	11.8483	10.3324	8.7013	12.3563	11.2477	11.8418	11.8302	11.6259	9.7613	9.6879	9.807	11.1715	11.8709	11.0648	11.2314	8.8045	11.0662	11.1683	10.0575	12.2391	10.3154	10.6952	10.4328	11.5172	11.7203	8.9662	10.9603	11.0013	10.2131	8.3633
MRPL28	10.0307	9.6601	9.2984	9.2898	10.2312	10.0558	10.4764	9.7071	9.7278	9.2484	9.5793	9.5754	10.1749	9.7478	10.2786	9.582	10.4118	10.3086	9.2234	9.569	9.2777	9.9474	11.0942	9.8298	10.3655	9.2647	9.2277	10.096	9.7787	10.0192	9.7458	9.5278	9.9517	9.6859	10.2801	10.465	10.0697	10.5157	10.2332	10.2015	9.3587	10.3892	9.4568	9.929	10.0682	10.026	9.5411	9.8612	9.876
LOC100289341	5.6014	4.4521	4.9818	4.9105	4.8701	4.9039	4.2669	5.3983	3.8666	6.524	5.1051	5.0604	5.3936	3.2356	5.9254	4.6067	6.1103	5.2787	3.8719	4.3881	4.4953	5.0371	7.2046	5.4839	6.0495	4.5743	4.4141	3.5564	5.0911	6.0707	2.902	5.0291	4.235	4.8523	4.6766	4.932	6.2583	5.0336	4.2205	5.201	3.9591	5.2416	4.6724	4.9873	5.3051	6.1046	2.8923	5.2159	4.8791
FBXL13	4.2451	3.4841	3.2242	2.6033	2.4601	2.6967	2.3818	1.4804	2.3437	3.0428	1.0203	1.9932	3.0975	2.6194	1.7781	2.0946	2.5181	1.9265	2.5537	1.451	0.5351	1.5363	1.4861	3.4976	1.0533	3.1056	2.5671	2.198	2.7789	1.4927	3.113	2.7015	2.7233	1.0809	1.5313	2.1522	1.0817	1.9586	3.7979	2.8652	2.6535	2.4088	2.1013	2.2991	1.2487	1.4419	1.5496	3.372	2.1192
FBXL12	9.1668	8.4428	8.409	8.7612	7.821	9.0183	8.5715	8.6317	8.6825	8.2085	9.1116	8.3691	8.1161	8.5675	8.6137	8.1835	8.2859	8.5107	9.1399	9.0423	8.7671	9.4588	8.927	9.1319	8.771	8.4929	9.4357	8.8156	9.0221	8.7206	9.3603	8.5572	8.6489	8.665	9.0596	8.8116	8.2245	8.1286	9.1214	9.1515	8.7843	8.1433	9.0541	8.8264	8.9448	8.6945	8.2911	8.2947	9.0222
FBXL15	9.184	8.8424	8.0129	8.1113	7.6404	8.5684	8.5648	8.6382	7.4468	6.6922	8.828	7.9518	8.0618	7.9648	8.4806	7.7855	8.7204	7.8145	7.9168	8.8605	8.6068	8.6148	7.9175	7.28	8.1596	7.3288	7.9537	7.7874	7.8115	8.11	7.8002	7.9873	7.8941	8.342	8.7675	8.2369	7.5899	8.5928	8.4079	9.1092	7.7235	7.8172	7.6951	7.9431	8.8419	9.2136	7.3104	7.6788	7.9309
CYP27B1	4.4681	5.4694	6.2932	5.694	6.1075	5.2769	5.7265	4.5286	6.5026	6.9432	4.8462	6.7014	7.1816	6.5629	6.4188	6.792	5.413	5.8686	6.1724	6.6414	6.1138	4.7619	6.5875	6.0299	5.7751	5.6201	6.2734	6.144	5.4363	6.8772	6.4612	6.1992	5.8338	3.3897	3.8311	5.7977	6.8346	7.4917	4.2856	5.9638	5.8878	7.3403	6.2472	5.8048	4.405	5.7025	6.049	6.3365	3.8458
FBXL17	9.197	8.0687	8.3569	9.0217	8.6992	8.9435	8.1003	9.0939	9.0412	9.3202	9.2833	8.6998	9.3599	8.936	8.4549	9.2776	9.2187	8.6071	8.8467	9.5179	9.2104	9.2785	7.7221	8.8378	8.7277	9.57	8.8134	8.1339	9.0509	8.8093	9.9216	8.0904	9.3789	9.3373	9.2486	8.9429	8.669	8.1609	8.2958	9.0901	8.9323	8.9866	9.0689	9.6562	9.3272	8.9068	8.768	8.9159	9.6743
FBXL16	4.7489	6.1765	5.5371	5.6416	6.0989	6.9795	5.736	6.4219	4.5356	4.9541	5.7674	8.4256	9.2655	7.5004	6.2814	4.5788	8.0745	6.6233	7.3763	5.0477	6.0663	6.0567	6.5875	6.4164	7.9371	6.4811	3.5195	4.3561	5.771	7.0201	5.2731	5.5647	6.6633	6.1998	6.0997	5.37	4.2934	9.2624	6.8673	4.4134	4.5941	7.2127	5.0991	2.0936	6.6843	9.4283	5.1314	7.4965	6.6227
FAM169A	7.8897	8.5797	7.8658	6.3936	7.8723	5.7792	4.3438	6.1582	8.7356	7.3059	6.3973	7.2376	8.4235	7.3052	4.3532	9.3964	9.3352	7.6863	6.8515	9.7316	7.7252	6.0973	5.01	7.3545	7.9266	7.202	9.1917	7.013	6.1141	6.4754	5.6051	8.8546	9.1981	5.8412	5.4124	6.5548	3.257	8.1725	7.1424	6.3361	7.4887	9.4505	5.6543	6.8172	6.7838	8.1158	8.4717	6.5241	6.647
FAM116B	5.6477	6.8534	7.1012	5.5733	5.1282	5.7468	5.1879	6.8967	4.9908	6.3149	6.7333	7.3359	5.767	6.2269	5.0046	6.92	6.2691	7.1451	5.796	6.5103	5.5623	6.8096	6.8161	6.2605	6.1548	6.2682	2.231	5.283	6.7963	6.3285	5.8006	6.9851	4.9329	6.7782	6.9582	6.0218	6.2792	7.0762	6.4224	5.8595	6.2048	5.7204	5.601	5.5469	7.0112	5.1254	6.0972	7.0907	6.4769
FAM116A	9.0652	8.7482	9.2662	8.8404	9.4996	9.318	9.0286	8.7683	9.1066	9.2136	8.7353	8.8605	8.3983	8.9579	9.4972	9.2457	9.0488	8.907	8.5267	8.8551	8.8225	8.6476	8.4469	8.8842	9.4384	9.3278	9.4019	8.6524	8.9927	9.2972	9.2193	8.8432	9.1639	9.0338	8.8272	8.9953	8.6557	8.6248	8.6558	9.0353	9.3989	9.631	9.02	8.163	8.8789	8.9525	8.6227	9.0373	9.1295
FAM169B	0	1.6031	4.1822	0	1.9506	0.9364	0.7672	1.4804	3.1941	1.6177	0	2.6113	4.4632	0	0	1.2642	0	3.9076	0.9813	3.4555	2.3338	0	1.138	0.599	2.5007	1.6384	0	0.597	1.174	0	0	0	1.3382	1.4186	0	1.791	1.0817	5.1787	0.5163	0.9761	0	0	2.2193	0.7256	0.9392	0	1.3819	1.805	1.9211
RALGAPA2	8.7901	9.67	10.0376	11.1679	9.6673	9.0732	10.0531	9.3776	10.411	10.6799	9.8762	10.3372	10.3438	9.8653	8.8644	10.4368	8.0334	8.0022	10.7794	8.4527	12.1141	10.2933	8.5028	9.3272	8.2659	10.7679	6.6458	10.3334	9.3631	10.9378	8.5543	9.1131	8.5718	9.5335	9.2884	9.058	10.4388	10.0001	10.0953	8.8005	10.0153	9.9536	11.5085	9.1489	9.635	8.7517	10.3667	8.8374	8.913
GHDC	10.3351	10.8847	10.0672	10.4849	9.5509	9.6438	9.953	9.4932	10.1242	9.8235	9.5559	9.3716	10.6162	9.571	9.7189	10.7491	9.6959	10.3302	9.6989	10.1534	10.069	9.6671	10.5984	10.1827	10.9425	9.6752	9.4472	9.8082	9.9758	10.1019	9.8153	10.1118	10.4235	9.368	9.3324	10.2316	9.6182	10.1052	10.1284	10.2596	10.1566	9.9283	10.1419	9.692	9.6216	9.8419	9.2947	9.5214	9.4292
H19	9.462	3.5484	8.9733	6.2169	13.5535	12.7921	7.6029	9.7537	9.4666	12.7205	5.7119	11.169	9.6901	14.2515	16.9102	13.5892	8.567	10.0472	12.4175	7.3987	6.378	7.0817	9.6289	13.6215	10.1671	8.2994	13.9385	14.6198	11.4364	9.4378	9.5099	13.937	8.2795	9.8896	7.6706	10.1719	9.4978	10.6565	9.6875	7.6731	12.5183	10.1315	8.877	9.8839	9.609	8.4331	16.6557	11.3349	8.6839
SDK2	2.6515	7.6119	3.9422	7.7147	7.7759	5.9595	2.5641	6.5376	4.1131	4.3683	6.3616	6.6594	4.0582	5.0151	5.9483	5.5338	1.9399	3.9947	3.4253	3.2734	3.8551	6.8458	4.0009	3.897	3.1514	4.383	1.158	3.9405	5.9576	4.9297	3.6749	4.308	4.5493	6.9376	4.7545	5.5474	4.1189	9.6408	2.8981	2.7661	4.0192	2.9376	5.5456	3.0338	6.2782	2.9758	3.3211	2.5822	6.0612
GRP	6.1658	1.3383	3.2242	1.2537	1.6072	5.1088	1.7895	2.5296	4.7204	4.8544	0	4.8205	1.3895	5.1917	0.9796	2.6183	2.1076	4.2637	3.2882	2.5281	0.9246	0	3.1868	3.7937	6.8851	3.774	4.7802	2.3508	6.1141	2.0616	5.7698	6.3118	0	4.0545	3.4495	6.3437	1.85	5.1787	6.081	4.2761	3.049	5.2266	5.8222	5.2074	3.5862	3.654	5.0357	5.9274	4.0538
TPRN	11.0076	9.9747	10.2925	11.1016	8.9262	10.3769	10.6364	11.0612	10.768	9.9691	11.2213	9.6973	9.9125	10.4244	10.0655	11.2122	10.7138	10.5693	10.5601	10.6404	11.2654	11.4421	10.8503	10.2335	11.0537	9.8015	9.5923	10.5526	9.3022	10.9358	10.1238	10.5335	10.4267	10.5062	12.1595	9.9101	10.3487	10.3113	10.855	11.0006	10.197	9.9202	10.403	10.6802	11.2196	11.2522	10.4949	9.6713	10.7041
THSD4	7.7656	8.6381	10.1455	9.5606	6.2147	9.1974	7.9871	9.3969	8.5736	8.5994	10.207	7.1624	4.1488	8.7635	6.1787	8.4321	6.0395	7.6532	9.7835	8.7267	8.5335	10.33	8.583	8.7646	8.3743	10.014	8.0168	7.8302	9.4649	8.3414	8.2203	9.9692	8.0409	9.4669	9.7132	9.0419	9.2906	9.3846	8.9674	7.9321	8.9536	5.8825	9.1832	8.0713	9.4325	8.7702	8.8912	9.8737	9.3476
KIAA0895L	7.974	8.3718	8.4912	8.3257	8.3582	7.733	8.8193	7.7657	7.5515	8.4021	8.6717	8.2673	7.9622	8.0462	8.1612	8.5044	7.8296	8.4433	7.8628	8.4184	8.7431	8.6249	9.0169	8.6808	8.5269	7.7079	8.0373	8.7991	7.553	8.6948	7.3163	9.0282	7.3853	7.3806	7.0639	8.5375	7.4279	7.4963	8.6615	7.1567	8.2256	7.7893	8.9425	6.6299	8.748	8.25	8.5154	8.334	7.3055
CHST9	0	1.0136	0	0	0	1.4996	0	4.5286	0.9304	0	2.6185	3.0427	0	1.265	0	2.5041	0	0	0	0	0	2.2633	0.3787	0.599	0	1.1814	0.6922	0.597	3.0214	0.9313	0	0	0	5.5804	3.9239	0.9886	1.3153	0.6575	0	0	1.216	0.477	0	0	4.2042	0	0.4018	0	4.6421
CHST8	1.0403	0.5941	0	0.9434	0	3.4662	0	3.3989	0	0	1.0203	0	0	0	1.5577	0.5532	0	0	0.9813	0	0	1.9451	2.2936	0	0.4419	0	0	0.597	3.292	1.2391	0.6678	0	0	3.7301	2.1071	1.9829	0.4565	2.1584	0	1.2932	0.7325	1.1213	0.7919	1.2061	4.3411	0.5152	0.4018	0	3.389
COL4A5	5.806	9.1666	6.3435	7.9882	5.6937	5.0701	4.8964	7.4235	6.4363	3.5038	8.159	6.0386	0.6229	6.2537	4.5456	4.8829	2.2578	2.0937	6.2391	5.6433	5.7783	7.8425	5.9874	8.3569	2.6727	6.5478	3.6667	5.0793	6.5413	6.2872	4.2217	8.1405	3.4839	7.8329	6.681	7.1014	7.0031	1.9586	3.8845	4.9306	6.0974	2.9376	6.8235	4.6544	7.5275	3.7023	5.1181	5.7212	7.2325
COL4A4	2.06	5.0035	2.0858	4.8425	1.7891	5.5069	3.4367	5.607	3.8666	4.7474	6.2685	7.0602	2.9029	5.0151	4.8183	4.193	1.2741	3.8149	3.4253	2.9073	6.4904	6.0567	2.8688	2.736	2.8264	5.1215	1.7921	3.5564	6.6833	6.737	3.0113	3.4105	3.0236	5.9493	4.8041	5.5775	2.4505	6.249	2.4068	4.0838	5.1723	4.2198	3.5366	3.3435	6.4845	0.8941	3.3211	6.6278	5.7537
COL4A3	0	1.0136	0.9465	2.6033	0.495	3.4662	2.5641	4.5286	2.0602	3.6297	4.8717	5.2819	0	2.6194	1.9693	2.3801	0.5586	0	2.1408	0	5.308	4.4532	2.2024	1.613	0.4419	2.1313	0.6922	2.027	4.2486	4.48	0.6678	1.5033	0	3.6034	3.4495	3.1496	0.4565	2.7599	0	1.964	3.7622	1.7446	2.5245	0.7256	4.9022	0.5152	0.4018	2.4235	3.0438
COL4A2	11.2327	9.679	12.764	12.9666	12.6035	13.5585	12.4125	13.3602	13.8456	12.6863	11.5182	13.697	12.3931	13.2975	12.1278	12.2036	11.8929	12.1495	12.4285	12.7677	11.3572	11.9871	11.8175	13.2142	12.9359	12.9724	10.391	13.1393	14.4626	13.2153	13.0221	11.5286	11.5946	14.0843	12.0839	14.4343	13.3596	13.5684	12.5128	11.8039	14.3553	13.2148	13.7244	12.402	13.1287	12.0523	12.4743	15.6088	13.0571
COL4A1	11.6656	9.1857	12.8165	12.8497	12.9143	13.3578	12.2359	12.4868	13.6986	12.4769	10.4644	13.526	12.5774	13.2483	11.9581	11.7355	12.2541	12.069	12.4613	13.0045	11.371	10.8568	11.6464	13.3593	12.8042	13.033	11.3841	13.2428	14.0123	12.8599	13.088	11.3703	11.8929	13.3915	10.8884	14.2918	13.3436	13.1955	12.5582	11.7728	14.3205	13.1319	13.6086	12.4862	12.1752	12.0805	12.5563	15.7311	12.2366
SLC35D2	11.1896	9.828	9.8351	9.7649	9.2126	9.5689	9.9417	10.5668	10.7461	10.6845	10.769	9.7396	9.7135	9.85	10.296	10.7349	10.5838	9.7247	9.8398	10.0773	10.7072	10.7442	9.8374	9.9382	10.1938	10.21	11.2369	9.8641	9.3949	10.5357	10.2775	10.4466	10.226	9.8535	11.4807	9.8467	9.7587	9.467	9.9454	10.6207	9.7956	10.077	9.6758	11.5114	10.5659	9.6823	9.7933	9.519	10.6714
CHST1	4.4333	2.1911	5.3853	5.6282	5.7051	6.3526	4.1577	5.4778	6.8584	4.8544	5.3791	6.591	5.6322	4.8377	4.4843	4.0374	5.7663	5.9362	3.8719	5.1393	4.3756	4.7364	4.3372	6.8359	6.1621	4.4681	4.1396	4.9174	7.3232	5.7924	6.1625	3.6401	4.884	4.3977	5.38	6.9257	5.8284	6.2269	4.6981	4.5976	5.5436	6.2148	5.7358	6.226	4.6878	4.4614	4.2951	9.0114	4.5071
ZNF879	6.0325	3.4841	4.0267	4.8191	2.3486	4.7653	4.8444	5.6591	3.9107	4.6907	5.5151	4.5327	6.2179	5.0764	5.2638	5.6048	4.8993	2.6173	3.2882	5.6181	4.579	5.0578	4.7451	4.3252	5.3875	3.3643	5.5973	5.0572	5.2264	4.8638	3.919	1.9078	4.5804	5.4758	5.33	4.3705	3.8478	3.51	1.1959	3.1271	3.534	4.7475	5.3133	6.038	5.4484	4.5165	4.3185	4.5125	6.1657
CHST3	5.2473	8.7188	8.1298	6.7057	6.1329	8.6873	7.756	8.884	7.5304	7.7139	7.0511	8.9402	6.6489	7.5977	6.1394	7.3746	5.7663	7.5952	7.0608	7.3838	4.8723	7.2488	5.5432	7.6819	7.793	7.3439	5.5412	7.8302	9.4329	7.6769	7.9031	7.6177	5.5021	8.9598	7.3908	9.0174	7.5927	8.6908	8.4042	6.9351	8.7864	8.0419	7.9868	6.4366	9.0015	5.7025	6.2753	9.3376	8.5973
CHST2	6.2781	4.611	6.3841	7.4587	6.116	6.9478	6.5276	7.4385	8.0327	5.6024	7.7508	9.0999	6.1427	6.9434	6.9479	5.6186	5.4603	5.1707	7.0502	7.1485	5.1528	7.6883	5.1987	7.3037	5.9188	7.3625	5.4011	7.4238	8.2588	8.4577	6.8552	5.493	5.2742	6.9765	6.856	8.0513	6.1491	7.799	4.9991	7.7002	7.6302	6.831	6.5915	5.7179	6.6386	4.8093	5.2819	8.3454	7.5091
CHST5	2.7769	11.7299	9.5237	8.0207	9.3527	9.0705	5.3712	9.5627	6.2597	5.8452	11.474	8.1815	7.9302	9.8919	2.9695	7.4092	9.0743	8.0808	4.878	6.6254	3.0392	11.8797	8.7338	8.7703	4.7694	9.6732	2.582	6.7253	2.6041	8.6565	8.2948	7.7063	2.345	10.1732	11.2671	6.3108	9.8219	10.6598	6.9533	7.7188	2.1179	2.9625	6.182	5.3729	10.2435	5.9939	8.2257	9.6468	9.9556
CHST4	6.1552	3.4169	0.5495	7.8622	2.4601	3.157	0	1.4804	0.9304	4.1334	1.0203	1.6459	5.9164	8.2877	2.1381	4.6067	4.1333	6.9464	4.0521	0.5195	1.6983	0.9636	2.9827	8.273	3.6403	0.5086	3.8626	0.597	1.9751	1.8957	1.1225	5.2364	3.8324	1.0809	1.9394	3.5027	4.0877	9.8637	7.7002	0	1.5775	1.3603	1.4999	0	2.4822	1.838	3.7232	0	0.6391
CHST7	5.2869	4.3834	7.2536	6.0955	4.9487	6.2639	4.8087	6.2172	5.2531	5.5713	7.2784	6.2712	3.8579	5.1159	3.7693	6.2524	5.051	4.3976	4.7712	5.0287	3.3191	5.7606	4.1548	5.5646	5.6469	4.5485	3.9224	5.3749	6.5217	6.183	5.6225	3.8838	5.1136	6.4411	6.0897	6.117	4.4973	5.7425	5.8637	5.3958	5.1723	5.1961	4.9704	5.7533	6.8655	4.2821	3.8248	6.6187	6.0969
CHST6	3.7172	6.5026	5.7509	4.2825	5.2261	5.6798	5.6975	6.3178	3.3303	3.8527	7.2198	5.9814	3.0035	6.1048	2.8714	3.4957	6.1493	6.809	3.6093	4.2634	1.6983	6.8636	3.4472	5.5488	3.6403	5.1389	1.5096	4.5262	5.898	4.2586	6.1265	4.6617	2.9303	5.4758	7.8438	5.7055	5.5362	8.6787	4.4366	3.3487	5.3466	8.2714	4.2135	3.4335	5.6331	2.8091	3.4539	7.6962	6.2099
ITGAX	5.7923	3.9322	7.7085	7.6197	8.381	7.5501	8.0553	7.3982	9.1951	6.8685	7.6839	11.092	7.9962	8.4432	8.1612	6.0124	5.051	7.2102	8.4978	7.2911	4.1387	7.6916	5.6157	9.8596	7.6689	8.0205	5.8023	8.6265	9.8668	9.9455	8.3457	6.3529	6.4189	6.2107	6.7711	9.0606	7.2131	8.289	6.8458	7.4439	8.9953	9.2451	7.5337	5.8382	7.5095	5.9923	6.5372	10.8341	7.3407
OR8J1	0	0	0	0	0	0	0	0	0	0	0	0	0	0	0	0	0	0	0	0	0	0	0	0	0	0	0	0	0	0	0	0	0	0	0	0	0	0	0	0	0	0	0	0	0	0	0	0	0
SNORD115-17	0	0	0	0	0	0	0	0	0	0	0	0	0	0	0	0	0	0	0	0	0	0	0	0	0	0	0	0	0	0	0	0	0	0	0	0	0	0	0	0	0	0	0	0	0	0	0	0	0
BCL2A1	6.1007	2.4817	5.4013	5.668	7.9364	6.4463	7.0359	5.6246	7.1891	4.6318	5.1476	8.2671	6.6411	6.2088	6.2814	4.1556	5.8514	5.3299	6.4058	5.8634	3.1831	6.1847	2.745	9.2476	5.448	5.9994	7.2927	7.0244	7.3004	7.4261	6.5363	3.6401	6.8909	3.5357	5.7146	7.0487	5.7001	6.8638	5.4319	7.3699	7.0075	7.5081	5.5791	5.9794	5.2712	3.9225	4.5537	8.5222	6.5126
GPSM2	10.8374	11.0307	10.901	10.4966	10.3788	10.4859	11.0015	9.6377	10.3733	11.8506	9.0585	9.6619	10.1331	10.9561	10.8725	11.0813	10.0241	10.8178	10.3036	9.6737	10.9598	9.3037	11.4053	10.7148	11.2135	11.3832	11.3035	11.1064	10.3934	10.8363	10.308	11.9347	11.4488	9.6736	9.1245	11.0037	11.6602	10.3957	10.7085	10.645	10.828	10.3272	11.2454	11.5105	9.8123	11.6033	11.364	11.0351	9.8483
HLCS	7.8273	9.0508	9.7874	8.9154	9.5053	9.664	8.7863	8.5236	9.647	8.9129	8.7967	8.8485	8.7831	9.5277	8.6047	9.8883	9.135	9.2401	9.3655	9.265	9.1894	8.6663	8.7021	8.8936	9.3999	9.3541	9.2585	8.5594	8.8716	8.8006	8.1503	9.062	8.5227	8.7902	8.2543	8.7957	8.8048	9.3734	9.414	8.7895	9.1545	9.7812	9.319	8.8973	8.5164	9.8995	9.4499	9.1107	8.084
NOG	1.0403	1.3383	0	0	0	3.6171	0.434	3.3989	0.9304	2.0367	0	1.1876	0.6229	1.5215	0	2.2444	0.5586	2.2435	0.5726	1.2019	0	0.5608	0.6784	2.3556	0.7797	0	0.6922	2.7309	1.6295	0.5395	1.4676	0	0	3.2274	1.2737	1.5697	0	1.9586	0.8958	0	1.8663	0.477	0.7919	0.7256	3.53	0.8941	0.4018	4.1567	4.5762
LIPG	8.5831	9.7004	8.3711	9.2737	10.5625	9.1525	9.0819	7.8797	9.6115	8.1308	8.0624	8.6654	10.6167	10.2929	9.1264	8.3804	9.5945	8.4921	10.743	9.3257	8.7248	7.4698	8.4015	8.4909	9.1858	10.3056	8.571	9.178	8.8521	9.1309	9.8219	10.2611	8.3844	8.0366	7.0014	9.0215	9.0943	9.7387	10.2699	9.0682	9.0009	9.7683	9.3557	7.4978	8.4346	8.9094	9.6291	8.4875	7.0259
ITGAV	11.0795	10.3714	11.0293	11.1157	10.7573	11.4675	10.0474	10.6387	11.5852	10.8326	10.4352	11.9072	10.6505	11.2823	10.7213	10.5499	10.2198	10.1474	11.2487	10.7256	10.3705	10.3761	9.2762	11.6425	11.1821	11.3543	11.5776	11.4178	11.633	10.8551	12.6482	10.6895	10.9149	11.0034	10.7677	11.8473	9.001	10.8772	9.8571	11.0743	11.5174	11.0579	10.8273	11.4121	10.8413	10.1341	10.2603	12.543	10.945
HIBCH	9.7179	9.2619	9.4845	8.8677	8.9103	8.1278	9.5895	10.0436	8.4445	9.3886	9.8001	8.5925	8.9671	9.1765	9.4558	9.1728	9.73	9.4357	9.0658	9.3373	9.0812	10.0698	9.9964	9.4169	9.2122	10.0926	9.5276	8.5437	8.8586	9.1814	9.1891	9.9519	10.2149	9.8457	10.0849	9.5668	8.1696	9.3983	9.0305	9.2291	8.8121	8.6207	8.9417	9.8597	9.8345	9.8406	9.76	8.7955	9.9903
ZNF703	10.4276	11.3209	9.3577	12.0927	10.3702	10.8092	10.8909	10.2358	10.7836	9.8895	9.9929	8.7057	10.975	10.0234	9.6945	11.1384	9.2999	8.8542	10.839	10.8954	11.2469	10.5466	10.4164	10.1789	10.48	10.0257	7.8952	10.8344	10.5591	10.5153	9.8753	9.6357	10.7718	9.6523	8.8407	9.2203	10.8468	9.8348	10.5977	10.6015	10.7311	9.4912	10.2721	9.8206	9.6208	12.2587	10.0875	8.8453	8.5889
ITGAL	5.9971	5.834	7.3794	8.6759	5.5244	9.0301	8.0419	9.1312	9.614	4.3683	8.9987	11.6428	7.6916	8.7896	9.3	6.5758	4.4775	5.5032	8.7141	7.2911	4.4367	9.3231	6.041	6.1809	5.7657	8.4569	5.4011	8.8923	9.568	9.8077	7.2504	6.9588	4.8073	7.9481	9.6035	8.7973	7.2837	8.5198	5.5292	7.4196	8.9935	9.4817	8.2607	3.7461	9.0733	4.8313	7.9356	9.3733	9.0694
ITGAM	3.8287	2.8306	6.6668	6.828	7.1056	7.2401	5.5102	8.7623	8.2777	4.6907	8.1974	9.9795	7.0048	7.802	6.0888	4.9055	3.783	6.1599	6.8145	6.5774	2.1992	7.7373	3.4472	7.5652	6.6684	6.7985	5.1983	7.7739	9.8006	8.5496	7.1643	5.1079	4.418	7.7229	6.8142	8.0909	6.8109	7.5146	4.6245	5.8714	8.4659	8.0945	7.3743	4.3651	7.7219	4.1135	5.3964	10.3077	8.2061
LOC286359	0	0	0.5495	0	0	0	0	0	0	0	0.5985	0	0	0	0	0	0	0	0	0	0	0.5608	0.9265	0	0	0	0	0	0	0	0	0	0	0	0.5584	0	0	0	0	0	0	0	0.4496	0	0	0	0.4018	0	0.6391
HLF	3.8287	4.3834	3.898	5.2273	3.938	6.4054	6.1538	8.9843	5.1465	5.3695	6.9941	5.6555	0.6229	5.8826	7.7983	5.7745	3.6804	5.0334	5.4711	5.7165	6.037	6.4585	4.3372	3.3597	5.412	4.8099	3.6667	6.0354	8.0694	5.1848	5.251	5.2538	6.6266	9.3632	7.9904	5.8104	5.9463	6.8129	3.3877	5.5527	5.7349	6.4528	4.4	5.306	7.9558	5.0526	6.3736	4.9797	9.1747
NOV	4.1624	6.082	7.4915	7.1044	6.6623	8.1908	3.0036	6.784	5.3364	6.277	6.9706	5.3884	7.5532	5.349	5.3175	6.7674	5.7663	6.032	5.3727	4.6841	5.8587	7.0562	4.5739	8.0502	8.7686	4.6246	3.6667	5.8808	8.0283	6.4306	5.2949	3.7426	7.3931	7.8848	6.2684	6.9198	4.5441	6.9806	5.6204	5.2928	5.4153	5.0501	5.5791	7.8603	7.3883	4.7871	9.0544	6.3365	7.3157
FAM134C	10.3004	10.5339	10.4195	10.7273	9.9583	10.5858	10.7123	10.4814	10.9157	10.1175	10.536	10.4049	10.9326	10.011	9.8162	10.3858	10.234	10.871	10.7442	9.6389	10.2368	10.4631	11.4129	10.1086	10.6467	9.9986	10.2175	10.6204	10.1374	10.5567	9.7684	10.2745	10.0472	10.3602	10.9824	10.5201	9.7875	10.51	10.7504	9.8314	10.0589	9.8919	10.349	10.102	10.442	10.2717	9.8334	10.2483	10.469
FAM134B	10.9226	9.4162	10.2844	10.1265	7.7432	8.6107	7.9092	9.5969	9.4302	9.5143	10.9144	8.5307	8.9002	8.2327	7.5366	9.479	8.4665	7.8645	9.8459	9.2248	8.7921	11.4631	9.0342	10.5382	9.9662	9.4347	9.5204	9.6115	8.2025	9.5006	9.4577	10.356	9.7247	10.1369	10.653	8.4242	9.1369	7.401	8.9687	10.295	10.407	5.6879	9.9467	8.7906	9.6242	7.7834	8.5242	9.0543	10.9588
FAM134A	11.0635	11.1132	11.2397	11.2744	10.6203	11	11.244	11.6856	11.3823	11.1068	11.3703	10.8502	10.8191	10.5824	11.5665	11.8506	10.9531	10.934	11.1192	10.7167	10.7541	11.5848	11.2492	10.6979	10.9473	10.7584	10.7961	10.7858	11.1483	11.1479	10.374	11.0928	10.664	11.1618	12.0505	11.0516	10.4913	11.3508	11.3838	11.2838	10.8124	10.8356	10.9055	11.2431	11.5715	11.1854	10.5225	10.7566	11.5321
SERPING1	9.6821	8.4086	10.5997	9.9473	8.3578	11.8005	10.2634	12.0933	12.1066	10.0683	11.0476	12.7358	10.6726	11.0051	10.3286	10.1994	8.7603	11.1554	11.0373	10.1217	8.5071	10.9055	9.2119	11.3678	11.5955	10.8133	8.9218	11.0786	13.2994	11.6439	12.2904	10.1367	8.4405	12.301	10.9414	12.7781	11.0241	11.8834	9.3478	10.6383	11.3454	11.8795	11.6598	10.3812	12.2738	8.6689	10.2528	12.8251	12.0607
SMAD9	6.2781	9.6763	2.7144	6.8396	7.2753	5.4777	2.939	6.6954	4.9278	6.8165	7.1744	4.7538	5.3175	5.246	3.0513	6.7612	6.0498	0.5528	5.6636	5.8526	7.6433	6.6344	2.4603	4.2491	5.4831	3.9421	5.8338	5.7357	7.3678	5.6692	4.3521	7.6345	5.9572	7.6566	6.379	4.8359	3.5136	6.3443	3.3877	3.8619	6.4428	4.9802	6.7122	3.5182	6.6518	2.2818	6.0278	4.7649	6.9368
TRERF1	5.1433	8.9249	8.2178	7.3609	10.1633	7.3137	8.4037	8.2711	7.0677	8.4916	8.22	9.7201	8.6401	8.8332	7.0199	8.3804	7.0441	8.1869	7.6101	8.0801	5.3876	7.8838	5.1629	7.5574	7.3264	8.4996	7.8225	7.7011	8.4797	7.7085	6.8914	7.9123	8.3284	8.0118	7.3496	8.0379	6.2156	7.8648	5.9364	5.7471	7.6541	8.9585	7.2446	5.6632	8.2227	4.7645	8.2491	8.7292	8.122
LOC653501	6.8404	6.1142	6.5215	6.3777	4.8701	6.6999	5.0107	6.5832	5.7178	5.9059	6.808	6.9402	5.9545	5.1731	4.9145	6.0019	6.7718	5.6975	5.7833	6.3509	5.4333	6.311	5.6677	5.6993	6.552	5.9411	6.7066	5.6352	6.1485	6.2098	5.5336	5.5786	6.6414	6.931	6.312	5.9998	5.338	5.5604	6.0344	5.5966	6.4207	6.5465	6.4111	6.8003	6.5913	5.9629	5.3288	5.5397	6.9757
LRPAP1	11.7886	11.0851	11.549	11.1342	10.9745	11.0215	11.2856	11.2947	11.1988	10.5635	11.3079	11.3328	10.9226	11.2093	10.1884	11.0375	11.755	10.7542	10.9782	10.7703	10.8763	11.2902	11.5601	11.499	11.2309	11.1481	10.0365	10.8279	11.4073	10.7243	10.4813	11.2388	10.8559	11.4605	11.3916	11.166	10.7591	11.9515	11.3621	11.428	11.0201	11.158	10.7722	11.5894	11.1572	11.3162	11.0132	11.2624	11.0569
LQK1	5.9971	5.0487	6.1404	4.6702	4.339	2.2189	4.7721	2.1955	5.3036	5.0014	4.7936	5.7268	5.2978	4.1942	3.3552	7.2867	1.9399	4.9267	2.292	5.4278	2.0507	1.7551	4.5182	5.4839	6.0259	4.383	6.6809	6.1335	2.945	5.417	2.5132	5.0492	2.1909	5.63	5.7905	5.0222	5.9976	5.7733	3.1978	2.7661	4.9119	6.1841	2.1013	4.8952	4.6878	2.4038	5.0357	2.2453	3.1381
SMAD6	7.5303	7.8725	6.6993	8.5607	7.084	8.5009	6.9728	7.142	6.7714	6.931	7.0843	8.1444	6.7537	7.5872	8.1514	8.3539	6.2867	6.9627	7.628	9.0014	8.0279	7.1605	7.4572	6.9303	6.2997	6.7139	6.8289	7.6796	7.765	7.4146	7.7733	8.3858	7.8016	7.228	5.8508	7.4119	7.6093	6.0622	7.4463	7.5294	8.1334	7.3714	7.8077	7.0413	7.2298	7.0433	7.5369	7.0093	6.3146
SMAD7	7.9801	9.5457	7.7802	9.8049	7.8366	9.3898	7.8858	9.6429	9.5378	9.4475	9.9553	9.7632	7.4722	9.3037	8.0624	9.7283	7.4858	8.2167	9.4811	9.4453	8.0862	10.4292	9.2748	7.8714	8.4751	8.7901	7.7948	8.757	9.4215	8.999	9.0534	10.2322	8.2936	10.0793	10.4151	9.1595	8.9999	8.2347	8.2061	8.7689	9.4143	7.985	9.1548	7.9431	9.8795	8.2087	8.6014	9.7201	9.4163
GOLPH3L	10.273	10.5903	10.2612	10.6327	9.8734	9.3594	9.7296	10.781	9.9521	9.7766	10.8872	9.5866	10.1829	9.9986	8.8447	10.9458	10.5414	10.0163	10.8107	10.8088	10.5502	10.784	9.7262	10.5392	10.301	10.3478	10.5085	10.3115	9.7607	9.6309	10.1016	10.3826	10.4683	10.1139	10.9525	9.6645	9.9565	10.229	9.732	10.0824	10.0097	9.0498	9.9573	10.357	10.3394	10.0337	10.8658	9.3895	10.6208
SMAD1	8.9358	9.1819	9.4638	9.4901	9.3356	9.1831	9.01	9.5801	9.3433	8.6961	9.6567	9.1655	9.1205	9.0888	9.3502	9.0961	8.8664	8.9902	8.9065	9.5475	9.333	9.6897	9.0821	9.1839	8.7216	9.7156	9.0975	9.3813	9.5219	9.1251	9.5837	9.3787	9.2229	9.6513	10.1067	9.8475	9.745	9.4372	8.3539	8.8176	9.2672	9.3562	9.2999	8.9228	9.3148	9.1926	9.4191	9.9557	9.7435
AFTPH	10.4507	10.6777	10.3708	10.6264	10.3129	10.1894	10.6338	10.5831	10.6767	10.7801	10.8762	10.4076	10.191	10.4366	10.8048	10.6628	10.0999	10.3406	11.0667	10.4933	10.5759	10.7886	10.039	10.2719	10.8934	10.6881	10.4987	10.3126	10.2588	10.4564	10.4144	10.5429	10.6807	10.7942	10.9828	10.4391	10.8204	10.1832	10.8425	10.3617	10.6685	10.854	10.5439	10.6536	10.5837	10.3601	10.5537	10.1191	10.7213
SMAD3	9.0394	9.6344	10.3993	10.452	10.0453	10.2767	9.5822	10.5	9.8368	9.8657	10.7077	10.7294	9.825	9.8595	10.5183	9.8791	9.4361	9.7632	10.1829	9.7331	10.7219	10.5198	9.4937	10.0241	9.4789	9.905	9.6004	10.3674	10.5607	10.0706	9.9698	9.8212	10.0028	11.1653	11.1731	10.1427	10.2669	9.4227	9.345	9.0459	10.3253	9.6579	10.383	10.0638	10.2141	6.2003	9.8278	9.6845	10.4854
MUS81	9.6176	9.8248	9.4078	9.5094	9.1297	9.4837	9.4429	9.4147	9.0123	9.104	9.7432	9.589	9.062	9.3725	9.4123	9.4133	9.7594	9.1623	9.2375	9.7564	9.9418	9.683	9.7883	9.988	9.5322	9.1373	9.8148	9.7715	9.0057	9.5389	9.5099	9.5269	9.5426	9.2698	9.5187	9.3608	9.3219	9.5415	9.8115	10.1558	9.1206	9.667	9.3468	9.4234	9.5842	9.4839	9.2543	9.2678	9.4672
AMMECR1L	9.5632	9.6619	9.5077	9.661	9.5207	9.7446	9.5967	9.3127	9.5997	9.9098	9.5519	9.5304	8.9933	9.6786	10.6015	10.2238	9.2221	9.4376	9.7348	9.8948	9.6444	9.5273	9.2451	9.606	9.2678	9.7055	9.8991	10.081	9.4162	9.4472	9.1963	9.6448	9.8614	9.2113	8.9768	9.3533	9.3076	8.8162	10.0574	9.3516	9.7728	9.5068	9.8017	9.5917	9.2532	9.5104	9.6448	9.3962	9.2334
IL1RAPL1	0	0	0	0	0	1.1495	0	1.76	0	1.0246	2.0303	0.5119	0	0	0	0	0.5586	0.9514	0	0.5195	0	0.9636	0	0	0	0.5086	0	0.597	1.174	0.5395	0	0	0	2.4494	0.9599	0	0.4565	0	0.5163	0	1.216	0	0	0	0.9392	0	0	0	1.9211
TMPRSS11B	0	1.0136	0	0	0	0	0	0	0	0	0	0	0	0	0	0	0	0	0	0	0	0	0	0	0	0	0	0	0	0	0	0	0	0	0	0	0	0	0	0	0	0	0	0	0	0	0	0	0
IGF2R	10.7699	11.8083	11.3784	12.8246	12.2549	12.0942	12.1234	12.0546	13.2066	12.8773	11.9809	12.3007	10.6802	12.2842	12.2188	12.2132	10.6388	11.0212	12.5193	11.0852	12.2883	12.3572	12.124	11.2342	11.6496	12.3449	10.7906	11.9695	12.7759	12.8326	11.1488	11.8226	11.7525	12.2713	12.5914	12.1729	12.2277	11.8215	12.43	10.468	12.7544	12.533	12.4305	11.4457	11.764	11.8113	11.5213	11.8593	11.7664
TMPRSS11D	0	1.3383	0	0	0	0	0	0	0	0	0	0	0	0.9527	0	0	2.2578	3.0824	0.9813	0	0	0	0	0	0	0	0	0	0	0	0	0.5447	0	0	0	0	0	1.1075	0	0	0	0	0	0	0.5448	0	0	0	0
TMPRSS11F	0	0	0	0	0	0	0	0	0	0	0	0	0	0	0	0	0	0	0	0	0	0	0	0	0	0	0	0	0	0	0	0	0	0	0	0	0	0	0	0	0	0	0	0	0	0	0	0	0
ZC3H10	6.8337	7.1665	6.5287	7.0702	7.3423	7.283	6.1889	7.5391	6.6465	6.4912	7.1846	7.857	6.8648	6.9101	6.6667	6.6715	7.0127	6.6026	6.4547	6.9804	6.2897	6.7149	6.9447	7.1863	6.5954	6.5347	6.9416	7.5827	7.7953	6.737	6.8985	6.8367	6.5105	7.4921	7.2046	6.8477	6.8764	7.0002	6.9993	7.5028	7.2144	6.8942	6.9441	6.7919	7.3401	6.4615	6.7673	6.7911	7.4459
RAD21L1	0	0	0	0	0	0.6863	0	0	0	1.0246	0	0	0	0	0	0	0	0	0	0	0	0	0	0	0	0.5086	0	0	0.5047	0	0	0	0	0	0	0.5773	0	0	0	0	0	0	0	0	0.5448	0	0	0.6991	0
IL1RAPL2	0	2.4817	1.5132	0	0.495	0	0	0	0	0	0.5985	0	0	4.3008	0	0	0	0	0	0	0	0	0	0.599	0	0	0	0	0.5047	0	0.6678	0	0	1.6919	0	0	0	1.1075	0	0	0	0	0	0.7256	0	0	0	0	0.6391
SLC36A3	0	0	0	0	0	0	0	0.6751	0	0	0.5985	0	0	0	0	0	0	0	0	0	0	0	0	0	0.4419	0	0	0	0	0	0	0	0	0	0	0	0	0	0	0	0	0.477	0	0	0.5448	0	0.4018	0	0
CKS1B	10.9347	9.0383	9.6976	8.9413	10.398	9.6144	10.1428	8.612	9.3593	9.6468	8.6767	9.3187	9.4683	9.788	10.2069	10.4152	10.9774	9.943	9.7488	10.4959	9.3148	8.4831	9.859	10.1821	9.9923	9.4909	11.9005	9.8924	9.5211	9.2773	9.9189	9.4979	10.276	7.9611	8.4267	9.0446	9.3867	10.0544	10.3505	10.7025	9.7783	10.6215	9.3468	10.6814	8.5921	10.0021	10.0648	9.1975	8.9815
SLC36A1	9.1224	7.9899	8.887	9.8497	8.3232	9.1166	8.3704	10.3862	9.0362	8.9374	11.7188	9.6787	9.1149	9.173	8.1879	8.5155	7.0544	8.2503	8.7986	8.6938	8.4265	11.8218	7.4398	8.6473	8.9118	9.1663	7.1623	8.5516	9.1241	9.0143	8.6441	8.8214	7.9516	10.494	11.541	9.2286	8.3233	8.7462	8.774	8.0605	9.2391	9.1104	9.3509	8.4594	10.4929	7.2688	8.6871	9.801	10.5126
ST13	12.7385	11.8566	11.7998	12.1748	11.99	10.9028	12.1007	12.0037	11.434	11.8978	11.4971	11.4439	11.8521	11.7424	11.8351	12.0122	12.058	12.3605	11.4392	12.1888	12.4061	11.467	12.1924	11.7443	12.5481	12.1311	11.9302	11.5746	12.2523	11.5061	12.1305	12.2354	12.8425	12.0878	11.4711	12.0153	12.5351	11.7091	11.8722	11.9688	12.0779	11.7663	12.258	12.7293	11.7048	11.2162	12.099	11.8086	12.3192
RPL31P11	2.8758	2.1911	1.5132	2.8073	1.1557	2.0165	3.0036	1.76	2.784	3.0428	2.3542	1.6459	1.3895	1.9284	1.9693	2.5041	2.5181	3.6095	1.2995	2.0123	2.4569	0	2.3793	3.7937	3.3672	1.8221	5.7537	2.3508	2.2537	0.9313	1.746	3.5299	3.4167	0.6394	2.3932	1.791	1.6929	3.0884	2.8123	3.5995	2.3129	1.5652	1.9728	4.116	1.7198	1.6535	2.7618	2.7251	2.1192
C14orf115	0.6119	0	0.9465	1.2537	1.6072	4.7491	0.434	2.6715	0.9304	0	1.0203	4.2715	3.7462	5.1543	0.5714	0.5532	0.5586	7.1307	1.2995	5.1744	0	1.9451	0	2.0315	0	5.0497	0	0.597	0.5047	1.2391	1.746	2.0742	1.603	0.6394	0.9599	1.5697	0.4565	3.893	1.656	1.2932	1.216	3.8002	0.4496	0	2.8919	0.5152	0.7159	2.5822	1.6914
ZC3H15	11.9152	10.6172	10.4656	10.7039	11.0175	11.0396	11.3913	10.3933	10.8531	11.4041	10.127	10.7879	10.6211	10.7749	11.7142	11.1878	11.0102	10.7747	10.9145	11.4156	11.2554	9.9979	10.6261	10.9619	11.2199	10.9169	12.4719	11.3921	10.7264	10.8366	11.4281	10.9479	11.9619	10.3821	10.2395	11.0573	10.9981	10.956	11.1071	11.5542	10.8129	11.1217	10.9309	11.5943	10.1474	11.2144	11.1912	10.9631	10.3795
TMEM213	0	1.3383	0	3.6482	2.3486	0.3836	0.434	0	0.5389	2.3611	0	1.1876	0	0	0	0.952	0.9602	0	0	1.2019	0.5351	0.5608	0	0	0	0	0	0	0.8778	0	0.6678	0.5447	1.0135	0	0	0	1.5164	1.45	0	0.5691	0	5.2114	0	1.566	0	0	0	0.6991	0
C14orf118	7.2338	6.7204	7.4307	7.7615	7.3711	7.5665	7.1825	6.7996	6.9825	7.728	7.4323	8.0408	6.5443	7.7371	7.7697	6.9638	6.9807	6.7538	7.2248	7.5926	6.2562	7.3862	7.3734	8.0075	6.5015	7.4277	7.5748	7.7011	7.6968	7.1034	7.1761	7.011	7.3306	7.7899	6.6942	7.2856	7.5816	6.7524	7.877	7.3657	7.4672	7.5778	7.0983	7.1449	7.307	7.9021	7.117	7.6205	6.7098
ARTN	2.2321	4.2351	5.4783	4.8191	4.1188	4.0997	5.5102	4.6013	4.9278	4.3683	4.8717	2.5071	0.6229	5.5496	2.8714	4.8829	4.595	6.5676	4.7712	4.4467	5.308	4.1783	6.0077	6.1074	4.9425	4.7658	2.4088	4.3196	3.6698	3.571	3.113	5.6462	2.4815	4.5079	4.8986	2.98	4.5669	5.1555	5.8953	4.3117	4.2373	5.2416	3.6669	4.6544	4.5249	4.217	5.1047	5.1915	3.1381
ART1	0	0	0	0.5474	0	0.3836	0	0.6751	0	0	1.8362	0.8889	0	0	0	0	0	0	0	0.5195	0	1.9451	0	0	0	0	0	0	1.174	0.5395	0	0.9392	0	0	0.9599	0.9886	0	0.6575	0	0	0	0	0	0	0	0	0	0	0
HRH3	0.6119	0	0	0	0	0.3836	0	2.1955	0	0	0	0	0	0	1.9693	0	0	0	0	0.5195	0	0.9636	0.9265	0.599	0	0	0	0	0.8778	0.9313	1.1225	0	0	0.6394	0.9599	0.5773	0	0	0	0	0.7325	0	0	0.7256	1.9079	0.5152	0	0.6991	1.0805
ART3	4.0747	2.3437	2.3709	3.9361	0.8629	2.5543	7.6003	3.1306	6.8863	0	3.0353	4.6597	1.8874	1.265	2.5508	3.6647	6.0804	3.7158	6.3116	5.9967	5.4333	2.113	4.7928	0	6.8042	0	3.8002	8.4325	4.28	7.2395	3.297	7.3481	4.8333	5.363	3.1754	4.3002	5.0926	5.7733	7.4103	4.4775	3.6141	7.4925	3.1175	0.7256	4.2397	5.8057	5.8138	0.6991	4.8791
HERC2P2	7.6975	9.8982	7.6564	9.8035	8.9634	8.1057	8.1564	8.3733	6.8641	9.3479	9.5529	10.5352	7.149	9.6504	8.8838	8.3865	7.0544	9.2644	9.8954	8.7515	9.3852	10.6683	9.8116	9.0725	8.8671	8.721	10.286	10.432	8.1503	9.6118	8.2925	9.7158	8.0098	8.53	7.7519	8.0567	8.5292	7.2829	10.129	8.0657	9.2422	9.213	9.4348	7.8884	9.8052	9.3327	10.3543	8.5679	8.3658
ART5	0.6119	1.3383	3.7064	2.2303	0	2.8869	0.7672	1.9941	0.5389	1.0246	2.2013	2.2729	2.7948	0.9527	0.9796	2.5041	3.8318	3.5532	3.6658	0	0.5351	1.9451	2.9827	3.6234	0.7797	0.5086	0	2.7309	2.8644	3.571	1.4676	2.0742	1.603	1.6919	1.2737	4.7059	0	1.1075	2.6237	3.2048	1.5775	1.1213	1.9728	3.4335	1.5033	0.8941	3.3211	0.6991	2.2933
ART4	0	0	0	0	0.495	3.2523	0.434	2.6715	0.9304	0	2.0303	3.2506	0	0	0.9796	0.5532	0	0	0.5726	0.5195	0	2.3994	0.3787	1.3472	0.7797	0.5086	0	4.989	3.9688	3.6771	1.9793	1.2486	4.7539	2.7175	0.9599	0.5773	1.5164	1.9586	0	0.5691	2.3129	0.8349	1.4999	0	2.7016	0	1.6998	0	2.589
RNF111	8.7014	8.9914	9.3495	9.5824	9.0145	9.1618	8.4566	9.1972	8.7824	8.5203	9.0968	9.3992	9.0221	9.3143	8.7664	8.7929	8.666	8.4368	9.2211	9.2026	8.9472	8.9926	7.6571	9.1916	8.0758	9.368	9.362	9.4153	9.1763	8.6244	9.1282	9.0167	9.1458	8.9695	9.0378	8.9255	9.4122	8.4381	8.4792	8.4498	9.1461	9.2507	9.1759	8.7561	8.982	7.9678	8.8863	8.9617	8.9862
TCEA2	7.1979	2.7234	5.1607	5.0972	3.4362	6.6871	5.1879	7.7417	5.588	6.2576	6.7052	7.0086	4.1042	5.1731	5.1499	6.0837	5.1114	5.6446	4.8944	6.163	5.1528	6.5924	7.1719	6.1602	5.7751	5.4351	4.4552	7.3532	8.4558	5.9803	6.7721	4.341	5.1136	8.157	7.0537	7.127	5.9636	6.6482	6.7964	6.6387	6.3048	5.6546	6.0622	6.009	7.1713	4.4614	4.918	7.4714	8.0327
TCEA3	7.748	11.8558	10.9851	10.0388	10.9035	6.2978	9.0478	11.3296	7.7221	10.9383	11.3294	9.1878	10.242	9.913	6.2169	10.2136	10.9351	9.1457	8.8754	9.1431	9.0399	11.8161	10.1491	9.6436	10.7946	10.2156	7.5371	7.7047	9.9455	8.7784	7.0789	10.9092	10.4636	10.545	11.111	9.1987	9.4874	11.3537	7.7414	9.0085	10.4621	5.6433	9.1286	8.499	11.3814	10.6964	10.0249	10.3938	10.9948
TCEA1	11.0091	10.4695	10.1526	10.6311	11.5244	11.2977	10.3794	10.0396	10.2248	10.1896	9.6549	9.8851	11.1847	9.879	11.9688	9.9338	10.4706	10.3971	10.0062	10.9587	10.4267	9.4352	11.6591	10.5868	10.6849	10.2248	10.3717	10.2221	10.1201	9.807	10.7094	11.3703	10.8802	9.9919	9.7721	10.3865	10.7967	10.4547	10.8963	10.5358	10.2745	10.4592	10.1207	11.356	9.8052	11.1515	10.7239	10.3517	10.4293
MGC57346	7.6678	7.1037	8.1154	7.9934	7.792	7.8398	7.7132	7.3141	7.8719	7.6108	6.4827	7.4131	7.3719	7.6113	7.1928	7.5213	7.4473	8.3278	8.4959	8.3258	7.3093	6.6618	7.7221	7.7757	7.7189	7.4558	8.5567	8.2404	7.9326	7.2089	6.9748	7.2645	8.3284	7.5224	6.5342	7.1321	6.2228	6.1112	8.5782	7.6209	7.5763	7.5109	7.6406	7.4118	7.2728	6.1225	7.6543	6.3254	7.1725
COX4I2	2.8758	1.8268	2.6087	2.7089	1.3991	4.3356	3.5273	3.8802	3.8666	2.0367	2.4924	3.9121	2.9029	0	2.5508	2.3801	3.0985	3.862	2.5537	3.4555	1.8853	1.9451	2.3793	4.4662	3.2085	1.6384	2.7097	3.618	4.7305	4.1522	3.6749	2.7998	3.1939	4.1483	3.3189	4.3705	3.4163	3.6493	2.8981	3.9548	4.1323	1.7446	3.5813	3.2474	4.5249	2.9758	3.0121	5.3543	2.9428
COX4I1	14.3643	12.8052	12.572	12.6659	12.6765	12.647	13.1027	13.3266	12.1695	13.0097	13.4284	12.4599	12.8972	12.4644	12.9185	13.1392	13.6803	13.6445	12.0488	13.1098	13.2269	13.5776	13.8053	12.9585	13.3698	12.426	13.9211	12.9715	12.4233	12.8862	13.2847	13.3509	13.2293	12.9734	13.5799	13.1056	12.7762	13.4541	12.8711	13.7669	12.4556	12.3518	12.742	13.4168	13.5859	13.5952	13.2133	12.4512	13.3157
BFAR	11.517	11.2305	10.8024	10.4252	10.7973	10.5846	10.6738	10.0639	10.9345	10.4979	10.549	10.3195	10.7182	10.5907	10.7819	10.5863	11.0783	10.7274	11.3359	10.72	10.8474	10.2751	10.9637	10.9469	11.0425	10.6087	11.8298	10.5707	10.3657	10.5632	11.2905	10.7694	11.0046	10.1433	10.4369	11.1629	10.929	10.5394	10.9462	10.9132	10.5094	10.4271	10.8878	10.8431	10.1984	10.7517	10.3747	10.3225	10.1203
ZC3H18	9.7106	10.5807	10.3668	10.5454	10.3822	10.6739	11.0243	10.2041	9.9912	10.4443	9.9159	10.3853	10.4695	10.492	10.5806	10.545	9.9046	10.1199	9.973	10.3152	10.4276	10.157	10.9473	9.9814	10.5451	10.1613	9.6309	10.6424	10.3304	10.4932	10.0553	10.0943	9.9891	10.3362	9.8598	10.7211	10.7696	10.3263	10.0427	9.6154	10.4091	10.6671	10.8693	9.4891	10.1682	10.4133	10.3824	9.8602	9.8449
TMEM212	0	0	0	0	0.495	0.3836	0	0.6751	0.5389	1.0246	0.5985	0	0	0	0	0	0	0	0	0	0.5351	0	0.3787	0	0.4419	0	0	0	0	0.5395	0	0	0	0	0	0	0.8026	0	0.5163	0	0.7325	0	0.7919	0.7256	0	0	0	0	0
SNORD115-13	0	0	0	0	0	0	0	0	0	0	0	0	0	0	0	0	0	0	0	0	0.9246	0	0	0	0	0	0	0	0	0	0	0	0	0	0	0	0	0	0	0	0	0	0	0.7256	0	0	0	0	0
TCEB3B	0	0	0.5495	0	0	0	0	0	0	0	0.5985	0	0.6229	0	0	0	0.5586	0	0	0	0	0	0	0	0	0	0	0	0.5047	0	0	0	0	0	0	0	0	0	0	0	0	0	0	0	0	0.8941	0	0	0
SIPA1	8.9327	9.4054	8.7815	9.3067	8.2416	9.5461	9.0256	9.619	9.4941	9.2727	9.3789	10.6786	9.2605	8.7972	10.0197	9.8855	8.4761	8.2852	8.7843	8.6633	8.6638	9.3443	10.1631	9.2105	9.0154	8.909	7.5418	9.1996	9.9698	9.7351	8.6334	9.1143	7.7649	9.1173	9.2949	9.6776	9.4137	9.4252	8.426	9.6154	9.5818	9.3793	9.3444	9.0222	9.6325	8.4331	8.3647	10.0839	9.3745
CRTAM	3.7172	2.3437	1.7303	2.3656	0.8629	4.3137	4.8267	3.3149	5.0313	0	2.9418	7.5412	2.678	4.2306	5.499	1.9274	1.5317	1.2635	4.0521	2.9073	0	3.1047	0	2.2026	1.4814	3.6336	3.3557	4.3196	4.3409	4.8412	3.2079	2.596	1.3382	2.4494	4.7031	3.3716	3.3121	4.3257	1.4442	2.7661	4.287	5.2857	1.4999	1.566	4.1679	0.5152	4.146	4.1567	4.1475
EDA	9.3613	3.1114	4.254	5.7068	3.3227	4.8742	5.7919	7.7174	3.7256	7.1982	6.9528	5.0968	5.2577	7.416	4.1312	3.4957	4.0117	5.8686	5.8211	6.8401	3.7627	6.9042	8.6285	5.6849	5.4715	4.196	4.534	8.5456	8.5491	7.9761	8.0673	9.152	7.326	6.6796	6.3205	5.5775	9.979	7.0576	6.7739	9.66	10.2387	3.1436	7.0313	2.479	6.7534	5.2115	8.7028	5.3543	7.2325
OR6P1	0	0	0	0	0	0	0	0	0	0	0	0	0	0	0	0	0	0	0	0	0	0	0	0	0	0	0	0	0	0	0	0	0	0	0	0	0	0	0	0	0	0	0	0	0	0	0	0	0
CCDC116	1.6384	2.1911	1.5132	1.9142	0.495	1.4996	2.1731	2.3722	1.7069	1.0246	2.3542	3.3138	0.6229	1.265	2.5508	0	1.7502	0.9514	1.56	1.6633	3.5018	2.113	1.7663	1.3472	2.5007	0.5086	0	1.3436	1.174	2.2104	2.5132	1.2486	1.8266	1.4186	2.2572	2.8871	2.1208	1.9586	2.0043	0.9761	2.1068	1.1213	2.5245	1.566	2.0743	1.4419	0.7159	2.0418	2.2933
CADPS2	7.6413	9.7828	9.8776	8.9748	9.6424	9.3118	7.5845	8.601	9.3352	8.1882	8.7178	9.8268	9.7282	9.7595	5.7012	8.9646	9.3257	8.86	9.5845	8.6067	8.8382	8.6697	7.1689	9.0277	8.9278	7.4383	6.3945	9.1678	9.5366	9.0591	9.2349	9.4942	9.7506	8.6146	8.0508	9.2322	7.5872	9.5292	6.2698	6.2743	9.453	10.3693	8.9266	9.0598	8.6915	9.4638	9.5342	9.4754	8.7601
CCDC114	1.0403	5.2358	4.1822	2.2303	3.8989	2.2189	2.726	1.76	1.7069	3.8527	2.7345	3.2506	4.8884	1.5215	1.2974	4.0374	3.3195	4.0768	2.8744	3.2072	1.8853	1.9451	5.7014	4.0838	2.9653	1.985	2.231	3.3543	2.5911	2.6876	2.18	4.1304	2.4815	2.1198	1.9394	2.4407	0.4565	1.45	3.5555	0.9761	3.6141	4.7684	2.5245	1.2061	1.5033	3.3843	3.3211	1.805	1.9211
CCDC115	10.0983	9.6718	9.6376	9.6733	8.5544	9.6893	9.6045	9.9379	9.5067	9.9646	10.1931	9.4632	9.6901	9.1207	10.6607	11.2891	9.547	9.4674	9.2398	9.8896	9.5078	9.9681	9.9655	9.7715	10.2497	9.5127	8.9933	9.0693	9.8094	9.4906	9.3655	10.0128	10.2394	9.6603	9.9166	9.935	9.799	9.6605	9.7652	9.9672	9.366	9.5639	9.8534	10.7585	9.9514	9.9207	9.4472	9.4691	10.0286
CCDC112	7.9184	7.3353	7.0516	7.9934	8.4686	7.7056	7.0588	8.2987	7.1756	8.3201	7.9559	8.1181	9.0765	7.7465	8.207	7.4421	8.2302	8.084	7.5401	7.303	7.1034	8.1482	7.7546	7.7764	8.7591	8.142	7.9821	7.598	7.0223	7.7455	8.884	7.5487	8.4384	7.9152	7.7645	7.869	7.3706	7.6781	8.17	7.0659	7.7099	7.5509	8.0013	8.1531	8.1639	8.6319	8.6062	8.2303	8.2304
CCDC113	7.7194	7.5108	9.165	8.7287	4.6758	8.3622	9.0139	6.2172	7.6393	9.1121	6.2685	6.8841	6.8173	8.0436	4.0906	9.0383	7.0848	9.0875	7.9905	8.0497	7.7098	6.1941	8.3665	8.1736	8.4924	8.0735	7.131	7.2931	7.4905	7.6608	6.9267	8.518	8.0983	6.7855	5.2957	8.0325	8.8774	6.3132	8.329	8.0368	8.13	7.2317	8.946	6.7574	5.9222	8.1203	7.8913	8.0953	5.5456
CCDC110	3.3937	5.5657	3.9851	2.8994	3.1995	1.4996	2.0562	4.9184	2.2089	1.0246	5.0834	2.7085	4.4981	3.3055	0.5714	1.7383	5.8632	2.0937	3.4893	2.6326	3.4434	4.3892	6.2715	5.6704	5.7075	3.2408	1.5096	4.7626	3.0214	4.9081	3.3809	0.5447	6.236	4.4353	4.0932	3.3716	2.798	2.8779	5.0748	5.3623	3.8308	2.4088	4.2964	3.2474	4.6086	5.8385	1.9602	4.3006	5.1062
CCDC111	7.8089	8.2117	7.6467	7.164	7.7579	6.6921	7.274	7.2694	6.9063	7.087	7.7661	7.3856	6.651	7.0015	5.959	7.1837	7.9789	6.8885	7.2222	6.2566	6.9058	7.64	7.3168	7.6909	7.5688	7.4286	7.9939	7.2711	6.6386	6.9411	7.2844	7.3373	7.5921	7.2835	7.2177	7.2585	7.1752	7.3921	6.9914	8.1637	7.3397	7.1148	7.5623	7.4711	6.9509	6.7403	6.4543	7.4417	7.954
LEO1	8.5469	8.8344	8.4382	9.0584	9.6417	9.1876	8.96	9.362	8.4464	8.3478	9.1089	9.6206	9.9028	9.308	9.1709	8.6692	9.1733	9.1682	8.6525	9.1163	9.2492	9.2697	8.4381	8.6802	8.9363	9.3363	9.4267	9.305	8.9579	8.7268	8.9813	9.3032	9.5465	9.1728	9.6703	9.0553	9.5532	9.6262	8.7161	8.4317	9.0009	9.5714	8.8337	8.6093	9.0372	9.0327	9.1836	9.1619	9.1381
ATP1A4	0	0	0.5495	0.5474	0	1.6472	0	1.1332	0.5389	0	0.5985	1.9932	0	0.5536	0.9796	0.5532	0	0	0.9813	0.5195	0	0	0	0.599	0.4419	0	0	0	1.9751	1.2391	0	0	0	1.4186	0.5584	0.9886	0	0.6575	0	1.2932	0.7325	0.8349	0	0	0.5448	0	0.4018	0.6991	0
ATP1A3	5.2672	2.0204	5.3199	4.6438	1.3991	6.1448	4.4402	7.8906	5.0112	1.6177	4.7391	6.6533	6.6096	4.1942	4.9145	4.2995	4.4465	5.3299	5.6071	6.5839	2.7734	5.8345	4.9552	3.4976	4.0367	5.5824	1.5096	4.7626	8.6473	5.092	4.3521	2.3585	3.3462	7.9118	7.8138	5.8355	4.449	7.1068	5.7982	3.7626	5.0906	5.7936	5.568	0.7256	8.631	4.6704	5.729	4.0521	8.1534
ATP1A2	2.6515	4.8842	1.5132	4.2479	0	7.8325	1.0377	11.0364	3.8666	5.6327	7.4829	4.9254	0	2.3811	2.1381	6.3298	0	0	3.3584	3.1379	0.5351	8.456	2.3793	2.2026	4.1283	3.1056	1.5096	1.609	9.3409	5.6433	2.3562	2.9783	1.8266	11.4305	9.5982	3.8855	4.3733	3.1832	2.7211	1.7731	4.0192	4.1258	5.9472	3.8802	10.2789	1.4419	0.9736	1.1681	11.1091
ATP1A1	14.2787	15.4717	15.096	14.8663	14.8858	14.1427	14.7692	15.1344	15.4426	16.1164	15.5413	13.996	14.485	14.5645	15.0249	15.3758	14.9252	15.14	14.3228	15.4576	15.893	15.8391	14.875	14.3813	15.0899	14.7277	13.7909	14.6487	14.5899	15.0593	14.5519	15.5461	15.2653	15.0162	15.8968	14.3684	15.0145	14.368	14.4359	14.7257	14.7248	15.2022	14.9866	14.8724	15.7035	15.0178	15.4765	13.6648	14.943
KGFLP2	5.0664	4.9678	5.8988	4.785	3.1565	4.4924	4.6602	4.7272	4.1115	6.3645	5.7493	5.0847	3.273	4.21	2.9369	6.5789	4.2956	4.1076	4.3864	5.7144	3.919	4.9802	5.7603	5.5583	4.7153	4.3181	5.7746	5.2063	4.4984	5.7225	3.3947	5.6396	4.4052	5.073	5.0947	4.9917	4.3782	4.8211	5.4943	4.0191	4.5766	3.724	5.4323	6.1155	5.328	4.9284	4.6005	4.1627	5.4029
MGRN1	10.1073	10.9067	11.042	11.0784	10.6963	11.1148	11.1031	10.8301	11.2074	10.5792	10.9944	10.9619	10.6659	10.8793	10.8469	11.3334	10.3096	10.4792	11.2967	10.7853	11.0495	11.1737	11.2088	10.7553	10.8759	10.7897	9.6298	11.1464	10.8837	11.4398	10.4831	10.7015	10.2931	10.9653	11.0576	11.1411	11.2514	10.8763	10.645	9.9574	10.8853	10.8816	11.1607	9.8958	10.97	11.2504	10.7841	10.5284	10.5756
TCP1	12.527	11.8819	11.1735	12.2732	12.8584	12.3002	12.6706	12.1555	12.2944	12.3828	11.9749	11.9343	11.7878	12.1853	12.5221	11.6532	12.872	12.6516	11.888	11.4498	12.4332	11.6857	12.286	12.4405	12.5606	12.133	13.4913	12.7875	12.1093	12.6808	12.8565	12.2291	12.9275	11.8279	11.683	12.3038	12.6962	12.282	12.5811	12.2171	12.1278	13.0608	12.3076	12.4709	11.9167	12.3282	12.2421	11.9292	11.9549
CRTAP	12.0685	11.6226	11.5674	11.5152	11.5166	11.7661	11.2585	12.0058	11.4766	12.417	11.1721	10.7969	10.6769	10.8714	11.4058	13.0707	11.5448	11.6948	11.3942	12.466	11.604	11.1749	11.1871	11.7698	12.0729	11.5927	12.6331	11.315	12.5315	11.5508	11.791	12.2027	11.3679	12.4371	11.2699	11.8136	11.4306	11.3689	11.9856	12.3688	11.7264	11.2924	11.6495	11.4028	11.7476	11.568	11.4892	12.309	12.122
CBLC	10.0567	10.2721	9.8641	9.9839	10.0267	10.5446	9.2518	10.1082	9.2095	10	10.3215	10.278	9.6509	10.7505	9.214	9.9972	10.0168	10.4283	10.3381	10.6529	10.2544	10.5146	9.8019	9.9382	10.1725	9.8532	9.2483	8.8704	9.8294	9.7351	10.5789	10.464	10.1472	9.5615	11.0428	9.3673	10.4504	10.3748	10.3304	10.7882	9.5363	9.1257	9.6346	9.971	10.513	10.6362	11.277	9.0424	9.687
SPHK1	5.5703	6.1795	6.5197	5.8774	9.9987	8.8641	6.7905	6.2589	7.7571	6.868	6.0309	9.9888	10.714	7.5684	6.3951	4.1852	8.202	8.4257	6.9693	6.2312	3.7141	5.7932	6.7058	8.7574	8.273	5.8638	5.7011	7.8381	8.5006	7.874	8.8329	5.0886	4.8775	6.5537	7.1733	8.4708	7.4461	8.6746	5.6245	8.0204	7.7064	9.336	6.4338	6.8885	5.5142	5.619	5.4279	10.0918	6.0167
DPT	6.5216	3.6098	6.5716	3.2882	1.9506	8.2599	6.5973	11.8895	5.893	7.1982	9.5647	9.1066	7.63	5.0359	6.047	7.7198	4.9443	5.2076	8.2129	6.3737	3.4434	9.3725	4.3372	9.3513	6.2325	6.6963	5.9243	7.9606	10.9128	7.9499	8.0799	7.396	5.7407	12.1255	10.5832	8.8537	7.3932	7.8648	6.0249	7.0128	9.0176	6.6958	7.63	3.4335	11.3864	3.6039	5.9324	7.6919	12.4698
BPESC1	0	0	0.5495	0	0	0	0	0	0	0	0.5985	0.8889	0	0	0	0	0	0	0	0	0	0	0.3787	0	0	0	0	0	0	0	0	0	0	0	0	0	0	0	0	0.9761	0	0	0.4496	0	0	0	0	0	0
CUEDC1	7.4714	8.8472	8.8116	8.7129	8.05	7.5313	8.0226	8.601	8.2819	8.5839	7.857	9.8884	8.5741	8.235	8.8569	8.9606	8.2004	7.3694	8.2176	7.7048	9.1096	8.0559	7.7705	8.2873	8.2693	7.1385	7.4174	8.7346	8.8651	8.6572	7.4913	8.0335	8.0098	9.1274	8.0431	8.0593	7.9785	8.3617	8.0009	8.3928	8.8987	9.4285	8.6929	8.4213	8.446	6.8847	7.3393	8.0211	8.5249
CUEDC2	10.5713	9.6223	10.1139	9.2499	9.2977	9.9026	9.7927	9.6385	9.2369	8.9252	9.0217	9.2668	8.8871	9.4333	9.38	9.6038	9.6959	9.9941	9.2293	10.1166	9.4997	9.1212	9.7394	9.2501	10.0971	9.1395	10.4944	10.0837	10.2914	8.821	10.0295	10.0319	10.1335	9.3741	9.1037	9.5835	9.6045	10.0544	10.226	10.1985	10.0217	9.397	9.3852	9.217	9.4971	9.6921	9.7791	9.5884	9.5185
CBLB	7.8768	8.8182	8.7739	8.9291	8.7148	8.6593	8.7313	8.4343	9.3403	9.299	8.8746	9.7216	9.1093	8.5039	8.5608	8.6725	8.7253	8.3465	9.9842	8.1434	8.9327	8.62	8.9341	8.756	8.7662	8.5607	7.0728	8.577	9.2683	8.9161	8.8586	8.8475	8.6671	8.5235	9.0365	9.0284	8.7144	8.483	8.6184	8.3139	9.124	8.6812	9.4605	7.4228	8.7875	8.8795	8.7379	9.0644	8.5508
CPEB4	8.1825	7.9309	8.6905	9.0559	8.0207	8.1878	7.4375	9.5969	9.0199	9.5859	9.7019	9.7618	9.465	9.028	8.2765	8.8597	7.8145	7.8235	9.4503	8.8497	8.9498	9.7103	6.0927	9.3772	7.7529	9.3344	8.233	8.7958	9.2346	8.7437	9.2997	8.7828	8.7273	9.6603	9.6611	8.9587	7.854	8.0459	7.8341	8.2373	9.4866	8.9413	8.4475	8.6869	9.3578	7.4533	8.2399	9.301	9.6212
CPEB1	0.6119	0.5941	0.9465	1.2537	0	3.055	0	5.4386	1.7069	2.0367	4.6533	3.6921	0.6229	1.9284	1.2974	1.9274	0.9602	1.5198	0.9813	1.451	0	3.0227	0.3787	2.4938	0.7797	1.8221	0	1.609	5.5177	2.5822	1.4676	0.5447	0	6.4956	4.6223	3.564	0	2.4903	0.5163	2.1325	3.8308	0.8349	2.9905	1.566	6.0773	0.5152	0.4018	3.372	5.5627
ZNF45	7.0504	7.2413	7.4462	7.5645	7.8443	8.0202	6.9687	7.5711	7.4579	7.5642	7.9737	8.5357	7.9992	8.1305	7.3342	7.0012	6.9368	7.1451	7.8452	7.5466	7.6848	7.6916	7.2337	7.2511	7.2333	7.5466	7.6475	7.75	7.9252	7.4747	7.7694	7.4194	7.566	7.7826	7.4737	7.5086	7.4465	7.7952	7.3082	6.9911	7.7592	7.8737	7.3519	6.7221	7.6246	6.6083	8.8037	7.6296	7.7372
CPEB3	6.1869	7.1767	6.1962	7.189	6.2147	5.722	5.658	7.6717	6.4881	5.333	7.9589	7.4667	6.4405	6.153	5.8176	5.7496	5.3136	5.0127	7.1023	6.5509	6.0855	7.8336	4.3157	5.4159	6.3063	6.9977	5.6336	5.918	6.2631	6.5117	6.3921	7.1711	5.9213	7.583	7.8527	6.2993	6.0143	5.9181	5.312	5.3105	6.5788	6.4069	6.3924	6.1216	7.7952	6.6945	5.6012	6.1208	7.7485
CPEB2	8.2691	8.9385	8.262	9.24	7.6928	8.3978	7.8291	8.9637	8.7853	7.6852	9.3451	8.4345	7.9081	8.4605	7.9421	7.1884	8.4989	8.0939	8.6261	8.8168	8.4378	9.7991	8.0245	8.881	8.1811	8.9491	7.3806	7.9276	8.0895	8.1748	8.7778	8.8646	8.6024	9.8972	9.4705	8.2298	8.3985	7.3508	7.7356	8.0889	8.3939	7.7399	8.621	9.1389	9.2812	9.0963	7.8618	8.899	9.4443
BEGAIN	2.6515	3.78	5.7877	3.9361	4.8082	4.844	3.2363	5.2925	2.2089	2.0367	5.4143	4.0296	3.8579	4.608	2.8714	4.7133	7.3377	3.9076	3.3584	4.4751	2.7734	4.684	4.5739	3.1245	3.0301	3.033	1.7921	2.027	5.2895	3.9554	2.3562	4.0124	2.3435	4.8523	4.8986	2.98	2.2393	6.913	4.4076	3.7103	3.049	3.0096	2.8513	1.566	5.201	1.6535	2.5406	1.805	4.5762
RBMXL3	0	0	0	0	0	0	0	0	0	0	0	0	0	0	0	0	0	0	0	0	0	0	0	0	0	0	0	0	0	0	0	0	0	0	0	0	0	0	0	0	0	0	0	0	0	0	0	0	0
OSGEP	9.654	9.2703	8.7398	8.5376	8.7577	9.2115	8.8192	8.5398	8.055	8.1519	8.9151	8.6456	8.9826	8.9687	8.0465	8.4223	9.4013	9.4947	7.8963	9.3188	7.9876	8.6408	9.56	9.5936	8.3944	8.7079	8.1727	8.2526	8.6904	8.3812	8.9964	9.1095	8.9941	8.543	8.731	8.5508	8.9905	9.4432	8.8936	9.3548	8.524	8.6853	8.1738	9.4693	8.8244	8.8702	9.2536	8.9956	8.7876
ABAT	10.6147	6.1142	8.7367	9.4459	4.0492	7.7694	8.7526	9.8266	10.4953	9.1255	9.2786	7.3919	7.5574	6.8587	6.9076	10.1977	2.6325	6.4872	7.5663	9.7491	9.65	9.8243	11.4589	9.039	9.0827	9.3315	9.3633	9.4175	9.4038	9.4612	9.0502	9.3332	9.0576	8.7366	9.9679	10.322	12.1716	6.6231	6.493	8.7911	10.8187	6.6571	10.0597	9.8185	9.4084	4.3135	8.509	8.5025	9.1509
LOC100129637	6.7648	8.0475	8.8245	8.0005	8.4154	8.3007	8.9311	6.9728	8.006	8.1144	8.3319	9.1314	7.0765	8.5838	8.9012	8.6211	6.6066	8.9192	7.9268	8.5249	8.3699	8.7207	9.4294	7.6186	8.3545	7.5923	7.653	8.4038	7.8343	8.5532	7.2714	8.2189	6.8211	7.5268	6.8399	8.1608	7.8321	7.4535	8.7762	7.1432	8.5259	8.1573	8.8132	7.3896	7.9675	8.8758	9.1706	8.0544	6.6063
ZNF780A	7.8768	7.3801	7.7244	7.9375	7.3387	8.1419	7.6029	7.7296	7.7159	8.6853	7.7543	8.3986	7.921	7.8408	7.6456	7.0427	6.8389	7.6863	8.1474	7.6498	7.8371	7.3234	7.564	7.3317	7.993	8.0016	7.8802	7.7328	8.012	7.2352	7.896	7.7891	8.0098	7.5576	7.6021	7.7119	7.2629	7.189	7.9912	6.7977	7.8653	7.7661	8.095	7.5887	7.7621	7.1648	9.219	8.1149	7.7485
ZNF780B	8.1318	7.7412	7.8398	8.1399	7.5007	8.3542	7.6815	7.7853	7.4011	8.2434	8.1719	8.6286	7.7251	7.7959	7.455	7.6907	6.8858	8.1159	8.3157	7.5829	8.5834	7.7784	7.7961	7.9576	7.8812	7.1342	8.5499	8.36	8.0716	8.1884	7.8415	8.5988	8.1561	8.0848	7.2275	7.7051	7.6738	7.1308	8.2839	7.7975	8.0167	7.1819	8.4581	7.4228	8.2138	8.3019	8.9957	7.6832	8.2115
TLN2	7.7934	10.1794	9.9726	10.6971	10.0296	10.7048	9.1512	10.8173	8.4943	8.5405	10.8974	10.14	7.2291	10.7095	8.1807	8.4668	10.1307	10.1774	10.1943	9.9286	10.2292	11.6944	8.5324	8.9442	9.3564	10.8988	7.2525	8.9652	9.3297	9.4226	8.8768	10.4663	8.9202	10.7006	10.3153	10.192	8.3598	11.2675	10.2414	7.8915	9.3024	7.6723	9.9148	7.8603	11.1205	8.8231	9.7599	10.5038	10.453
FRG1	9.5203	8.7447	8.6889	8.7811	9.2721	8.8637	9.1242	9.0377	8.9169	8.8169	8.9455	9.2396	9.0649	8.8183	8.1975	8.6288	9.4332	9.6703	8.9196	8.353	9.1906	9.0206	9.2776	9.2731	9.6693	8.8821	10.5758	9.2294	9.0846	9.0016	9.3629	9.0682	9.6753	9.0215	8.9876	9.1756	9.0665	9.3092	8.95	9.5527	9.2563	8.677	9.2314	9.8809	8.9582	8.8873	9.3547	9.325	9.3202
FRG2	0	0	0	0	0	0	0.434	0	0	0	0	0	0	0	0	0	0	0	0	0	0	0	0	0	0	0	0	0	0	0	0	0	0	0	0	0	0	0	0	0	0	0	0	0	0	0	0	0	0
RHEBL1	5.3063	3.8832	5.1976	3.145	4.478	5.2425	5.7549	3.4783	5.9039	5.44	3.496	6.7306	5.7526	4.8377	6.5518	4.6874	5.5504	4.7627	5.051	3.9762	4.4064	3.3258	5.7262	4.3252	5.7465	3.9421	7.0661	6.4364	5.6195	6.1373	4.8112	4.0921	3.0236	2.7175	3.1754	5.3175	5.5817	4.1954	5.4462	6.2378	4.744	6.5098	5.5791	5.306	3.0601	4.6209	4.887	4.8609	3.3101
ZNF41	7.41	7.8051	8.4781	8.6759	7.8824	8.3729	8.1058	8.0679	7.548	8.1361	8.3484	8.1025	7.1976	7.9782	6.6247	8.1996	6.648	7.7689	8.7859	8.6447	7.8981	8.0299	7.718	8.4533	7.76	7.9679	7.7706	8.1625	8.231	7.724	8.4658	7.842	8.5872	7.9835	7.8199	8.1065	8.4331	7.6285	8.6341	7.6731	9.1206	7.8046	8.9902	7.8562	7.9638	8.6704	8.6026	7.3107	7.8391
IFT80	8.6763	8.7413	8.4662	8.4853	8.3438	8.0414	8.2511	7.7865	7.8614	9.3366	8.0919	8.8962	8.2847	8.2778	8.3354	8.6282	7.7575	8.3198	8.6084	8.4438	8.6629	8.1309	8.0912	8.4503	8.6318	8.537	9.3067	7.9465	8.9141	8.0744	8.6331	8.6342	8.6062	7.92	7.0085	8.5172	7.79	7.3684	8.3995	8.1416	8.675	8.6914	8.6706	8.418	8.0444	7.0527	8.3438	8.536	8.051
FBRS	9.3729	10.5139	10.3428	10.7421	10.3581	10.7197	10.8667	10.7884	10.8321	10.3097	10.7766	10.5652	11.0831	10.3571	10.919	10.79	9.9102	10.5343	10.7278	10.3564	10.9324	11.1026	11.2275	10.2922	10.52	10.2289	9.1248	10.3386	10.6172	10.8508	10.0656	10.3485	9.9525	10.6292	10.8809	10.8719	10.7736	9.6293	10.4319	9.2828	10.1245	10.2355	10.8806	9.8678	10.9335	10.7546	10.2228	10.4281	10.6886
ZNF414	7.6413	7.6816	7.0816	7.7553	7.4064	8.2512	7.8401	7.4968	7.4241	6.6332	7.6584	7.0276	7.9146	7.1041	7.2166	7.073	7.8023	7.4056	7.581	8.0755	7.3654	7.6478	8.559	7.6039	7.786	6.7369	7.0461	7.8367	7.9376	7.871	7.5604	7.2074	7.1663	7.2755	7.3703	7.3951	6.9433	7.2395	7.9936	8.0966	7.0149	7.0559	7.4756	8.2738	7.759	7.7406	6.7197	7.247	7.0443
IFT88	8.5611	8.3147	7.9575	7.9908	8.5032	8.1278	8.4964	7.8238	8.8799	9.8769	8.0953	7.8084	7.4546	8.4643	8.0386	8.4744	8.8679	7.6863	8.4179	9.2941	9.2353	7.8275	8.0111	8.5053	8.7265	9.6466	9.4624	7.7907	8.2209	8.2563	9.0944	8.3759	8.6635	8.0427	7.8848	8.4076	8.1395	7.2722	8.2859	8.3248	7.9944	7.2051	8.641	10.0602	7.7406	7.3993	8.1367	8.0654	8.4043
IL10RA	6.3639	6.9517	7.9276	9.0458	7.7377	8.4985	7.8555	10.1872	9.2669	6.1566	10.263	11.4919	7.6142	8.6131	8.8912	6.8975	5.2069	5.9688	8.3951	7.8981	5.372	9.6173	5.6245	7.9365	6.0727	8.9711	6.3732	8.9533	10.0699	9.7542	7.6935	6.8767	5.9807	8.6906	9.4036	9.327	7.4341	8.9636	6.3173	8.5666	9.4461	9.5291	8.3587	5.2576	8.7465	6.2742	6.7153	9.8496	9.4315
POU5F1B	7.3919	6.8585	7.9138	6.8798	4.9099	7.42	8.9905	3.1306	8.2645	7.1037	4.2475	4.2394	4.4089	6.8761	8.7998	7.7916	2.6325	8.8542	4.8906	7.4604	7.3012	3.7806	9.7966	7.1964	7.6225	7.0493	7.5081	7.2931	6.1053	7.2352	7.3318	6.3849	7.866	3.2274	3.732	7.416	8.3299	4.4452	7.8742	8.3399	8.4819	3.3969	7.6339	7.0836	4.6013	9.3919	7.8816	7.1112	2.4487
SP1	10.1873	11.4176	11.2919	11.4967	11.8462	11.2483	11.0347	11.3124	11.0628	11.5321	11.292	11.9709	11.6871	11.6902	11.0649	11.2826	10.6942	11.7658	11.6193	11.0352	11.6226	11.3742	10.6505	11.091	11.0559	11.4717	11.2303	11.1124	11.6051	11.3107	11.2053	11.3231	10.9617	11.4476	11.6254	11.3027	11.2521	11.034	11.1623	10.1884	11.4008	11.3378	11.3944	10.467	11.4398	11.3792	11.4889	11.4396	11.4218
SLC27A4	9.9795	10.5139	10.5286	10.2742	9.6535	10.7038	10.3005	11.7104	10.0001	9.9601	10.6535	10.0935	10.4095	10.3222	9.6911	9.8413	11.185	10.7889	9.7315	10.2412	9.9299	10.7762	10.0145	10.1897	10.3811	10.0298	8.9968	9.9645	9.3713	10.6862	9.4456	10.0006	9.5622	10.4533	11.5188	9.8772	10.2114	10.7735	10.3357	9.8137	9.4199	10.3447	9.7621	9.2699	11.1002	11.0474	10.255	9.9292	10.5458
SP2	8.1982	9.0243	9.2074	9.7573	9.5743	9.5741	9.4224	9.7336	9.4731	9.4238	9.7108	9.1331	9.6106	9.4963	9.1745	8.9821	9.1338	9.2222	9.769	8.963	9.3697	10.0932	9.2451	9.0848	9.2008	9.0236	8.408	9.7039	9.7439	9.5814	8.8216	8.8703	9.5612	9.7638	10.0467	9.476	8.94	9.3222	9.2994	8.4794	9.0065	9.4618	9.4341	8.4806	9.7261	8.6272	9.2992	9.1899	9.5766
OLA1	12.4409	11.0725	10.9728	10.7892	11.5382	11.2794	11.5866	10.3244	11.1542	12.1442	10.0934	10.5497	10.9114	11.0951	11.7209	11.7262	11.8425	11.9384	10.8224	11.2522	11.8132	9.9722	11.1318	11.1207	11.3638	11.1705	12.683	11.8033	11.0252	10.9756	11.7348	11.6222	12.5027	10.2175	9.6745	10.9126	10.7513	11.2215	11.802	12.4752	10.9128	11.4685	10.7442	12.4051	10.3552	11.4484	11.5492	11.3036	10.3508
PNOC	2.3859	1.6031	1.5132	4.0611	1.1557	5.1215	2.6473	5.3569	3.3938	2.0367	5.7809	6.5056	1.0565	4.9068	4.3871	1.7383	0	2.0937	2.7752	2.9073	0.9246	5.6143	1.4861	3.1245	2.5893	4.196	0	3.7882	5.6439	5.1484	1.4676	3.2803	0	3.5357	5.2957	4.7853	0.8026	5.3104	1.4442	4.0838	5.2243	3.628	2.6134	0.7256	4.4359	0	1.8359	2.2453	4.7051
CNTF	1.6384	2.3437	3.5213	3.2882	4.5554	3.4662	3.5976	3.5535	3.3303	3.8527	2.8419	3.7567	2.9029	3.6429	4.1628	3.0835	1.7502	3.721	3.2144	2.6326	3.8551	3.5635	3.0365	3.4976	2.4082	3.1849	3.9799	2.9245	3.094	3.6919	3.0113	2.7075	2.0202	4.1022	3.2489	2.98	2.9447	3.0089	3.5017	1.964	3.2629	4.0196	3.7864	2.834	4.2743	3.9225	3.2911	3.4564	3.9007
MCM10	8.5367	7.0713	8.3176	7.5325	9.1763	8.6538	8.7182	6.2402	8.0476	8.287	5.9938	8.5005	8.4189	8.8376	9.3768	6.755	8.7806	8.425	8.14	8.103	7.8027	5.7606	7.2678	7.9213	7.9726	8.2116	9.7451	8.9277	7.9572	8.4998	8.4489	7.6964	8.6249	4.8799	5.38	7.6983	8.2476	9.1642	9.0772	7.6968	8.5472	9.1617	7.7887	7.6881	6.385	8.1961	8.4533	7.7846	5.5456
PDIA5	9.3636	9.7686	9.8002	9.4564	10.0564	9.2394	9.4696	8.92	9.0923	9.3085	9.528	8.9301	8.91	10.098	9.7687	9.365	10.0299	10.07	9.5726	9.3344	9.2588	9.3177	9.3564	9.5878	9.7472	9.7836	8.7112	9.1379	10.0125	9.3341	9.3758	9.6572	10.1361	8.8594	8.6158	9.9174	9.6419	10.1953	9.6189	9.8114	9.752	9.4294	9.6771	8.8774	9.2576	9.4391	9.9321	9.7909	8.9957
SP4	7.0562	7.6527	7.2492	6.8798	6.9895	6.7415	6.544	6.9603	7.405	7.188	7.0952	7.9243	7.9653	6.8054	7.9619	7.1651	5.5504	5.7977	6.9795	6.2559	6.2731	6.9156	5.8212	6.8807	6.9409	7.2942	7.6695	7.0581	7.3715	6.9896	6.8552	6.8075	6.436	6.6952	6.606	6.9315	6.9258	6.2158	6.1438	7.2235	7.1215	8.0203	7.6059	8.3099	6.9642	6.0117	6.7631	6.3695	7.1669
TMEM38B	10.5597	8.1691	8.576	8.8987	8.9213	7.1125	8.6302	8.4067	9.7006	7.7697	8.0597	7.849	9.7582	7.9702	8.2188	6.6448	8.5507	6.8209	8.1549	8.5808	9.6264	8.3921	8.4243	9.3817	8.2006	8.2896	10.1307	9.2502	8.5889	8.6228	9.1745	8.9554	9.4626	7.9514	8.1692	8.3103	9.0675	8.1898	8.4133	9.71	8.2414	8.7273	8.8068	11.166	8.3233	8.6459	8.5293	8.3863	8.409
THUMPD3	10.3214	9.7206	10.1701	9.7008	9.6505	9.7338	9.8046	9.3982	9.1601	10.0918	9.3428	9.7793	9.5733	9.732	10.3027	10.4813	9.8902	9.9361	9.4382	10.6556	9.8591	9.2939	9.8212	10.027	10.28	9.8617	11.0564	9.5298	9.4555	9.7458	9.8543	9.811	10.1256	9.6563	8.9943	9.7287	9.4978	9.8601	9.6807	10.0798	9.879	9.9785	9.9191	8.8511	9.3828	10.0751	9.7822	9.7233	9.4092
IGFBPL1	2.2321	1.0136	0.9465	1.509	0	0.9364	0	1.9941	0	2.0367	1.8362	0.8889	1.0565	0.9527	0.9796	2.6183	1.2741	0	1.7806	0.9006	2.5703	0.9636	0.3787	2.0315	0.4419	0.5086	0	0	5.793	4.6718	0.6678	1.7197	2.7233	2.4494	0.5584	2.3036	1.0817	0	0.8958	0.9761	2.4932	6.8894	2.6134	0	1.2487	0	1.3819	1.805	1.418
SP5	6.8536	9.1012	5.621	6.1434	9.7513	7.7954	6.4545	4.3288	7.7857	8.8169	4.4306	7.3052	9.9835	9.1363	10.6758	9.9352	7.8356	7.7812	5.1729	10.1104	7.1267	3.8383	6.7452	8.0417	4.8012	5.0312	7.9175	7.1956	7.4634	7.1821	6.4122	7.926	8.3866	4.3192	3.6797	3.6793	5.0447	7.5551	5.4462	8.1219	7.384	8.9005	3.7864	9.3254	4.2397	7.9404	6.7926	5.5005	4.2776
ATG4C	7.8605	7.3757	7.4989	7.613	7.7294	7.3891	7.452	6.8601	7.1711	7.5563	7.4829	8.2287	7.3	7.519	6.8722	6.869	7.6167	7.6532	6.9285	6.8831	7.1497	7.0817	6.7889	8.0133	7.4878	6.9193	7.5979	7.3211	7.5072	7.1821	7.9416	7.3682	7.8147	6.8909	7.1432	7.5241	7.2559	7.1718	6.6496	7.5181	7.2272	8.1293	7.255	7.6789	7.0861	6.9512	7.5836	7.7557	7.6558
ATG4B	10.0438	9.9044	10.0975	10.0068	9.7236	10.2324	10.6287	9.8788	9.9018	10.152	10.6709	10.1966	9.3238	9.9116	11.1195	10.271	9.7634	10.3317	10.2086	9.9603	10.219	10.7016	10.7045	9.8117	9.7829	9.4143	10.5011	10.6068	9.8694	9.997	9.3552	9.9566	9.6949	9.8334	9.8279	9.9785	9.3819	9.9215	10.5384	10.6975	9.7342	9.8673	10.0518	10.2472	10.2307	10.4371	10.0956	9.7559	10.0484
ATG4A	7.6183	7.1665	8.369	8.4005	7.3747	8.0303	7.7998	8.7242	7.9346	8.0875	9.05	8.0221	8.1301	8.7321	7.0573	7.5929	7.4394	8.565	8.9036	8.7674	7.4751	8.8107	7.0563	8.8459	7.604	7.8539	7.9138	8.6095	8.4644	8.152	8.6227	7.9041	8.1406	8.7328	9.4394	8.3673	7.5532	7.9649	8.0509	8.8752	8.0815	7.732	8.2879	8.3009	8.6176	8.4259	8.6333	8.5703	8.8707
THUMPD2	8.1318	7.7852	7.5209	7.5108	7.6697	7.4706	7.679	6.4809	7.2419	7.9852	6.7678	7.6214	8.5306	7.649	8.402	8.3394	7.5455	7.8145	7.8513	8.1233	7.9196	6.527	7.718	7.7628	8.5335	7.7157	9.2247	7.694	7.2457	7.4108	7.9416	8.0054	8.4041	6.7855	6.0074	7.5086	7.6473	7.6943	7.8396	8.3226	7.7592	8.4566	7.4181	8.963	6.9589	7.9404	7.7966	7.5064	6.9821
LOC441208	5.6014	7.2118	6.9846	6.5721	6.3219	7.2284	6.2164	5.7257	6.0192	6.4058	5.5629	5.7268	6.9429	6.3312	6.3082	5.6591	4.8048	5.0538	7.0342	6.7844	6.1416	5.642	5.5056	6.2893	4.7637	6.2761	4.6798	5.8427	6.1822	6.3844	5.0606	4.7381	5.5499	6.8427	5.313	5.9433	6.4669	5.2015	6.4861	6.6387	6.6279	6.3526	7.1951	5.9942	5.9652	6.6643	5.3172	5.2159	5.2399
ATG4D	9.0091	8.8385	8.9585	9.0323	8.6385	9.3163	8.6862	9.4848	9.1505	8.1142	10.2098	8.7287	9.0863	8.5125	8.689	8.3811	10.3527	8.6859	9.1722	8.8647	8.8853	10.4645	9.4485	8.8618	8.5789	8.1754	8.8799	9.3113	8.7308	9.3147	8.8226	8.7892	8.9279	9.1182	10.4863	8.5961	8.1564	8.5976	9.6221	9.7681	8.4759	8.9147	8.543	9.1723	10.0131	9.7739	8.2616	8.5164	9.5424
PHOX2A	0	1.3383	0	0.5474	0	2.9451	0.7672	5.1543	1.8943	1.0246	2.9418	1.4349	0	0.5536	0	1.9274	0	1.9265	0	1.451	0	3.2558	0.9265	0	0	0.5086	0	0	4.2486	1.4927	1.1225	0	0	5.0352	4.6497	1.791	0.4565	1.9586	0	0	0.7325	1.1213	0.7919	0.7256	6.1812	0.5152	0	0	4.2355
PHOX2B	0	0	0.5495	0	0	3.8785	0	6.4219	1.4914	2.6257	3.284	2.7996	0	0.5536	0	1.2642	0	2.2435	0.5726	0	0	4.3561	0	0	1.0533	0.5086	0	0.597	5.9865	2.4686	0	0.5447	0	6.6638	5.9752	1.9829	0	3.8358	0	0.5691	2.1068	1.9042	2.3283	0	7.3442	0.5152	0	0	6.9564
SNORD114-31	0	0	0	0	0	0	0	0	0	0	0	0	0	0	0	0	0	0	0	0	0	0	0	0	0	0	0	0	0	0	0	0	0	0	0	0	0	0	0	0	0	0	0	0	0	0	0	0	0
SNORD114-30	0	0	0	0	0	0	0	0	0	0	0	0	0	0	0	0	0	0	0	0	0	0	0	0	0	0	0	0	0	0	0	0	0	0	0	0	0	0	0	0	0	0	0	0	0	0	0	0	0
LRGUK	1.6384	2.1911	1.7303	1.509	0	1.1495	1.0377	1.1332	0	2.6257	1.0203	2.6113	0.6229	1.265	0.5714	0.5532	1.2741	0.9514	0.5726	0.5195	1.4834	1.9451	0.9265	1.613	0.7797	0.8839	1.5096	1.0181	0.8778	1.8957	1.9793	2.2233	1.0135	0	0	2.4407	0.4565	2.3339	1.656	1.553	2.4932	0.477	0.7919	2.2991	1.5033	0	2.4587	1.1681	1.6914
MPHOSPH8	8.8525	9.7928	9.5915	10.0539	9.2393	9.4558	10.0711	9.7931	10.0868	10.8745	9.7501	10.3705	9.4179	9.7415	9.7663	9.6099	9.5794	9.2851	10.1937	10.284	11.1243	9.8645	8.5705	9.3795	9.9888	10.718	9.7347	9.5605	10.1299	10.0173	9.8607	9.6555	9.984	10.0416	9.5965	9.8163	8.7157	9.4728	9.6532	9.3602	10.4949	9.5788	10.7577	10.5889	9.7152	9.3036	9.9884	9.5421	10.0232
UPK2	0	0	2.2354	1.509	0.495	0.3836	3.0654	0	0.5389	4.8019	0	0.5119	0	3.0847	0	0.952	0	5.5756	2.4288	1.6633	0	0	1.633	0.599	1.2832	0	0	1.0181	1.4196	0.9313	0	3.7912	0	0.6394	0.9599	1.791	0.4565	0	4.7218	0.5691	0	0.8349	0	0.7256	0.5448	2.5163	0	1.1681	1.6914
CFH	8.7214	6.3397	8.6175	8.1304	7.2522	9.4482	8.0438	10.4436	9.2963	8.3387	10.5052	11.1615	8.1927	9.3937	8.4865	8.2756	6.708	8.2874	9.172	8.6194	6.4165	9.8908	6.1116	9.3581	8.7874	9.8399	8.5593	9.4871	11.1265	9.8502	10.6075	7.4155	7.3075	10.7973	9.0273	10.6592	8.9001	9.1584	6.5471	9.1016	9.9873	10.6895	9.431	8.8913	10.5007	6.8582	8.166	11.4237	10.5415
CFI	8.2188	8.5269	7.6058	8.3422	7.5892	7.4456	6.6934	7.3033	8.2692	6.8557	6.6764	8.341	8.5263	9.9448	7.2492	7.5395	6.778	9.0961	7.8018	9.3802	7.917	6.5492	8.3989	9.6296	8.0112	10.1452	6.5256	8.1651	9.7732	8.1053	7.7538	7.8846	6.7202	6.6952	7.5665	8.953	9.8128	10.2626	4.9397	8.1589	8.1835	7.724	6.9181	7.9393	8.0611	4.5955	7.362	9.6423	7.9538
PNP	11.8893	10.559	11.6394	10.8303	11.3097	11.1545	10.7442	10.3224	10.3397	10.3864	10.648	10.4864	11.5613	11.5431	11.0217	10.4527	11.9928	11.6366	11.0292	12.1186	10.1882	9.7672	11.0877	11.8076	10.6544	11.2968	11.7311	11.2115	10.3906	10.3537	11.3613	10.812	11.7916	11.0584	10.7468	10.896	11.3272	11.6638	11.3426	11.711	10.6013	10.6333	10.3566	11.1561	10.5961	11.4944	11.3792	11.372	10.139
ANKFY1	8.9937	10.5458	10.1157	10.2737	10.2258	10.1049	10.0364	10.6839	10.1341	9.7387	10.8652	11.1314	9.9044	11.0334	9.4826	10.7836	9.5901	9.3139	10.2782	9.6715	9.5263	10.9281	9.1515	10.0482	9.4414	11.0332	8.7426	10.171	10.6241	10.2698	9.9207	10.3083	8.908	11.0663	10.7829	10.0928	9.8394	10.854	9.8757	9.6418	10.2465	10.76	10.0186	9.97	10.9121	9.6025	10.3437	10.3971	10.7079
C1orf14	0	0	0	0	0	0	0	1.1332	0	0	0	0	0	0	0	0	0	0	0	0	0	0.5608	0	0	0.7797	0	0	0	0	0	0	0	0	0	0	0	0	0	0	0	0.7325	0	0.4496	0	0	0	0	0.6991	0
CFB	12.578	10.3701	10.7356	11.6797	10.727	9.4687	11.5358	9.0065	11.5185	11.5658	9.0102	12.5499	8.818	12.4935	10.9922	10.7381	11.2589	12.172	10.8813	11.5122	11.2675	9.2146	11.0231	12.3483	10.174	12.1795	8.9163	11.015	11.5703	11.3883	11.2944	10.7167	10.0481	9.3995	11.0121	11.7172	11.3954	11.8319	9.5372	12.3175	11.2387	13.6588	10.9196	11.3207	11.122	9.9129	10.5219	11.6137	9.0679
OR5P3	0	0	0	0	0	0	0	0	0	0	0	0	0	0	0	0	0	0	0	0	0	0	0	0	0	0	0	0	0	0	0	0	0	0	0	0	0	0	0	0	0	0	0	0	0	0	0	0	0
OR5P2	0	0	0	0	0	0	0	0	0	0	0	0	0	0	0	0	0	0	0	0	0	0	0	0	0	0	0	0	0	0	0	0	0	0	0	0	0	0	0	0	0	0	0	0	0	0	0	0	0
MLLT4	10.5853	11.6944	10.74	11.6846	12.1327	11.4086	11.5235	11.2632	11.8335	12.3523	11.9077	11.7856	10.8574	11.3529	11.6715	11.4925	10.7913	10.6039	11.5495	10.3241	12.0109	11.9358	11.0559	10.8347	10.9248	11.322	11.3828	11.4006	11.9032	11.7531	11.2136	11.8864	11.3149	11.5307	11.7041	11.2098	11.5446	10.8745	11.4702	10.4376	12.2983	11.7147	11.7327	11.6508	11.4172	11.3638	11.7057	10.9699	11.4691
SNORD115-6	0	0	0	0	0	0	0	0	0	0	0	0	0	0	0	0	0	0	0	0	0	0	0	0	0	0	0	0	0	0	0	0	0	0	0	0	0	0	0	0	0	0	0	0	0	0	0	0	0
CREBBP	9.4058	11.3093	10.698	11.4432	10.9922	11.313	10.927	11.1415	11.3616	10.8003	11.125	11.587	10.9402	11.2652	11.4947	11.0262	9.5091	10.0905	11.5884	10.3478	11.0329	11.4312	11.1141	10.1621	10.4385	11.0433	9.3525	10.7609	11.5141	11.2349	10.1944	10.724	10.1328	11.6088	11.3323	11.3521	11.5187	10.8553	10.8038	9.4547	11.1204	11.3533	11.6644	10.4455	11.2185	11.2016	10.6721	10.4826	10.9999
PNN	9.6273	11.2064	10.945	11.1304	11.3162	10.5496	10.8506	10.4498	10.3477	11.2704	10.6975	11.7113	10.2213	11.1093	10.7428	11.0272	9.9369	11.5072	10.9207	10.9783	11.2512	10.6454	11.1129	10.8179	11.1346	11.1311	10.8606	11.1366	11.0616	10.892	10.4627	11.4425	11.0371	10.4108	9.5131	10.808	10.5855	10.9221	11.4884	9.8833	10.9586	11.4146	10.9722	10.8286	10.6279	11.217	11.5655	11.2806	10.4775
PHYHIPL	7.5015	1.774	2.829	5.1361	0	3.6328	0.6495	5.2118	3.9823	3.9611	3.5039	1.7915	0	2.5634	6.6714	10.6896	2.0461	2.9148	2.6055	3.2766	7.5522	3.5507	0.6946	5.4832	6.1532	3.0748	2.4221	1.6544	6.3644	3.3837	4.1613	7.684	2.6974	5.0022	4.876	4.3213	2.1718	3.2634	0	8.7146	6.8948	1.9266	3.7179	6.4592	6.1862	2.3885	0	4.2319	6.3045
ATP6V0E1	12.5989	11.187	11.3194	10.9536	10.6452	11.5067	10.6162	11.4809	11.6761	11.4912	11.2756	11.1781	11.9847	10.9112	10.9789	12.064	11.4823	11.7397	11.1377	11.9313	11.0535	11.2253	10.8453	11.7702	11.6204	11.0609	12.2698	11.131	11.3367	11.2459	11.7934	11.4069	11.3963	11.058	11.8156	11.4551	11.3014	11.5401	11.155	12.3382	11.3127	11.0282	11.0227	11.7088	11.1368	10.4958	11.1291	11.6491	11.5467
ATP6V0E2	7.7373	9.7592	10.3252	8.8446	5.7163	9.8934	9.2944	9.2741	9.6223	8.678	8.6602	8.7143	9.6941	7.1236	8.1012	10.1821	8.5742	8.5235	8.9751	8.9237	8.0909	9.2674	10.1844	7.7525	9.1064	7.3625	7.7209	9.3224	9.564	9.2971	7.7219	8.0584	8.9368	8.9789	8.528	8.681	8.8865	9.0573	10.5329	10.7008	9.4059	9.3291	7.9143	8.5801	8.9474	10.0622	7.3816	7.6205	9.2921
RNF128	11.0735	9.4617	10.9692	11.5936	10.5691	11.2684	10.3641	10.0502	10.6509	9.9511	10.15	9.8851	11.6015	11.0136	10.5709	11.3547	9.8634	12.0898	11.6743	12.301	10.2671	10.3812	9.8038	11.0037	11.2391	10.2289	11.0346	11.3352	9.0474	10.0609	11.6578	10.8852	12.6826	9.3583	10.3985	10.7901	10.3267	9.9147	10.8323	10.1686	11.7901	11.5751	11.475	11.4341	9.9454	11.418	11.0257	9.2188	10.2086
CFP	4.2451	2.8306	5.286	6.6203	5.2879	5.9943	6.1031	7.951	4.9491	3.8527	6.6172	7.8383	2.084	3.8173	5.5597	4.0374	2.3938	3.0006	4.4877	5.3066	2.9515	6.5345	3.5979	5.0406	2.8976	5.1039	3.0685	5.6791	6.7296	6.7912	3.5354	3.0599	3.5482	6.5045	6.4353	5.7589	3.257	5.3518	3.5555	5.7981	5.8552	5.1649	4.7529	2.639	7.6009	3.4983	4.1974	5.6867	7.2953
AAAS	9.3957	9.9302	9.8092	9.4947	10.7836	9.5526	9.9515	9.5263	9.4731	9.4687	9.3621	9.8111	10.3462	10.1392	10.3269	9.9706	10.1656	10.81	9.5493	9.7686	9.4216	9.543	10.2023	9.9577	9.9152	9.6662	9.8944	10.0844	9.9925	9.4978	9.7944	9.9222	9.863	9.0153	8.7923	9.6513	9.8482	10.0575	10.0468	9.4705	9.6344	9.9941	9.7358	9.4425	9.6408	10.0111	10.1357	9.9301	9.2703
HAMP	3.2408	0	2.9051	0.5474	0.8629	0.6863	0.434	0	2.784	1.6177	0	3.4324	4.4275	1.265	3.285	0	0	1.5198	0.9813	1.451	0	0.5608	0.3787	1.8374	4.4922	1.1814	1.7921	2.8382	4.5358	2.3453	1.9793	0.5447	0	1.4186	0	2.98	2.1208	2.8779	0.8958	2.4201	2.1068	1.3603	1.6754	2.0936	0.9392	1.1938	1.3819	5.1667	0
ZNF394	9.2164	8.8882	8.8205	8.6313	8.2706	9.2539	8.8079	8.8168	8.803	8.9313	9.0569	8.9723	9.7947	8.3655	8.7206	9.3527	8.7945	8.6713	9.1768	8.5791	9.0607	9.0914	9.1553	9.0848	8.6096	8.6177	8.9034	8.4663	8.478	8.9175	8.9283	8.4628	8.4822	8.4723	9.2774	8.8628	8.5161	8.7807	9.0622	9.221	8.9205	8.0758	8.7094	8.9985	8.8957	8.5583	8.618	8.5727	8.9197
SIDT1	5.3995	10.5309	8.5512	8.0523	10.1109	8.7168	5.6679	7.8834	8.4084	7.4408	9.7449	8.6348	8.8335	8.7774	7.2307	4.9279	8.722	6.7908	7.4545	6.9041	6.4012	10.0291	8.6131	7.9636	7.1914	8.7915	4.5719	7.3667	6.4749	8.5124	6.9337	9.062	3.8831	9.4148	9.175	7.7085	8.2281	9.6177	8.5816	6.4442	6.6754	7.6888	7.4304	5.3297	7.7187	7.3123	7.5319	7.739	8.9346
SERPINA10	6.5216	0	0.5495	4.6961	3.938	1.3351	0.434	1.9941	5.475	0	3.6809	0.5119	2.084	0	4.1312	1.5206	0	0	0.9813	6.2722	5.0194	2.9358	5.3967	7.5415	3.6812	2.6021	7.6782	6.2547	5.0369	5.506	2.5132	2.8918	5.7946	1.4186	1.9394	2.6811	7.2203	1.7266	2.0043	6.7787	7.9794	0.8349	5.5113	2.0936	2.7999	0	5.6665	1.5214	2.9428
SIDT2	8.5716	10.5363	9.6712	9.7477	10.3709	9.5452	9.007	10.5631	9.718	9.4725	11.0139	9.926	10.0419	9.3937	9.1841	9.7813	9.387	9.0278	9.2817	9.387	9.4415	10.8159	9.5086	9.0517	9.403	9.6501	7.2795	8.9638	10.1035	9.8175	9.0132	9.7257	8.5024	10.2057	10.9049	9.4123	9.8399	10.25	9.2084	8.5514	9.4462	9.1164	9.7379	8.8193	10.4115	9.3562	9.1197	10.1113	10.5043
SNORD115-7	0	0	0	0	0	0	0	0	0	0	0	0	0	0	0	0	0	0	0	0	0	0	0	0	0	0	0	0	0	0	0	0	0	0	0	0	0	0	0	0	0	0	0	0	0	0	0	0	0
TAF8	8.3716	8.6139	8.6611	9.1255	9.3375	8.721	9.1133	8.782	9.3373	8.8036	8.8809	9.484	8.9196	9.0562	9.2809	8.5137	8.6423	8.3913	9.2421	8.4312	8.6907	9.0153	8.7592	8.9916	8.4605	8.8639	9.2886	9.0401	8.8818	9.4255	8.5452	8.5217	8.6869	8.4402	8.5225	8.6478	9.0715	8.158	9.0517	8.3865	8.8436	8.6506	9.023	8.4378	9.0347	8.678	8.4049	8.3673	8.5314
PISRT1	0	0	0	0	0	0	0	0	0	0	0	0	0	0	0	0	0	0	0	0	0	0	0	0	0	0	0	0	0	0	0	0	0	0	0	0	0	0	0	0	0	0	0	0	0	0	0	0	0
SIX4	3.9322	2.0204	5.1419	3.979	2.7508	4.0738	3.1247	3.6251	4.2567	2.8493	2.2013	5.0968	3.9615	3.5555	2.6658	2.8227	2.6325	3.5532	4.9409	3.2734	0.9246	1.7551	3.4863	5.0179	3.6403	3.8605	3.8626	6.5032	4.7972	4.1149	5.9862	3.3469	2.4815	3.3897	2.3932	5.4206	3.7712	6.7052	4.6494	3.3487	4.5128	7.9939	4.0319	5.2327	2.4822	4.0772	2.6918	5.5966	2.589
LOC283070	8.1126	8.2678	9.1391	9.6286	6.7959	8.145	7.9155	9.631	8.7233	6.1142	9.5754	7.9862	5.9545	8.4334	5.8051	6.9584	3.5698	4.2984	9.178	7.1573	9.6354	9.8475	8.4231	8.9517	10.2048	8.3186	6.5637	7.8624	7.8669	9.7033	6.8914	9.9633	8.4965	9.3717	9.5644	8.621	6.6221	8.289	9.0564	5.6806	7.451	7.4446	9.724	5.6816	9.6359	8.8886	9.0038	7.6611	9.3599
SIX6	0	0	0	0	0	0	0	0	0	0	0	0	0	0	0	0	0	0	0	0	0	0	0	0	0	0	0	0	0	0	0	0	0	0	0	0	0	0	0	0	0	0	0	0	0	0	0	0	0
PM20D1	0.6119	0	0	1.2537	0	1.4996	0	1.4804	1.4914	0	1.6119	0.5119	0	2.0956	1.9693	1.2642	0	0	0	0	0	0.5608	0	1.613	1.2832	0.8839	0	1.3436	2.6881	2.0616	1.1225	0	0	2.1198	1.7497	0.5773	1.3153	0	0.5163	0.9761	1.216	1.9042	0.7919	0.7256	0.5448	0	0	0	1.6914
MR1	4.5997	6.748	7.6988	7.0751	5.6473	6.1385	6.5762	6.296	7.1528	7.0928	6.7472	7.8221	6.3091	6.5982	5.3693	8.7528	3.6261	6.4947	6.711	7.6342	5.7901	6.1753	6.3638	7.4167	5.9442	5.911	7.2641	6.6355	7.3457	6.4382	6.8029	6.2436	6.6116	6.4503	6.4114	6.9021	6.5722	6.9606	5.5157	6.8829	7.4618	7.0127	6.5414	4.7274	6.605	3.654	5.2335	7.4965	6.4948
MGC4473	0	0	0	0	0	0	0	0	0	0	0	0	0	0.5536	0	0	0	0.5528	0	0	0	0	0.3787	2.0315	0	0	0.6922	0	2.4872	0.5395	0	0	0	0	0	0	0	0.6575	0	0	0	0.8349	0	0	0	0	0	0.6991	0
SIX3	2.06	1.0136	0.9465	1.2537	0	0.6863	4.4402	0.6751	0	0	0	0	0	0	0	0	0	0	0	0.9006	0	0	0	2.3556	0	0	4.0351	1.609	2.8644	0	0	1.9078	2.4815	0	0	0.9886	0	2.4903	0	0	0	1.7446	0	0	0.9392	0	0.4018	0	0
SNORD115-4	0	0	0	0	0	0	0	0	0	0	0	0	0	0	0	0	0	0	0	0	0	0	0	0	0	0	0	0	0	0	0	0	0	0	0	0	0	0	0	0	0	0	0	0	0	0	0	0	0
WASH3P	8.0334	8.7464	7.911	8.494	7.7947	8.4616	8.872	8.7976	8.0075	9.3131	8.6585	8.6456	8.396	8.9387	7.7006	8.7699	7.3751	8.86	7.7275	8.3279	9.3872	8.7751	8.9914	8.4596	8.0643	7.8327	8.6528	8.577	8.5507	8.9403	8.1857	8.7571	8.2581	8.2232	8.4087	8.046	8.6356	8.6374	8.9246	8.8944	8.4468	8.0758	9.3132	9.2265	8.7845	8.0355	8.6826	8.3118	8.0327
CNPY4	6.8792	5.3118	7.5951	6.5721	6.3219	7.5665	6.952	8.2543	6.8973	6.9791	7.7265	7.8805	5.8231	7.0025	6.8048	7.5788	6.2779	7.6765	6.6975	6.5639	6.0759	7.5079	6.7771	7.2896	7.7454	7.1769	6.6635	7.6357	8.2127	7.3757	8.3113	6.871	6.1661	7.8916	7.8017	8.5937	7.0686	7.7023	6.6183	7.2785	7.4887	7.5266	7.573	6.6768	7.7832	5.5913	7.2195	8.7894	8.1189
CNPY3	10.9108	11.1638	10.4924	10.2785	10.5991	10.1435	10.7451	10.2099	10.8061	10.797	9.7302	10.7406	10.6122	10.2437	10.7263	10.0972	10.7251	10.4707	10.4698	10.4212	10.247	9.749	10.6307	10.6371	10.6672	9.9024	10.8876	10.6543	10.9206	10.9381	10.4243	10.4101	10.1124	9.5215	9.6157	10.5658	10.2489	11.018	10.2613	11.468	10.5721	10.512	10.4448	10.8635	10.0039	9.6449	10.1958	10.7069	9.7833
CNPY2	11.0084	10.8529	10.2677	10.2987	11.2145	10.4669	10.6895	9.8539	10.3804	10.4346	9.8896	10.6861	11.305	10.63	10.5727	11.0008	11.1147	11.5603	9.7504	10.7185	10.8635	9.9681	10.8795	10.8783	10.9224	10.3266	11.5393	11.37	10.7827	10.646	10.8835	10.8404	10.9848	9.4838	9.5499	10.6165	10.6686	11.0091	10.3904	10.7937	10.8767	10.6657	10.5294	11.0051	9.8316	10.2566	11.278	10.6442	9.8308
CNPY1	0.6119	0	1.2575	0	0	0	0	0	0	0	1.0203	0.5119	0	0	0	0.952	0	1.5198	0	0	0	0	0	0	0	0.5086	1.5096	0	0.5047	0	0	3.1372	0	0	0	0	0.4565	0	0.5163	0	0	0	0	0	0	0	0	0	0
NODAL	5.0312	1.6031	2.3709	2.2303	1.3991	3.5437	1.0377	2.9192	2.8759	3.5038	2.7345	2.2729	0.6229	2.7252	4.5456	5.5192	1.2741	4.1545	2.4288	5.7401	3.3191	2.6384	3.8885	4.8478	2.3053	3.8605	8.0134	5.6791	3.9688	3.625	2.6547	5.3863	3.1939	2.7175	2.1071	2.6811	5.0926	0.6575	3.1285	3.7626	4.1858	3.2061	1.9728	6.2997	3.2107	2.2818	4.7036	3.0845	2.4487
SYNJ1	6.3639	7.2701	7.5745	8.0422	6.9278	7.3054	7.186	8.2287	7.9077	6.9187	8.4474	8.602	7.1213	7.7307	7.0885	7.2867	6.3797	6.4337	7.9794	7.5632	7.1768	8.2885	6.4702	7.35	7.352	7.8722	6.9343	7.335	7.8925	7.6248	6.8985	7.3921	6.5024	8.4098	8.2699	7.7684	7.2095	6.5089	7.047	6.5069	7.5713	7.8494	7.8472	6.8826	8.4945	8.0212	7.4861	7.9966	8.1478
KNDC1	1.3702	0	2.9051	0.9434	0.8629	3.2523	2.8714	3.6251	4.0355	1.6177	2.2013	2.2729	1.6598	1.5215	1.7781	5.9483	2.3938	2.2435	4.3218	5.1916	6.4465	3.0227	4.2715	2.3556	0.4419	2.498	3.1707	3.9405	6.7909	1.8957	0.6678	2.596	1.0135	3.6034	3.1754	3.0673	0.8026	2.7599	4.8129	6.0399	4.8471	5.2416	2.1013	2.0936	4.2042	5.0895	0.9736	3.4564	3.7887
HMG20A	9.6157	9.6436	9.8734	9.9146	9.706	9.6537	8.9292	9.492	9.4666	9.1148	9.7046	9.7025	9.3927	9.6164	9.7974	9.9544	9.2999	9.3608	9.58	10.2689	10.0404	9.3971	8.8846	9.7638	9.3729	10.0426	10.4695	9.883	9.6813	9.4397	9.4638	10.0937	9.7599	9.218	9.2157	9.6442	9.6175	9.5515	9.3827	9.1429	9.8179	9.5299	9.5221	9.6782	9.3818	8.766	9.6994	9.8319	9.4315
HMG20B	10.5136	11.0108	10.5044	10.2355	11.1078	10.7218	10.1544	10.3163	9.9515	9.104	10.5598	10.4265	11.0064	10.0856	9.5829	9.899	11.2744	10.603	10.3001	10.1234	10.0769	10.4107	10.7197	10.6907	10.4625	9.8076	10.004	10.2332	10.1109	10.3182	10.4585	10.3601	10.1899	10.0926	10.1523	10.1951	9.6154	10.7682	10.1184	10.7008	9.6102	10.154	9.9359	9.8091	10.6051	11.233	10.1312	10.2703	10.1461
PHOSPHO2	7.9064	6.3029	5.4834	6.0088	5.6832	5.8341	6.1054	5.8893	6.2302	6.5746	6.0508	4.6838	6.3287	5.1731	6.9425	6.9671	4.7551	6.0216	6.0253	6.6288	6.7043	5.9162	5.28	6.6602	6.1	6.0917	7.3405	5.7054	5.3531	6.3671	5.8748	5.832	7.6921	5.9097	6.6942	5.6358	6.2442	5.108	6.3185	7.5569	5.8716	6.2849	6.1714	7.3159	6.447	5.9529	5.894	5.3222	6.6751
AAGAB	10.3509	9.7048	10.4495	10.1313	10.0459	10.4672	10.0612	9.8705	9.9262	10.0203	10.2642	10.2716	10.3676	10.3972	10.3198	9.9297	10.4537	10.5311	9.949	10.4867	10.3637	10.221	9.6533	10.4438	10.0871	10.4083	11.5131	10.5828	9.7453	10.0755	10.4902	10.2095	10.2198	10.2568	10.669	10.0915	10.2885	10.6509	9.9579	10.8206	10.1003	10.4043	10.1131	10.7019	10.0295	9.6755	10.4119	10.21	10.105
C4orf19	8.9662	9.9181	9.6912	9.7649	9.3744	8.3991	8.7353	10.1842	8.9011	7.997	10.6513	7.6708	8.9327	8.9579	8.9349	8.7868	9.1414	8.4321	9.9292	9.2367	9.3046	11.327	9.2265	9.3928	8.4494	9.0933	7.7149	8.2902	7.4951	8.6877	8.4988	9.3935	7.8202	9.7648	11.2858	8.7146	8.298	9.3109	8.4511	9.0786	7.853	8.7881	8.4626	8.4241	10.1179	8.9406	8.7606	8.3333	10.3765
C3orf79	0	0	0	0	0	0	0	0	0	0	0	0	0	0	0	0	0	0	0.5726	0	0	0	0	0	0	0	0	0	0	0	0	0	0	0	0	0	0	0	0	0	0	0	0	0	0	0	0	0	0
SLC7A6OS	7.966	7.9868	7.7942	7.8064	7.5691	7.6269	8.2471	7.7009	8.2537	8.2838	7.3984	8.5251	7.5856	7.5626	8.407	8.1422	7.686	7.7011	7.0837	7.688	8.1969	7.4823	8.3309	7.7066	8.146	7.4674	8.1503	7.7295	7.6734	7.9773	7.8038	7.749	7.4418	7.5123	7.4224	8.1234	7.9975	8.184	7.7942	8.0564	7.8841	8.0637	8.399	8.021	7.4083	7.598	7.4366	7.4958	7.4237
C3orf77	0	0	0	0	0	0	0	0	0	0	0	0	0	0	0	0	0	0	0	0	0	0	0	0	0	0	0	0	0	0	0	0	0	0	0	0	0	0	0	0	0	0	0	0	0	0	0	0	0
C3orf75	9.6663	8.7836	8.6055	8.2771	8.8918	8.4377	8.5966	8.4092	8.3929	8.5917	8.6251	8.2671	8.818	8.4739	8.6903	8.9194	9.6768	9.1218	7.833	9.2921	8.3292	8.5246	9.357	9.1801	9.0273	8.3784	9.8402	8.5297	8.4593	8.6228	8.5878	8.7308	8.9854	8.3907	8.4247	8.6282	8.1918	9.0495	8.4404	10.0246	8.455	8.501	8.4551	8.3509	8.664	8.5451	8.3219	8.7503	8.4487
C3orf74	0	1.0136	0	0	0	0	0	0	0	1.0246	0	1.6459	0	0	0.5714	0	0	0	0	0.5195	0.5351	1.2782	0.3787	0.599	0	0	0	0	1.174	0	0	0	0	0	0	0	0	0	0	0	0	0.477	0	0	0.5448	0	0	0	0
C4orf10	6.8762	7.8712	7.0917	7.3614	7.0276	7.8841	7.707	7.6242	7.1516	7.0242	7.8758	7.6549	6.2983	7.234	7.84	7.3791	7.5242	7.68	7.5391	6.9189	7.1661	7.2905	7.9935	7.1516	7.3452	6.9996	6.5091	6.9668	7.5125	6.9628	6.9517	7.1608	6.6806	7.7953	7.7585	7.6484	7.0175	7.9612	7.5892	8.0221	6.6215	7.5267	6.956	7.1579	7.7284	7.2324	6.6882	7.4006	7.7416
C3orf72	0	0.5941	0.9465	0.5474	0.495	0	0	0	0	0	0	0.5119	0	1.265	0	0	0	0	0	0	0	0	0	0	0.7797	0	0	0	0	0	0	0	0	0	0	0.5773	0	2.7599	0.8958	0	0	3.628	0	0	0	0	0.4018	0	0
C3orf71	5.8521	4.2087	4.254	4.2203	4.1205	4.1306	4.2951	4.3777	3.7256	5.333	5.2913	5.0151	4.8072	3.4359	5.6204	4.9073	3.7362	3.9947	3.8747	4.6856	4.9023	4.5465	5.4307	4.9009	5.1314	3.3667	6.0114	4.2039	4.3409	5.0582	4.479	4.3781	4.3475	4.579	4.9278	4.5928	4.268	3.8417	3.3954	5.8614	5.0396	4.9281	5.1931	4.116	4.9022	4.4614	4.2483	3.8795	5.1522
C3orf70	6.5785	9.6111	5.1793	7.8421	9.5166	8.3742	6.9768	9.4446	7.3856	6.6482	8.7458	7.6825	8.5639	6.9324	5.208	6.5181	8.3353	7.3976	8.6905	7.4816	7.9223	8.7307	3.9458	5.5646	7.0067	5.9994	6.0769	7.7397	9.1594	8.1906	7.5694	7.8449	7.7784	9.9696	9.052	7.416	5.6367	8.629	6.8512	6.6733	7.0513	8.2098	7.8357	5.1287	9.0207	8.6288	8.0915	6.8701	9.8854
ZNF285	1.8646	3.1114	0.9465	3.979	1.3991	4.8286	6.1105	5.0014	4.9701	0	4.6825	3.6921	1.6598	2.7252	0.5714	1.7383	3.4501	0.9514	0.5726	5.0477	6.3624	5.232	5.9031	4.4323	5.6976	2.7902	5.9817	5.2445	5.5695	4.0766	1.4676	5.0087	4.6406	5.4938	5.1876	5.3352	6.4669	2.7599	4.4366	3.3487	5.8878	2.7819	5.488	2.9138	4.3081	1.1938	5.5126	4.2542	5.8121
MRO	5.5535	1.6031	2.6087	0.9434	2.9925	3.1069	0.434	3.8205	1.4914	2.3611	3.4287	4.4224	2.4113	3.1621	0.5714	0.952	2.1076	2.9139	2.4288	3.5114	0.9246	3.5762	1.3226	3.0367	3.2085	2.1313	2.7097	4.1213	4.6364	1.2391	3.919	2.4821	2.3435	3.3897	2.2572	3.3716	2.1208	3.5813	2.0043	2.9579	2.6535	3.2061	3.2342	3.0338	4.1679	0.8941	3.6877	4.7649	3.7887
ZFP82	3.3193	1.0136	5.8236	6.134	2.4601	4.7491	3.1247	5.9088	4.3558	4.0458	5.3791	5.7725	2.2569	3.7686	5.0263	4.6874	6.5926	3.6095	2.7752	6.2559	5.1888	4.6297	6.3319	4.5947	5.9016	3.9018	2.9585	6.1852	5.7599	4.0766	4.6848	5.3216	1.8266	6.121	5.4903	4.8108	3.5598	4.3257	2.6237	5.1029	4.3816	3.5336	5.1296	3.5182	5.254	0.5152	2.8923	5.4188	5.7537
CHFR	7.7796	6.7818	8.8026	9.4752	5.6355	8.5009	9.2326	9.1631	9.5596	8.7176	9.7715	9.172	6.5359	9.8754	7.0467	9.2678	8.6694	5.9688	7.1722	9.6192	9.2662	9.6286	8.9897	9.4016	7.868	9.2588	5.3144	8.6432	9.1929	9.3044	8.2288	6.1062	8.5563	9.2234	9.6636	8.9211	9.3787	7.0387	6.7219	7.5407	7.728	9.1216	8.7194	8.6592	9.4468	7.5849	6.3339	8.8056	8.9114
EFHA1	10.5506	9.1832	9.5993	9.8718	9.1116	9.3594	10.5461	10.0223	10.2171	10.7431	10.1296	9.64	10.2049	10.252	9.3438	9.674	11.071	9.4559	10.0306	11.1115	11.298	9.966	9.4485	10.2531	10.551	11.2336	11.3708	9.9163	9.6886	9.9692	10.875	10.0432	10.7373	9.678	10.5102	10.0242	9.0494	9.2679	9.8484	10.5531	9.6978	9.8925	10.2696	12.0372	9.9877	9.4409	10.5432	10.0971	10.1949
RTBDN	0	0.5941	0	1.2537	1.7891	1.3351	2.1731	2.3722	1.7069	0	2.0303	2.9661	6.3287	0	0	0	1.5317	0.5528	2.292	0	0	1.2782	0.3787	1.8374	1.9514	1.985	0	2.027	2.2537	0.9313	1.4676	0	0.594	3.1388	3.6255	0.5773	0	2.1584	0.5163	0.5691	0	1.1213	0.4496	0	4.0529	2.8949	0	0	1.9211
EFHA2	3.8813	1.6031	3.0734	2.8073	1.6072	4.3356	2.0562	5.923	2.8759	3.3659	4.8201	4.2065	1.6598	2.5052	2.4259	3.0835	2.5181	2.6173	2.5537	3.7624	0.9246	4.1399	0.6784	4.5637	4.1575	3.9421	4.3719	4.0782	5.1087	3.571	5.4192	2.7998	1.8266	6.2429	4.5944	5.0222	3.0128	3.51	2.0043	4.3803	4.287	2.6973	3.9318	4.0029	5.7728	2.0016	2.4587	5.7715	6.1086
AAA1	0	0	0	1.2537	0	1.3351	0.434	0	0	0	0	1.6459	0	0.5536	0	0	1.5317	3.3032	0	1.451	0	0	2.1051	1.613	1.2832	1.1814	0	0	0	0	2.902	0.5447	0	0	0	0	3.3651	1.1075	2.2847	0	0	0	0.4496	0	0	1.4419	0	2.7251	0
GPR75	1.8646	3.8832	4.1448	3.2184	4.3962	3.4259	4.0998	3.0287	3.3303	4.7474	4.4306	5.0419	2.678	3.4359	4.8183	3.8631	2.1076	2.7231	3.4893	3.9359	3.5579	3.2558	2.5369	4.1688	3.2634	3.1748	4.1891	4.9655	4.3704	3.571	1.4676	3.2803	3.4167	4.0053	2.3932	3.7861	2.9447	3.51	4.4076	1.964	4.6331	4.9802	4.2964	2.639	4.0529	4.1135	4.0927	3.6116	2.8342
NUDT9P1	1.0403	2.0204	1.5132	0.9434	1.3991	1.4996	1.6351	1.76	1.238	1.0246	2.0303	2.5071	1.8874	0.5536	0.5714	0	1.2741	0	0.5726	0.5195	0.9246	1.2782	1.7663	1.0211	2.4063	1.4279	1.7921	1.8331	2.1211	0.9313	0.6678	1.2486	1.8266	1.6919	0.9599	1.5697	1.5164	0.6575	1.4442	1.964	1.5775	1.1213	2.1013	0.7256	1.7198	1.1938	0.9736	2.0418	1.418
SYPL2	0	0.5941	2.6087	2.7089	2.9163	4.4201	2.1731	6.3811	4.2221	3.9525	3.6219	4.0668	1.6598	2.0956	3.1335	3.6106	1.7502	3.1599	2.4288	2.4154	2.3338	4.1005	1.4861	3.4976	3.7597	3.4782	1.158	3.2019	6.2151	2.8776	1.746	3.5861	0	6.9829	4.7031	4.47	3.81	3.5813	2.7211	1.964	3.3591	3.7591	3.7078	2.9138	5.7607	2.0016	2.9534	5.1414	6.4859
RFX8	0	0	0.5495	1.2537	1.3991	1.3351	1.4621	0	1.238	2.0367	0	3.1846	0	1.265	0.9796	0.5532	1.5317	1.5198	0.5726	1.6633	0.5351	0.5608	0	2.8433	0.7797	0.5086	1.158	1.3436	1.6295	1.2391	1.4676	2.0742	0.594	0	0.5584	3.3716	1.0817	2.4903	1.1959	0.5691	1.216	1.7446	1.0683	0	0	0	0.9736	4.6972	0
ZNF222	5.2869	5.5657	5.0362	5.0577	5.3759	5.887	4.696	5.5013	5.5467	5.44	5.5264	6.5587	5.8267	4.9082	4.633	4.9055	5.429	4.6863	5.4227	5.5261	5.3876	5.3205	5.162	4.9541	5.1655	4.8944	6.103	5.6172	5.5438	5.0228	6.186	5.2538	5.2357	5.0352	5.071	5.2675	5.1238	5.4504	4.9598	4.6541	5.6614	5.7096	5.1594	5.0167	5.1004	4.6458	6.1504	5.512	6.011
RFX4	1.0403	1.6031	0.9465	0	1.1557	1.4996	0	0	0.5389	0	1.6119	1.1876	3.3476	0	0	0.5532	1.7502	0.9514	1.56	1.451	0	0.5608	0.3787	0	0.4419	1.4279	0	0	0.8778	0	1.4676	0.5447	2.1909	0	0	1.9829	1.0817	2.8779	0	0.5691	0	0	0	0	1.2487	0.5152	2.0746	0	0.6391
OR2C3	0	0	0	0	0	0.3836	0	0.6751	0	0	0	0.8889	0.6229	0	0	0	0	0	0	0	0	0	0	0	0	0	0	0	1.174	0	0.6678	0	0	0	0	0	0	0	0	0	0	0	0	0	0	0	0	0	0
AVPR2	0.6119	2.3437	3.9422	3.6482	1.3991	4.2688	2.726	4.9466	3.6753	3.6297	4.3236	3.8281	2.7948	2.5052	2.7722	3.5543	0.9602	3.3032	2.7752	2.8214	1.4834	4.2521	0.6784	3.1245	2.3053	2.6021	3.0685	2.3508	5.5177	3.1959	2.6547	2.7998	1.0135	5.3032	3.5106	3.6228	2.3487	2.987	2.5193	2.2835	3.534	3.954	2.2193	1.8538	4.8342	3.654	1.8359	3.2824	5.0587
RFX7	7.79	8.3647	9.2443	9.0978	9.274	9.0234	8.3704	8.1581	8.418	7.9066	8.402	9.1177	8.7813	9.1121	8.7404	8.5447	7.7808	8.8901	8.5056	9.067	8.9886	8.1015	7.8345	8.5964	8.0468	9.2942	8.8291	9.0939	8.9832	8.4408	8.6776	8.9244	9.0534	8.4379	7.9218	8.927	9.3152	8.6248	8.6105	8.5518	9.1941	9.778	8.8463	8.1564	8.4076	7.7232	9.1788	8.7731	8.3899
NRXN3	8.3624	3.8832	4.6232	6.9781	3.5414	6.2753	3.8418	8.5943	5.6544	7.8559	6.1164	6.0198	2.678	5.6471	8.9688	10.063	3.2495	4.8353	4.8217	7.7018	0.5351	6.2127	6.8946	8.0304	5.2311	6.2603	7.7787	7.0746	8.3579	6.526	6.7005	7.953	9.5853	9.3898	7.0537	6.7521	7.8656	5.3518	4.5201	8.0838	8.9784	5.4628	6.212	9.1305	8.4555	3.654	7.1886	6.4334	8.9063
GPR77	1.8646	3.3464	2.2354	3.145	3.686	3.3417	2.6473	3.8802	2.8759	2.3611	4.7111	4.5849	1.8874	3.0029	2.4259	3.0017	0	2.6173	3.5506	3.8517	0	4.1399	1.7663	4.5319	2.3053	1.4279	1.7921	3.5564	3.8482	4.1885	3.974	2.0742	2.4815	2.5896	3.1754	3.6228	2.798	2.6314	2.2847	4.1244	4.3816	2.6973	3.5366	1.2061	3.2107	1.6535	2.1807	5.3976	3.389
NRXN1	0.6119	1.3383	0	0.5474	0	4.6992	0.7672	8.0223	2.467	3.8527	7.0343	3.5419	0	2.9161	0.5714	2.915	0	2.2435	1.2995	0	0	6.036	0.3787	2.0315	1.0533	1.1814	0.6922	1.3436	6.8961	3.8684	0.6678	0.5447	0.594	9.3147	6.8501	2.98	2.9447	2.987	0	1.7731	3.534	3.7167	3.5813	0.7256	8.2512	0	0	1.1681	8.1731
RFX3	4.8315	6.0601	5.8353	6.2347	7.2791	5.9595	5.4066	4.7366	5.6801	5.8553	4.8717	7.7497	6.2894	6.3643	6.4351	5.7244	4.829	4.5201	5.5482	5.2254	6.0468	4.7619	4.4205	6.0525	5.605	6.2443	6.3186	5.283	6.1905	5.386	6.077	5.6981	6.0926	5.0595	3.9239	5.107	4.6548	4.6908	5.9057	5.0617	5.7703	7.9983	6.4173	6.1748	5.0292	5.7834	5.6012	4.9216	4.3969
SNORD104	0	0	0	0	0	0	0	0	0	0	0	0	0	0	0	0	0	0	0	0	0	0	0	0	0	0	0	0	0	0	0	0	0	0	0	0	0	0	0	0	0	0	0	0	0	0	0	0	0
RFPL2	0	0	0.9465	0.9434	0	1.3351	0.434	0.6751	0	0	0.5985	1.6459	0.6229	0.5536	0.9796	0.952	0	1.5198	0.9813	0.9006	0.5351	0.5608	0.6784	0	1.4814	0	0	2.198	0.8778	0	0	0.5447	0.594	0	0	1.3082	1.0817	0.6575	2.4068	0.5691	1.5775	3.954	0.7919	0	0	1.1938	0.4018	0.6991	0
VPS37D	3.774	2.1911	2.3709	4.0611	4.1524	4.3572	5.2424	4.9466	3.6753	3.6297	3.9445	3.9121	5.412	4.1569	6.0991	3.5543	5.5792	5.2436	4.0939	3.8078	2.3338	3.4565	6.6274	5.0406	5.6571	4.8737	3.4399	5.2638	5.8465	5.2204	6.4022	2.7015	5.3838	5.2618	4.3819	4.3358	6.485	5.3104	5.4883	5.6669	3.6141	2.2982	3.7477	4.0029	4.8108	2.1484	4.0088	4.9509	4.8515
NLRP13	0	0	0	0	0	0	0	0	0	0	0	0	0	0	0	0	0	0	0.5726	0	0	0	0	0	0	0	0	0	0	0	0	0	0	0	0	0	0	0	0	0	0	0	0	0	0	0	0	0	0
APC	5.9486	8.0382	8.363	8.7287	8.1259	9.2902	7.971	9.6277	9.3128	8.7595	9.7749	9.4676	9.6939	9.5038	8.5774	8.6491	8.0515	8.8715	9.1437	8.9593	9.393	9.7648	8.0195	8.5751	8.9363	8.1027	8.5522	8.7065	9.1328	8.7483	9.4371	8.3128	7.1816	10.2764	10.0266	9.0009	8.0812	9.0495	9.3817	7.642	8.6072	9.4302	8.3442	8.6238	9.737	9.154	8.4198	9.0894	9.7388
TMEM179B	10.6431	10.6902	9.5458	9.9221	9.9434	9.678	9.6097	10.0534	9.5013	9.6781	10.0612	9.8369	10.1783	9.5019	10.6607	9.6364	10.5749	9.7231	9.1199	9.877	9.8188	9.9756	11.0188	10.4713	10.0683	9.341	10.2471	9.9622	9.7999	10.0448	9.8284	9.9147	9.4791	9.6331	10.2845	9.9967	10.2118	10.3256	9.5862	10.9197	9.0558	9.6558	9.9805	10.308	10.1497	9.4444	9.5954	9.4842	9.9107
ABCE1	11.6424	10.9325	10.9894	10.9746	11.3503	11.175	11.4673	10.0493	11.0957	10.8367	9.8643	10.7481	10.9532	11.0529	11.2576	10.5985	11.3168	11.2844	10.5328	11.4693	11.2426	9.5531	11.0948	10.9778	10.808	11.5408	11.7248	11.2378	10.72	10.648	11.5353	11.139	11.7862	10.1596	8.899	11.0954	11.543	11.1356	10.7388	11.3082	10.865	11.4144	10.9865	11.3148	9.9121	11.0741	11.1922	10.8859	9.8299
UQCRC2	13	12.0303	11.8267	12.4145	12.2136	11.9669	12.1638	12.9663	11.5831	12.3272	12.7207	11.727	11.7713	12.0947	12.4971	12.4434	12.8186	12.3491	11.8789	12.6575	12.8021	13.054	12.262	12.3816	12.4273	12.5658	12.6681	11.8188	11.857	12.2949	12.7036	12.8345	13.117	12.5468	12.8065	12.5132	12.4679	12.2692	12.3061	12.72	11.8141	12.4275	12.1173	12.6498	12.8357	12.9681	12.5257	12.0054	12.7509
XPNPEP1	10.2742	10.3125	11.0916	10.5166	11.4464	10.8383	11.0045	10.4964	10.0497	10.5194	10.8492	10.9942	10.6373	11.0175	11.3397	10.1604	10.9091	10.6372	10.678	10.7326	11.069	11.0777	9.2887	10.7926	10.5871	11.6347	9.9619	10.5673	10.7741	10.4597	10.7945	11.05	10.1805	10.6899	10.6449	10.5583	10.4815	11.1747	11.0706	10.4442	11.1195	11.1343	10.3522	10.2975	10.5672	10.5476	10.7248	11.2576	10.3422
XPNPEP2	5.4871	2.6076	6.1213	7.6696	4.7869	6.2922	9.3933	8.4193	5.4896	5.8028	9.5851	5.5675	9.7319	5.0764	5.4834	4.4303	2.7385	10.6798	7.6101	8.4616	8.363	7.5634	7.7344	9.3547	6.3063	8.7439	3.8002	6.6281	8.7852	8.9952	8.6714	6.5564	7.1089	9.2315	11.1039	9.6019	10.4569	2.3339	4.0436	9.6172	9.916	1.5652	10.3401	10.9264	9.1416	2.2818	5.5328	3.1868	9.8769
TIGD4	5.3063	4.5806	4.8945	4.0611	4.0492	2.9451	5.102	2.8006	5.0512	4.9051	2.8419	4.3935	3.8031	3.5555	3.6061	4.2995	4.0117	5.0127	4.5186	5.2747	5.2411	1.7551	4.662	4.6251	3.8341	3.5319	5.3144	5.1642	4.044	5.4473	4.6173	4.6085	4.9803	2.4494	1.9394	4.7328	4.9781	1.45	5.1983	5.0824	5.3229	3.7167	4.8475	4.116	2.9785	5.1776	4.5734	3.2824	2.2933
ZNHIT3	10.5909	8.5712	9.1063	9.3306	9.0004	8.9169	9.5034	8.6908	8.8577	9.3617	8.7889	8.7127	8.9436	8.841	8.5301	9.4285	10.0501	9.9227	9.147	9.1417	8.791	8.4882	10.0119	9.3698	9.7709	8.8949	10.5215	9.5804	9.1263	8.9116	9.2137	9.219	10.1343	8.4861	8.6442	9.3614	8.6352	9.2383	9.6764	9.621	9.1452	9.1999	9.1697	9.7602	8.7358	9.2617	9.3624	8.9899	8.826
GGCX	8.5732	9.9204	8.7273	8.9642	9.1865	8.614	8.7954	9.1404	8.3354	8.3248	8.7108	8.7563	8.2855	9.1847	8.98	9.5491	8.8249	8.7594	8.05	8.584	8.5664	8.6714	8.7391	9.0004	8.2759	8.4979	8.1385	8.5136	8.8573	8.516	8.4244	9.0951	8.6193	8.7627	8.6637	8.8336	9.7796	9.2184	8.8673	8.5849	9.2641	9.4318	8.743	8.1398	8.748	8.1641	8.653	8.7648	8.7339
PAPLN	6.6561	5.2932	6.4696	7.975	6.8583	8.086	7.3408	8.1122	7.7159	6.0022	8.3755	9.2036	4.9145	7.7051	7.3429	7.1792	5.2789	5.296	7.3889	7.2547	4.7572	8.1164	8.7166	6.565	6.4958	8.4552	4.3719	6.6938	9.9183	8.7498	7.4913	6.9851	4.5176	8.4145	8.313	9.0092	9.3526	8.0709	6.1612	6.468	7.6003	6.2072	7.784	5.7357	8.709	4.8951	5.7973	8.5464	8.1675
ADNP	11.3778	11.132	10.8503	11.3194	10.9925	11.1731	11.934	10.5387	11.5653	11.7835	10.5866	10.9833	11.4172	10.8485	12.2278	11.4267	10.1228	10.8892	11.5065	11.2794	12.0064	10.4509	11.1086	10.9049	11.2073	11.0497	11.8977	11.8669	11.6253	11.6998	11.3154	11.0979	11.4366	10.8859	10.5297	11.83	11.7056	10.6852	11.644	11.1893	11.7482	10.9676	11.747	11.3332	10.6345	11.2683	11.7138	10.6318	10.6685
TMEM218	8.6068	7.9309	7.9165	7.7336	7.6014	7.6166	7.4462	7.797	7.2886	7.4997	7.7713	7.5962	7.63	7.3841	7.443	8.0397	8.3521	7.633	7.5018	8.7944	7.5736	7.5778	7.7941	8.5114	7.9223	7.4383	8.9544	7.9427	7.6221	7.4857	7.8154	7.7951	8.3756	7.5187	7.1813	8.0023	7.0362	7.5639	8.1828	8.8052	7.5305	7.8396	8.0439	8.2242	7.6512	7.3432	7.4281	7.7805	7.9571
STXBP6	9.2279	9.228	9.4313	8.984	8.9347	7.844	6.0119	7.7498	6.4287	7.2579	7.3931	7.8194	9.3775	7.6856	8.7567	6.0124	9.2129	7.4716	7.2846	8.2984	7.7404	7.3489	7.3039	8.8116	8.7851	9.3154	7.6519	7.7671	7.3494	7.4784	8.2624	8.946	7.4148	7.6285	6.8677	6.9198	8.1261	8.4923	7.9691	8.4478	7.3375	7.3576	7.4607	9.4165	7.9874	8.6004	8.2136	8.1246	7.7029
KHDRBS1	11.7838	11.8773	11.9806	11.7865	12.5675	12.2178	11.931	11.6528	11.9494	11.9669	11.3906	11.535	12.1336	12.1468	12.0032	11.7398	11.9765	12.2848	11.6726	11.5196	12.4448	11.4531	11.7639	11.6106	12.4338	12.2309	11.7182	11.8389	11.9513	11.7541	12.2156	11.9955	12.4266	11.6211	11.5773	12.0002	12.0154	12.0017	11.9504	11.4229	11.6713	12.0995	11.9043	12.01	11.6642	11.7356	12.4166	11.9142	11.8511
RUNDC2C	2.5248	4.5181	4.1174	4.5565	3.5858	5.3688	4.152	4.5863	3.0928	4.9006	5.2138	5.3408	2.5508	4.0931	3.7693	4.6916	0.5586	4.0768	4.8217	4.5687	4.8661	5.278	3.8782	4.1214	2.8822	3.5734	3.7509	4.4006	4.9689	4.6874	3.3809	4.6581	4.0253	4.0661	3.0159	3.6732	2.2393	4.483	5.4591	2.938	4.7968	3.279	4.4215	3.3435	5.7324	3.9738	4.3678	4.4264	4.5836
KHDRBS3	8.339	7.5466	5.8814	7.6299	7.5645	7.2077	8.7254	7.4185	8.8334	7.6559	7.0843	6.1379	2.678	6.1145	8.8045	5.2624	4.7551	7.7689	5.8086	8.973	7.8789	7.226	9.1906	7.7999	6.5465	5.9411	8.113	8.3189	8.4507	8.7129	9.2683	8.0904	7.9095	7.9185	6.4114	8.2275	7.3739	4.8724	8.8241	7.9909	8.9517	7.8737	7.755	9.4179	7.2646	9.1873	7.8049	6.4945	7.5439
GGCT	11.766	10.2962	10.8247	10.1431	10.7668	10.6501	11.3891	9.5075	10.4785	10.2533	9.2928	9.3799	11.2783	10.1272	11.15	10.2085	11.3981	12.0991	10.4075	10.2719	10.5839	9.4772	11.191	10.7005	11.9407	11.3225	11.4911	10.5162	10.1828	10.6671	11.4577	11.1369	10.8594	9.1672	9.1488	10.7531	11.3602	10.7606	11.3464	11.2683	10.8329	10.106	11.3278	11.9709	9.9312	11.1395	10.9956	10.9349	9.5489
VPS37C	9.013	9.8076	9.7904	9.6453	9.6088	9.6898	9.3239	9.4752	9.4471	9.2943	9.6336	9.6104	9.5475	9.7634	10.0047	9.4123	9.5963	9.1096	9.669	9.6973	9.2385	9.7696	10.4309	10.039	9.7905	9.5604	9.2023	9.8625	9.5145	9.6416	9.4198	9.5152	9.3053	9.3982	9.4256	9.7675	9.972	9.6799	9.9498	9.6444	9.4227	9.4054	9.8379	9.3061	9.5198	9.8338	9.0518	9.6242	9.3997
STAC2	0.6119	0.5941	1.2575	2.3656	0.495	5.057	0.434	3.3989	1.238	1.0246	2.8419	1.1876	0	2.0956	0	2.2444	0	2.0937	0.5726	0.5195	0.5351	2.113	1.3226	2.62	1.6556	0.5086	1.158	1.0181	4.2486	1.4927	0.6678	0.9392	0.594	4.5079	2.7379	2.3036	0.4565	1.7266	0	0	1.5775	1.3603	1.4999	0.7256	4.9671	0	0.7159	1.805	4.6739
LOC283404	0	0	1.2575	0.5474	0.8629	0	0.434	0	0	1.0246	0	0	0.6229	0	0.5714	1.2642	0.9602	3.7662	0	0	0.5351	0	0.6784	1.0211	0.7797	0.8839	1.158	0.597	0	0	0	1.7197	1.3382	0	0	0.5773	0	1.1075	0	0.9761	0	0.477	0.7919	0.7256	0	0	1.5496	0	0
ZNF395	10.6479	10.7164	11.1066	10.6955	12.1892	10.2144	10.8645	10.8766	11.3305	10.2061	10.8309	10.0845	11.1677	10.8645	9.9505	10.6387	10.3251	9.8883	9.5209	9.8033	10.8999	10.9158	10.1804	11.0326	10.3515	10.8163	9.7909	10.5649	10.9278	10.4125	8.69	9.5515	11.061	10.8379	10.722	9.6021	9.4192	10.6879	10.5792	9.3431	11.6047	9.9329	10.3233	10.1191	10.5439	9.8939	11.1047	10.0227	10.6925
STAC3	3.7172	5.4992	5.7442	5.5879	5.5089	6.348	4.97	5.3358	5.8819	3.3158	5.8865	7.2754	6.6096	6.1811	5.1889	4.6309	4.0939	6.1086	4.2498	5.7884	5.2693	5.6096	5.106	5.2107	5.4476	4.5997	4.237	5.7482	6.4585	6.3989	6.3579	5.7222	4.9329	3.3109	5.7646	6.1053	5.0117	5.8903	4.2205	5.1788	6.1334	6.1112	5.4496	3.3435	5.5604	5.4833	6.8197	7.1281	4.8462
TBL1Y	0	0.5941	0.5495	0	0	3.6171	0	1.76	0	0	1.3462	0	0	0	0	0	0	0	0	0	0	0	0	2.2026	0	0	2.4088	0	0	0	0	0	0	1.0809	0	0.5773	0.4565	0	0	0	0	0	0	0	0	0	0	0	0
LHCGR	0	0	0	0	0	0	0	0.6751	0	0	0.5985	0	0	0	0	0	0	0	0	0	0	0	0	0	0	0	0	0.597	0	0	0	0.5447	0	0	0	0.5773	0	0	0	0	0	0	0	0	0.5448	0	0	0	0
TMEM211	6.0556	6.6342	5.353	3.5941	5.0767	5.4777	3.7317	0.6751	4.5071	4.6907	1.3462	1.83	2.2569	2.0956	0	6.7859	6.0904	6.0726	5.4063	8.9003	4.4064	0.9636	0.3787	6.3543	6.5684	3.3643	6.4259	3.677	0	4.4201	1.9793	7.1054	5.5182	0.6394	1.7497	3.0673	0.8026	2.4903	4.6245	4.9533	3.8964	4.4441	3.1771	4.2209	2.4822	6.6945	4.1196	0.6991	0.6391
OR1Q1	0	0	0	0.5474	0	0.3836	1.7895	0	0.9304	0	0	0	0	0.5536	0	0	0	0	0.5726	0.9006	1.2309	0	0	0.599	1.6556	0	0	0.597	0	1.2391	0	0.5447	0.594	0.6394	0	0	0	0	0	0	0	0	0.7919	0	0.5448	0	0.4018	0	1.0805
TMEM127	10.0459	11.2661	11.0439	11.2368	10.4072	10.9179	10.9901	11.7377	11.4126	10.9052	11.8514	11.1934	10.9712	11.0392	11.0959	11.4367	10.2626	10.4886	11.2531	10.6451	10.6826	11.9058	10.3313	10.8183	10.5126	10.7542	9.4898	10.9228	11.2569	11.0432	10.3495	10.3801	10.4636	12.008	12.8215	11.1303	10.8489	11.0454	11.1402	10.4675	11.0992	11.5078	10.9902	10.3882	11.6161	10.7409	10.3529	11.1342	11.7606
GPR78	0	0	0.5495	0.5474	0	0	1.6351	0	0	0	0	0	0	0.5536	0	0	0	1.7375	0.7791	0.9006	0.5351	0	0	0	0	0	0	0	0	0	0	0	0	0	0	0.5773	0	0	0.8958	0.5691	1.216	0	0	0	0	0	0	0.6991	0
TRPA1	6.3264	9.8544	6.7361	8.1721	7.2324	6.35	7.4619	7.977	7.6869	4.7863	9.3332	5.7034	7.9463	7.3112	6.1689	5.7614	6.0062	3.9518	6.0505	7.1128	6.4605	7.9559	3.8288	7.6583	4.1409	7.6404	6.7812	9.1316	5.013	7.0648	6.9056	5.7992	2.2275	8.7457	8.6583	8.3113	6.6699	6.6613	4.1523	8.2102	4.8471	2.6074	7.9548	6.4336	8.4348	5.4847	4.5454	6.6039	6.8677
VPS37B	9.9521	11.3166	10.7537	10.5919	11.6851	11.1907	10.4556	11.1239	10.3863	10.8202	11.6186	11.0633	10.9607	11.0583	11.0908	11.3025	11.438	11.2591	10.8428	11.1137	10.9003	11.6524	11.1076	10.6884	10.508	10.5622	10.0584	11.0465	10.0637	10.3157	10.4025	10.7345	10.1197	11.2733	12.144	10.4943	10.7262	11.337	10.7275	10.1625	9.9131	10.3816	10.2187	9.5917	10.8727	10.8201	10.6904	10.0955	11.1763
TTC7A	8.5326	9.6464	9.7445	9.3035	9.6818	9.6521	10.2267	9.7849	9.1681	9.4917	10.2662	10.4677	9.3515	9.9488	10.1362	9.5098	8.9039	9.5878	9.2261	8.4742	8.5467	10.2923	8.9	9.2116	9.0221	9.5396	7.3373	9.322	9.7015	9.8767	9.0928	8.8632	7.8941	9.9901	10.9837	9.5861	9.7031	9.958	8.5276	9.2994	9.6114	10.6956	8.9507	10.0026	10.1191	8.7801	8.618	9.6265	9.9503
UQCRHL	10.3573	9.4439	9.0088	9.2323	9.3255	9.6839	9.4979	9.0939	9.1647	9.9571	9.3553	9.0216	9.6363	9.328	8.9534	9.0124	10.0532	10.326	8.7274	8.3889	10.1854	9.3231	9.502	9.6821	10.079	9.3781	10.2609	8.9563	8.9531	8.7513	9.2888	10.4442	10.1031	8.9468	9.3782	8.8825	9.2239	9.717	10.0925	10.0266	8.9205	9.4145	8.8139	9.9473	9.4306	10.0396	10.1349	9.2203	9.5042
ZBED4	9.6867	9.9504	10.2536	10.3938	10.1399	9.5769	10.1769	9.3866	9.4349	9.2311	9.9028	10.0048	9.7218	10.4239	10.1426	9.6781	9.4352	9.9741	9.6472	10.285	10.1681	9.9044	9.8364	9.7301	9.7693	10.3627	8.6877	9.8107	9.7794	9.7625	9.2179	10.1166	9.6753	9.4748	9.5205	9.577	9.5667	9.7609	10.058	9.0617	10.3342	10.3469	10.1544	9.1238	9.5607	9.5172	10.1622	9.446	9.2374
C11orf2	11.6405	12.1944	11.124	11.6846	11.7474	11.7675	11.7046	12.0044	11.2935	11.7784	12.0695	10.8124	11.7552	11.4887	11.8643	11.7933	11.6464	11.2447	11.4392	11.4971	12.6412	12.0375	12.6946	11.2283	11.5086	11.3797	10.8006	11.3836	11.4555	12.0248	11.5798	11.555	11.5973	11.6909	12.0625	11.4541	11.8955	12.0243	12.1276	12.8619	11.1127	10.5532	12.0656	11.9981	12.1357	11.8886	11.3026	10.9518	11.5236
C11orf1	9.8787	9.4344	8.2836	8.2336	8.0183	8.2159	8.1331	7.6236	7.443	8.8908	7.863	7.4096	8.3272	7.7148	7.9728	9.056	8.2769	9.3942	7.8815	9.0482	8.7354	7.5991	9.8659	8.6838	9.2652	8.3013	10.271	7.9634	8.0647	8.0692	8.9318	9.7158	8.855	7.4824	7.481	8.6227	8.6097	7.9978	9.2483	9.1053	7.9372	7.8319	8.8256	8.4647	7.6145	8.6945	7.8638	7.9966	7.8209
DPYSL5	0	0	1.7303	0	0	3.055	1.7895	5.225	1.8943	2.0367	2.3542	1.1876	0	0.5536	0	1.5206	0	2.0937	0	0	0	3.1047	0.3787	1.3472	0.4419	0	0	0	5.1087	1.7082	0	0	0.594	4.9853	4.4142	1.5697	0.8026	2.987	0.8958	0	0.7325	1.3603	2.1013	0.7256	5.9862	0	0.4018	0.6991	5.1522
DPYSL2	8.7286	12.1897	10.7144	9.9104	13.2379	10.8211	8.8281	10.9555	11.5854	10.715	10.3105	12.4133	13.7946	10.2559	10.627	10.4671	9.8575	9.7717	9.5909	9.2341	10.2942	9.9222	10.9624	10.6799	10.2305	10.4715	9.6707	11.0125	10.9466	10.5113	9.6811	9.4813	11.1931	11.0356	10.3735	10.6888	9.7863	10.7147	9.3383	8.8207	9.8739	10.743	10.074	10.1401	11.1572	9.507	9.9792	11.3317	11.1011
DPYSL3	9.1347	11.7803	9.6952	9.6006	9.869	11.7197	8.9041	12.4205	10.6143	10.8705	10.1435	11.5366	9.2693	10.1284	9.2374	10.0369	8.3076	9.9125	9.4443	9.3517	7.0408	10.5662	8.1069	11.7125	10.8912	10.1224	9.9778	9.974	13.2705	10.6667	11.6644	10.731	8.3192	12.9981	11.1799	12.0112	10.6145	11.211	8.7923	9.906	11.1463	11.177	10.3372	10.3087	11.9656	7.9554	9.3261	12.5425	12.6715
OSTM1	9.0219	8.2773	7.9054	8.7582	7.504	8.6894	8.2772	9.3828	9.9389	9.3295	9.2617	9.4959	7.8178	8.1871	8.5664	8.5393	8.3521	8.3609	8.9469	9.3594	8.4303	9.0428	7.2818	9.4555	8.3959	8.9626	9.8412	9.1983	9.3003	9.2951	9.3603	8.4055	8.6212	9.682	9.6458	9.2648	8.761	8.3258	8.6041	9.4987	9.0753	8.9286	8.9223	9.789	9.0435	8.0681	8.1101	9.9702	9.7987
RUNX2	6.1336	8.3399	6.9471	6.9886	8.7148	8.3502	8.4333	7.8314	6.8863	9.165	8.1694	8.243	7.1976	6.9919	6.2169	6.3711	6.564	6.6703	6.9627	5.7633	4.9159	7.3862	4.9411	7.4468	7.6766	7.2226	5.422	7.1855	8.0074	7.5146	7.7964	7.1102	4.9087	6.8356	7.0791	8.2832	6.3401	7.0946	5.996	6.969	7.5763	7.3917	6.7322	8.0031	7.2165	7.6449	6.2812	9.1975	7.1386
C11orf9	7.5548	9.5979	10.0834	9.5185	9.7396	9.52	7.7583	8.8545	6.1811	9.5081	9.3564	10.7563	9.4282	10.7845	9.4962	10.545	10.3165	10.1751	10.855	8.2209	10.3263	9.3673	7.8496	9.1186	4.8012	9.8657	3.6667	6.7636	9.5568	6.4	8.8027	9.4419	6.7271	8.669	7.9661	7.9138	9.3763	10.1142	9.3141	5.328	8.1803	10.2518	6.6293	9.5369	8.8201	7.3394	9.7775	8.4339	8.1075
KRTAP10-12	0	0	0	0	0	0	0	0	0	0	0	0	0	0	0	0	0	0	0	0	0	0	0	0	0	0	0	0	0	0	0	0	0	0	0	0	0	0	0	0	0	0	0	0	0	0	0	0	0
KRTAP10-11	0	0	0	0	0	0	0	0	0	0	0	0	0	0	0	0	0	0	0	0	0	0	0.3787	0	0	0	0	0	0	0	0	0	0	0	0	0	0	0	0	0	0	0	0	0	0	0	0	0	0
KRTAP10-10	0	0	0	0	0	0	0	0	0	0	0	0.5119	0	0	0	0	0	0	0	0	0	0	0.3787	0	0	0.5086	0	0	0.5047	0	0	0	0	0	0	0	0	0	0	0	0	0	0	0	0	0	0.4018	0	0
IGFBP2	13.4187	14.5088	11.3579	12.4118	13.8519	11.537	11.6936	11.1676	7.125	6.7488	10.5574	11.0555	13.0967	9.1182	8.9674	9.5714	10.5923	12.2988	11.2917	13.003	10.858	8.9419	6.7572	12.8775	11.473	11.6397	12.1669	12.4139	10.2573	9.3117	11.4658	13.1229	12.7206	10.2283	10.6526	11.8615	7.7102	9.9605	12.6205	8.69	11.3866	11.4025	11.0874	7.1382	12.1654	11.3908	11.9674	10.1232	9.7293
IGFBP3	11.6628	9.8465	10.6117	11.3352	9.6746	11.2995	8.8169	10.6463	11.919	11.2649	11.3748	12.2854	10.7655	11.5258	10.381	11.6875	8.8098	11.0013	11.9183	11.0111	9.8771	10.7285	9.9313	12.3968	11.3943	10.1788	11.0085	12.2126	13.1289	11.388	11.713	11.2777	10.8339	10.6579	10.3751	12.5698	12.1044	12.2532	10.177	10.7368	10.9388	11.2167	11.1226	12.2989	10.7171	8.8596	10.7804	13.2247	11.1175
IGFBP1	0.6119	0	0	1.509	2.0958	1.3351	3.806	0	1.238	2.8493	2.4924	3.1846	0.6229	0	0.9796	0.5532	0.5586	5.6713	5.5024	0.9006	1.2309	1.7551	0.3787	3.2855	0	0	0.6922	0	1.174	1.2391	0	0	4.2735	0	0.5584	3.0673	2.4505	3.7763	2.6237	2.4201	0.7325	0.8349	2.1013	0.7256	1.7198	0.5152	0	0	0.6391
BOP1	9.9084	7.7617	7.9841	9.9957	11.3431	10.3616	10.9784	8.7544	9.0098	9.241	6.7745	8.9736	10.2029	9.3479	10.9193	9.3843	8.4548	9.4929	8.2057	10.4425	9.4835	6.7149	11.4281	9.5257	9.6763	8.36	8.0904	8.9577	9.2245	8.4521	9.2997	8.1592	10.0514	8.5495	6.5416	8.8289	9.7512	8.7957	9.7166	10.0558	8.9478	9.2981	9.6937	10.0452	7.5311	10.2362	9.3006	7.7805	7.6913
IGFBP7	13.2422	9.5624	11.4825	11.4014	10.8644	13.3068	10.8413	12.0054	12.4243	11.9145	11.4665	12.511	10.7881	11.634	11.0953	11.1378	11.8373	11.5672	11.4067	12.5472	10.6284	10.6779	11.0787	13.2183	12.8668	12.0749	12.1115	12.6532	13.6424	12.3078	14.0566	11.529	11.1716	12.1445	10.9028	13.7015	12.3483	12.2304	11.1166	14.2073	12.3044	11.985	12.654	13.4702	11.9316	10.7005	11.3649	14.1253	12.1559
IGFBP4	12.4842	12.5979	12.8435	12.7014	11.5394	13.076	12.1393	13.7063	12.8401	13.2946	12.743	13.6224	12.5064	12.7361	12.3363	13.806	13.0938	13.1068	12.7913	12.4228	12.2073	12.7761	12.5395	13.1587	13.4171	12.7764	12.2937	12.8739	14.4733	12.9162	12.7964	12.5945	12.7484	13.5772	12.7012	13.3093	12.7201	13.1254	12.7412	12.8615	12.9961	12.9037	12.4098	12.1529	13.3956	11.5752	12.4189	13.8444	13.6075
IGFBP5	10.7651	9.3159	11.6223	12.6481	10.062	13.1183	12.1594	13.6724	13.265	12.4129	11.372	12.8984	11.3823	12.5432	11.5073	12.4472	9.8487	11.9953	10.8251	12.3432	11.0403	12.2638	10.5501	13.3169	12.1562	13.4479	10.3432	12.7132	14.5783	12.9494	12.7344	10.2239	9.6905	14.4449	12.3863	14.2346	13.2159	13.6896	10.5961	12.0206	13.2817	12.7788	13.1021	12.0504	13.5338	10.6494	11.2495	13.3139	14.1067
SKP2	8.6922	7.3124	8.9177	7.9348	9.5359	8.6647	8.5595	7.142	8.2902	7.6632	7.6547	8.206	9.0176	9.3228	8.8674	7.8217	9.0202	7.9295	8.135	8.2703	8.563	7.0302	7.3256	8.6342	8.3618	8.7453	9.7677	9.0443	8.6518	8.391	7.8002	8.1025	8.5641	7.2858	6.312	7.7618	7.9549	8.49	8.6741	9.2256	9.2327	8.7719	8.8009	8.2179	7.3442	8.1291	8.5846	7.451	6.6788
TTC4	9.035	8.8455	8.9813	8.8243	8.898	8.6657	9.2011	8.7965	8.9115	9.6072	8.6603	9.0038	9.1079	9.0663	9.155	8.9273	8.9666	9.4012	8.3613	8.1719	8.9693	8.5523	9.1035	9.0379	9.0895	8.8553	8.9472	8.6114	8.815	8.7807	8.7544	8.9915	9.2436	8.5697	8.1709	8.8475	9.1708	9.1222	8.4242	9.076	8.5998	9.3528	8.911	8.8717	8.8688	9.1852	9.0596	8.9628	8.3615
CYP2R1	8.9233	7.8051	7.8369	8.1932	7.4974	7.6344	7.8179	7.6674	7.5584	8.6261	8.538	7.5994	6.9927	7.811	8.5811	8.1788	7.9613	8.2257	8.097	7.6436	7.8484	8.0764	9.2894	8.2968	8.3203	7.6383	8.9163	7.7188	7.4181	8.0765	7.8708	8.6225	7.5106	7.5274	7.8497	7.5356	8.376	7.245	8.4368	8.5369	7.8111	7.6555	7.9764	8.0572	7.8218	8.5401	8.1334	8.147	7.5989
CKLF	10.1729	8.6942	9.3205	8.2512	8.778	8.4764	9.0198	8.1122	9.2412	9.2919	8.3045	9.2537	9.6538	8.526	8.29	9.0825	9.4997	9.2323	8.058	9.309	9.0848	7.971	9.3702	9.0656	9.6431	9.0537	9.7513	8.3978	8.9148	8.9641	9.1686	8.7978	8.2557	7.8364	8.5057	8.7136	8.7183	9.242	8.1482	9.3323	8.13	9.4228	8.8992	9.8206	8.1051	8.699	8.7488	8.9814	8.3461
ZNF193	6.9918	7.5308	6.187	7.3114	7.0398	7.064	6.936	7.1661	7.1062	7.4579	7.6061	7.5346	6.6016	6.7688	7.2811	6.9032	6.396	6.9132	7.0555	7.3913	7.0506	7.6167	7.5754	7.408	7.1879	6.9977	8.1666	7.4409	7.3968	7.1866	7.4087	7.879	6.6266	6.7634	6.139	6.7717	6.8252	6.9673	7.2925	6.5372	7.3725	6.9177	7.69	7.1972	7.2429	6.7588	7.5319	7.0093	6.7327
C15orf26	0	5.1556	0	0.5474	5.6115	0.9364	0.7672	0	1.7069	0	0	1.9932	2.678	0	0	0.5532	1.2741	0	0.5726	1.451	0	0	0.6784	0.599	0.4419	0.5086	1.5096	1.3436	1.174	1.7082	1.1225	0.9392	0.594	0.6394	0	0.9886	0.8026	1.1075	0.8958	2.1325	0	0.477	1.3002	1.2061	0	1.4419	0.7159	2.7251	1.418
C15orf27	3.774	3.2722	3.9422	3.0677	2.6602	3.7208	2.4759	3.3989	3.6232	3.5038	3.3582	4.4224	1.3895	3.3722	3.7693	3.7169	1.7502	3.2333	3.4253	4.4467	2.4569	2.6384	2.745	3.2072	2.6727	3.6819	2.9585	4.0337	4.922	4.2586	3.297	3.1372	2.3435	2.4494	3.4495	4.6504	2.2393	3.435	3.6574	3.9991	4.0769	2.7819	3.7477	2.9138	4.0529	2.4038	3.0121	3.0845	2.9428
C15orf24	10.932	9.7911	9.9599	9.9432	9.7958	9.9411	9.5515	9.9185	9.4358	9.5184	10.0639	9.9598	10.0665	9.6852	9.4767	9.4407	10.6375	10.3648	9.395	10.3912	9.857	9.8631	9.6267	10.4147	9.8728	9.9183	11.2567	10.1523	9.8642	9.4612	10.5153	10.1966	10.6217	9.8157	10.1714	10.0351	10.2907	10.115	9.464	10.6987	9.993	10.339	9.8234	10.7138	9.8294	10.7205	9.876	10.17	10.0583
GJA3	1.0403	2.4817	5.1976	2.0809	3.686	2.8869	3.0036	1.4804	3.7741	1.0246	0.5985	3.1846	5.4834	2.6194	1.7781	1.5206	2.6325	0.5528	2.7752	1.451	1.6983	0.9636	2.9269	3.5619	3.5549	1.985	1.158	3.0315	2.7789	1.4927	0.6678	1.9078	2.0202	2.9435	0	1.9829	1.0817	5.008	2.8123	0	1.8663	5.133	2.2193	4.9572	1.5033	0.5152	3.3668	2.5822	1.0805
APLNR	7.2688	5.5964	9.1533	9.0533	8.3269	9.4203	8.2189	9.1928	9.8072	7.9852	8.7731	10.1898	7.9242	7.1805	8.2628	8.2269	8.2483	7.4096	7.9905	9.1845	6.526	8.8894	7.1898	8.6398	7.7695	9.1265	6.3407	8.6579	10.695	9.8643	9.3603	6.8482	8.0875	9.1013	7.5227	10.6083	9.4822	9.721	8.0556	7.769	10.1124	8.9888	9.4747	8.5552	7.3962	7.9149	8.2476	11.5975	8.9783
C15orf23	9.0189	8.2868	8.894	8.1656	9.1865	8.8447	9.1269	7.5711	7.8995	7.4915	7.2396	8.5554	8.9132	9.0587	8.7824	7.6511	9.6901	8.8128	7.8237	8.561	8.516	7.2169	8.6589	9.0614	8.5542	8.7224	10.3371	8.9322	8.442	8.2796	8.8178	8.5466	9.325	7.2333	6.5919	8.6513	9.4904	9.21	8.9272	9.2198	8.4331	9.499	8.6542	9.1305	7.8041	9.5104	9.0057	8.8433	7.1836
C15orf21	5.3629	7.4278	6.3017	6.0759	6.6028	6.657	5.9477	6.0712	5.3036	6.1979	6.9407	6.0292	5.8093	6.3725	5.0046	3.6647	6.1778	5.9251	4.6918	5.1393	6.3386	6.7788	6.0671	5.8225	6.5684	6.4184	5.9533	5.7632	5.3648	5.386	6.0516	6.4469	4.8589	5.5635	6.3543	5.6069	5.3773	6.9472	5.5021	7.1905	5.3698	5.6988	5.5343	5.7533	6.6117	4.9361	5.9324	6.184	6.77
GJA8	0	0	0	0	1.1557	0	0	0	0	0	0	0	0	0.5536	0	0	0	0	0	0	0	0	0	0	0	0	0	0	0	0	0	0	0	0	0	0	0	0	0	0	0	0	0	0	0	0	0	0	0
CYP8B1	0.6119	1.6031	0	0.5474	0	0.6863	1.7895	1.1332	1.238	0	2.6185	1.6459	0.6229	0	0	0	0	0.5528	0.5726	0	0.5351	1.7551	1.138	0.599	0	0.8839	0	0	3.1631	1.8957	0	1.2486	0	2.8349	2.7379	0.5773	0.4565	1.1075	0	0.5691	0.7325	1.5652	0.7919	0	1.7198	0	0.7159	0.6991	2.589
C15orf28	0	2.8306	1.5132	2.3656	2.5636	1.6472	1.0377	1.4804	1.7069	2.6257	1.6119	2.9661	0	1.5215	1.5577	3.2344	0	1.2635	3.3584	2.0123	2.0507	1.5363	1.4861	1.0211	0.7797	1.985	2.0281	2.9381	2.3752	1.8957	0	2.3585	1.0135	2.1198	0	1.791	1.3153	1.1075	3.1978	0.5691	2.6535	1.5652	2.1013	0.7256	2.0743	2.0016	2.1807	2.4235	2.1192
C15orf29	9.3118	8.6888	8.6986	8.5123	8.0633	8.2584	7.8379	8.5965	7.7034	7.9312	8.99	8.3802	7.8417	8.2747	8.2945	7.7357	9.1471	8.6975	8.1842	8.9618	8.7431	8.6025	7.6398	9.2957	8.2793	8.5558	9.7357	9.0652	7.9645	8.3615	8.7874	8.9713	9.1262	8.3835	8.4067	8.5337	8.7119	8.0616	8.1998	9.2647	8.3968	8.5917	8.3229	9.0704	8.52	9.6215	8.2642	8.7079	8.8586
STMN1	12.8124	11.7907	12.0636	10.6306	12.4706	11.9716	12.2467	10.8201	11.6189	11.7936	10.6659	11.352	12.2201	11.0146	12.6058	10.7037	12.4773	11.3706	10.5923	11.3061	11.4186	10.7008	12.4137	10.8633	12.6602	11.7136	13.1373	11.9152	11.8739	11.9787	12.4348	12.0401	10.8515	9.9624	9.8524	11.702	11.7229	12.3211	11.21	12.2874	11.618	11.3273	11.2845	12.0548	10.9851	11.5543	12.4743	11.6285	11.2188
S1PR2	6.1869	6.5967	7.1955	6.6735	6.4009	8.3742	6.8243	7.6885	7.6876	5.8028	6.8472	7.7209	7.626	7.3052	7.3299	6.4192	6.564	7.2056	6.6632	5.9367	6.3702	7.1795	6.5875	7.2215	7.13	7.0072	6.6895	7.7118	8.1777	8.0667	7.7538	6.1627	5.1555	7.5619	6.9527	7.9996	6.2228	7.9814	7.3507	6.871	6.9469	7.4925	6.842	6.4147	8.372	5.0895	5.8861	8.1722	7.5696
KDM3B	10.5693	11.6492	11.1756	11.3202	11.458	11.2358	10.7668	11.076	11.7348	11.26	11.1043	11.6964	11.6503	11.568	10.7147	11.616	10.6422	10.772	11.6016	11.0181	11.2216	11.1888	10.901	10.6174	10.999	11.6828	10.5711	10.7307	11.398	11.0116	11.0586	11.3433	11.0451	11.203	11.1505	10.9112	10.8717	11.3319	11.2029	10.2227	11.1964	11.2611	11.0755	10.5103	11.138	11.0194	11.378	10.8212	10.9987
REG1P	0	0	0	0	2.4601	0	0	0	0	0	0	0	0	0	0	0	0	0.5528	0	0	0	0	0	0	0	0	0	0	0	0	0	0	0	0	0	0	0	1.45	0	0	0	0	0	1.2061	0	0	0	0	0
STK17A	9.513	8.5068	8.7951	8.4716	7.8105	9.5001	8.6018	9.2854	9.0523	8.306	8.9334	9.9312	8.2729	8.8997	9.1402	8.7852	9.2346	9.0486	9.2674	8.5954	7.7644	9.0506	7.8383	9.2992	8.8118	8.8389	8.8134	9.5516	8.9998	9.0701	9.8181	8.1476	8.4363	8.8029	9.9842	9.1951	9.4526	9.0728	9.0715	9.9118	8.7314	8.9844	9.1106	8.7583	8.9422	9.2759	8.813	9.4121	9.6027
KDM3A	10.3787	9.8928	9.9148	10.7944	9.9548	10.0808	9.9036	9.8548	10.7751	10.6935	10.2082	10.4341	10.4294	10.6457	10.9011	10.8317	9.277	9.9195	11.3545	10.285	9.818	9.9633	9.9972	10.4734	9.9071	9.9636	10.9977	10.7137	10.2647	10.0015	9.9816	10.385	10.7851	10.0409	10.5729	9.7544	10.3784	9.9697	11.3952	9.4832	11.1066	10.3197	10.3482	9.9776	9.6728	10.434	9.8902	9.9457	10.0332
LOC401387	0	0	0	0	0.8629	0.9364	0	1.1332	0	0	0	1.3214	0	0	0	0.5532	0	0.5528	0.5726	0	0.5351	0	0.9265	0.599	0	0.8839	0.6922	1.3436	0.5047	0.5395	0.6678	0.9392	0.594	0	0	0	0	0	0	0	0	0.8349	0	0.7256	0.5448	0	1.1921	0.6991	0.6391
S1PR1	6.9615	6.7818	7.4269	8.2225	7.461	9.1354	7.6616	9.0923	8.6324	7.9793	8.4789	8.8121	7.3	7.42	7.4308	7.5028	6.7593	6.2512	7.7208	8.1098	6.0468	8.583	5.4864	8.2016	7.4558	8.0368	6.3732	8.0775	10.2637	8.8368	8.5177	6.4085	7.2508	9.3385	7.9634	9.3081	8.2064	8.0332	6.6922	7.2467	8.3507	8.2493	8.2081	8.5801	9.4315	6.4041	7.2779	10.0988	9.7805
ZNF642	5.8725	6.3666	5.9907	6.3037	6.3584	6.782	6.9565	6.1216	6.517	6.4576	6.3796	6.5056	6.4583	6.7501	6.7008	6.1611	6.215	7.1733	6.061	6.1276	6.5811	5.6282	6.4506	6.4164	7.4017	6.4811	6.2385	6.0907	6.2709	6.5117	6.6164	6.4393	6.7949	6.0005	5.7015	6.8962	6.2442	6.2045	6.6309	6.6527	7.0939	5.9015	6.1977	6.8502	6.1349	6.6083	6.8134	6.6095	6.1317
TMC4	10.604	11.6748	10.718	11.7647	10.3662	10.3037	9.9828	11.6706	11.1568	11.3266	11.9785	9.7625	10.2265	11.4076	8.4688	11.6329	10.0755	11.0877	11.3175	11.0244	11.3527	12.2405	10.8657	11.5938	10.1339	10.3646	9.1168	10.2797	10.7218	10.7262	10.2365	11.6885	10.9974	11.3375	12.7384	10.241	11.2591	10.4446	10.781	10.1974	10.3627	9.6253	10.4441	10.3072	11.8193	10.8073	12.054	10.1575	11.2492
MYO3A	0	5.7131	0.5495	0.5474	0	2.0165	0	1.76	0	0	3.123	1.6459	0.6229	2.0956	1.2974	1.2642	0	2.3791	2.7752	2.4154	4.6322	3.1047	0	1.613	1.0533	1.4279	0	0	1.174	2.0616	2.5132	0.9392	0	3.2274	0.9599	3.8855	0.4565	0	0.5163	0.5691	2.3129	1.3603	1.3002	1.2061	4.2397	1.838	0.7159	2.0418	2.9428
TMC6	10.786	9.3286	9.4361	11.2073	9.3411	10.8423	10.5312	10.1043	9.2647	10.6139	10.163	11.079	9.6186	11.1416	10.0616	11.1901	10.5825	10.2855	10.7601	10.4134	10.8569	10.2807	11.1716	10.4692	10.0294	10.5354	8.8193	9.8344	10.0575	10.3391	9.2752	10.5775	10.0541	8.9155	9.3955	9.7957	9.5539	10.4265	10.3899	10.3916	9.22	10.5232	10.1064	9.8597	10.1526	9.1165	10.2588	10.4502	8.9606
KIAA1958	5.6014	5.9093	5.8236	6.6067	6.4149	6.7374	6.3278	5.1543	6.8414	6.3149	5.2871	6.9797	5.4834	6.7626	6.9423	5.7989	5.413	5.1328	5.7833	5.6804	6.4832	5.7091	4.9552	6.1706	5.0864	6.3896	5.7204	5.9423	6.3471	6.6743	5.3584	5.3216	5.6263	5.4576	5.753	5.4371	6.2084	5.9042	6.3016	5.5966	6.8997	6.4657	6.0622	6.2386	5.3545	6.8742	5.6756	4.7977	4.9589
APIP	10.3187	10.0445	10.3716	10.4251	8.4199	8.3672	8.8939	8.8942	8.013	9.0011	8.2052	7.8883	8.0861	8.2057	8.4927	8.4595	9.5636	8.7862	10.2395	8.9503	10.3691	8.5674	8.6227	9.1776	10.2484	8.7596	9.5007	8.7738	8.529	9.3081	9.1302	9.6136	10.0836	8.3584	8.859	9.0117	8.9025	8.3871	9.7152	9.8083	8.0722	8.8788	10.6193	9.0008	8.4658	10.4348	9.721	8.0247	8.7942
TMC1	0	0	1.7303	0	0	0.6863	0	0	0.5389	0	1.3462	0.5119	0.6229	0	0	0.5532	0.9602	0	0.9813	0	0.9246	0	0.6784	1.0211	1.0533	0.8839	0	0	0.8778	0	0	0.5447	0	1.0809	1.7497	0.5773	0	0.6575	0.5163	0	0	0.8349	0	0.7256	0.5448	0	0	1.805	1.0805
GPR15	1.0403	2.4817	3.1508	7.4924	0.495	0.9364	3.4827	8.0453	0	1.0246	8.4388	4.4786	0	6.7438	3.285	3.4347	0	0.5528	2.8744	3.7624	0	7.7113	0	3.897	1.8111	4.5997	1.158	4.282	1.8126	5.4769	1.746	3.2105	0	6.4318	7.3029	4.6504	3.6903	1.1075	0.8958	6.2192	2.7977	0.477	3.2342	0	6.235	2.0016	1.9602	2.2453	6.4769
TMC3	2.8758	1.0136	0	0.9434	0.495	1.6472	1.4621	1.9941	0	2.0367	1.0203	1.4349	1.0565	0	0	1.9274	0.9602	1.7375	0	0.5195	1.6983	1.2782	0.6784	1.613	0.7797	1.6384	0.6922	3.9405	3.3524	0.9313	0	1.5033	2.4815	1.0809	1.7497	0.9886	1.0817	1.7266	0.5163	2.2835	1.5775	1.3603	1.6754	0	0.5448	1.6535	1.9602	2.0418	2.2933
PKLR	5.0303	0.6883	0.6595	7.6106	0	0	6.8066	4.7839	6.7602	3.4227	6.1079	1.8369	0	1.3521	1.6115	4.1725	0	6.4806	4.6918	6.7808	6.8257	5.1208	6.2597	5.9469	6.3115	5.7897	2.7406	6.259	8.625	6.482	5.4906	4.5535	9.039	4.1916	5.6093	4.019	8.6514	0	1.9507	6.1627	8.255	0.5366	6.8413	4.3481	6.1157	0	7.2556	7.6629	5.1171
TECRL	0	0	0	0	0	0	0	0	0	0	0	0	0	0	0	0	0	0	0	0	0	0	0	0	0	0	0	0	0	0	0	0	0	0	0	0	0	0	0	0	0	0	0	0	0	0	0	0	0
EIF2B4	9.8243	9.4916	9.1938	9.3835	9.4148	9.5537	9.8249	9.5169	9.2584	9.8529	9.5647	9.5754	9.3444	9.1036	10.3389	10.3308	9.9017	9.4816	9.0473	9.3188	9.6597	9.4714	9.93	9.5317	9.9537	9.0945	9.5444	9.9094	9.5704	9.4015	9.2766	9.7016	9.8755	9.5816	9.4086	9.4376	9.5787	9.8376	10.1178	10.0939	9.6151	9.9678	9.5652	9.7391	9.3946	9.4769	9.6121	9.4002	9.4853
EIF2B5	10.4957	9.7786	10.0981	10.2294	10.2828	10.1924	10.4143	9.9794	10.1445	10.5956	9.9635	10.3045	10.1903	10.1759	10.4418	10.4808	10.0893	10.1259	10.2525	10.0773	10.3587	10.0888	10.3934	9.8928	10.3718	10.4762	10.3037	9.5963	10.3509	10.2047	9.5558	10.1565	9.7437	9.9388	9.6356	10.1872	10.2109	10.5157	10.8871	10.2573	10.1296	10.1936	10.2323	10.4455	10.1491	10.4979	10.3053	10.0963	9.929
EIF2B2	9.3786	8.9856	9.4704	8.9945	9.4396	9.2063	9.0188	8.9446	8.6617	8.5761	9.0074	8.9377	10.2095	9.4879	8.8629	9.0111	9.7821	9.3639	8.6853	9.3632	8.2904	8.673	10.143	9.7681	9.1379	9.0945	8.9968	9.1379	8.9998	8.7991	9.5603	9.1226	9.568	9.0308	8.8628	9.0106	10.0178	9.3784	8.8646	9.8489	8.9362	9.3044	8.5538	9.528	9.041	9.8209	9.2406	9.483	8.8412
EIF2B3	9.5088	7.2654	8.6856	8.494	8.9419	8.9978	9.4385	8.2877	8.5684	9.3295	8.0624	8.1659	8.389	8.7881	8.5515	8.2133	9.4243	9.2721	7.9598	8.5105	8.9393	7.921	8.8735	9.2217	8.979	8.503	9.1024	8.8609	8.823	8.8425	9.1372	8.8037	9.7675	8.4586	7.623	8.6174	8.9735	8.3387	8.4404	9.3917	8.7734	9.1744	8.7005	9.0634	8.0954	9.2709	9.2777	8.9177	8.3899
EIF2B1	9.765	9.7928	9.9779	9.8754	10.2551	9.7188	10.136	9.7686	9.7703	10.0044	9.8911	9.5786	10.3875	10.2347	9.9348	10.0978	9.6533	10.4759	9.8236	10.29	10.0739	9.9278	10.2041	10.0663	10.1738	9.8767	10.2623	9.9711	10.1092	9.7894	10.2217	9.8416	10.1607	9.7868	9.7115	10.1051	10.1682	9.6677	9.8039	10.0901	10.0345	9.9295	10.1549	9.9454	9.7409	10.1935	10.3013	10.2009	9.9405
PRKAR2A	8.6586	7.7718	8.8205	9.2737	8.7049	9.0217	8.8337	8.5071	9.3623	9.441	9.3944	8.6456	8.0023	9.4728	9.2128	8.8813	7.1631	6.7287	8.5569	9.4498	9.6322	9.3369	7.3283	8.5868	7.6562	9.7164	8.4441	8.7941	8.6398	9.0786	8.8197	8.2025	8.5485	9.3472	9.0286	8.5163	8.5146	8.1639	8.0603	9.5112	9.4199	8.7524	9.6425	8.0068	8.6509	9.085	8.6927	8.2745	8.5073
CSNK2A1P	9.4512	8.5209	8.9707	9.9473	9.3682	9.2387	9.5868	8.6995	9.3986	10.1845	8.941	9.4118	9.1483	9.4709	8.9103	9.4676	8.3563	8.334	9.4321	8.2905	8.5951	8.7578	8.3116	9.418	7.9828	9.5708	9.112	8.9607	8.8403	8.4123	8.7524	9.0078	8.5641	8.708	9.0987	8.7748	9.9237	8.9917	9.0042	8.6065	9.0249	9.5451	10.0528	9.3688	8.52	7.7143	10.1903	8.4313	8.8306
XRRA1	7.1166	9.0978	8.595	8.7681	7.3442	7.8696	7.7392	8.7405	7.3421	7.0895	8.8531	7.8124	8.4073	9.0561	7.9073	8.9291	7.8178	9.1029	8.004	9.3073	7.8339	6.9406	8.9341	7.4985	8.8104	7.5686	7.9169	7.5768	8.9447	7.923	8.2368	7.7299	7.5919	7.2155	7.2747	7.8467	8.974	7.8774	8.697	8.7983	7.6123	7.9662	7.877	6.8977	8.3675	8.9122	8.5442	7.7263	7.6721
C20orf56	7.0214	14.2481	7.771	6.9352	13.5584	7.1093	5.5213	7.259	8.7233	7.8167	11.3198	8.3429	12.6916	9.4954	7.6138	8.2514	11.4648	3.5532	8.1224	9.1508	6.5811	9.8326	6.7692	6.9899	8.6641	8.8783	10.0946	7.9185	6.2151	8.6376	8.0352	9.9222	4.311	8.9436	7.5338	8.5356	4.9436	12.4504	8.4844	8.3421	7.4992	4.4179	7.6274	7.4873	7.8041	8.4349	7.617	2.5822	8.5422
C20orf54	9.9178	9.212	10.1666	10.3653	6.1907	8.7355	9.8786	10.4892	8.5353	10.1402	9.401	8.3504	5.7086	9.5912	8.0171	10.1077	8.5083	9.7794	9.0286	8.3024	7.7968	9.6979	9.8595	10.1724	8.7155	9.1492	8.0806	8.4809	7.8823	7.9761	7.9485	9.5006	7.2936	9.0747	10.2591	8.4468	9.5374	8.8032	9.1857	8.1662	8.58	7.7661	10.1479	8.7452	8.9122	8.6241	10.0535	8.8705	10.108
TXNIP	11.4235	13.8219	13.1926	13.4646	12.7251	13.3599	12.0379	15.0119	12.8421	12.8095	14.4292	14.0082	12.4447	12.2098	11.255	12.9826	13.2138	11.6168	14.1885	13.1105	10.2586	13.5161	12.7247	14.2153	12.8343	13.2197	11.595	12.1388	14.009	12.7382	11.8566	12.2168	13.035	14.6846	15.1067	12.7763	12.6805	13.7166	12.5718	11.6899	12.3583	12.8324	13.1231	11.8381	14.487	11.9931	11.5483	12.1935	15.3343
SLC36A4	5.2473	7.987	7.5885	7.0351	8.774	6.1134	6.3024	5.9923	7.1574	7.3059	7.106	6.7131	8.6537	7.1139	4.3532	7.0272	8.3458	6.4101	6.9795	6.0822	4.4367	6.036	7.2956	8.1319	6.9824	5.8699	6.6981	6.9426	6.9941	6.0707	6.4708	6.6713	7.7983	6.9507	6.0284	6.6638	4.9083	7.9847	6.6434	6.6176	6.4646	7.5112	5.6226	4.0029	6.3691	7.5816	6.1503	6.7499	6.7626
LOC389791	3.0698	4.2736	4.1065	4.1004	3.6394	2.1212	4.4861	1.76	2.784	6.1566	1.8362	3.4324	3.6252	3.4359	4.4526	5.331	2.5181	4.9267	4.2863	4.1968	5.3243	2.7445	4.9691	4.0838	4.6447	2.498	3.8626	3.7882	3.1631	5.2378	1.746	4.3733	2.9303	1.4186	1.2737	3.7861	0.8026	3.8358	3.7526	3.4796	3.2629	4.1578	4.7915	4.2706	2.3586	3.7023	4.3866	2.7251	1.418
ZNF876P	1.0403	2.8306	1.5132	2.0809	2.6602	2.4774	2.8714	1.1332	0.5389	1.6177	2.8419	2.1399	4.5322	0.5536	2.1381	2.0946	0.9602	1.2635	1.56	2.5281	2.4569	1.5363	2.745	1.3472	2.4063	2.7902	2.0281	2.3508	2.4872	2.6876	2.5132	1.2486	3.1113	2.9435	1.5313	3.4386	2.1208	2.6314	2.4068	3.1271	3.1599	4.5921	1.9728	2.2991	2.9785	2.718	3.4956	3.6116	2.1192
MLF1	6.7081	7.2461	7.8281	8.2446	4.9294	8.1923	5.229	6.7996	4.9908	9.3155	6.5316	5.3131	2.084	5.894	6.9365	5.153	9.4361	3.4336	7.581	6.1803	5.9868	6.9876	8.3171	6.9544	9.4861	6.4184	8.0806	4.0782	8.5604	5.5486	5.6225	3.0599	6.2164	7.9481	6.7073	7.2109	7.3312	5.1319	8.0765	7.5143	4.4267	8.9344	7.838	8.243	6.7098	7.3162	1.9602	7.2821	7.7335
QPRT	10.939	4.8335	9.2509	11.1333	6.9375	7.0836	10.9913	9.0426	10.3013	10.5723	10.307	7.0602	5.7086	8.0964	10.6672	11.9052	4.1716	9.2244	7.592	11.4444	10.5059	10.331	11.9753	10.3784	11.2873	10.2867	10.3336	10.1895	10.2986	10.6324	8.3378	11.0018	10.3013	9.4112	8.9591	10.571	11.8429	7.0387	8.6908	10.8318	10.8298	5.1961	11.0401	10.9632	9.144	10.4562	8.7423	9.7029	8.7985
IFT140	7.6753	11.1473	8.819	8.9521	9.907	9.0309	8.4794	8.1399	9.1636	9.5184	8.5439	8.7463	9.4628	8.4177	7.073	9.4073	8.9612	8.1636	9.423	9.8869	8.625	8.9237	9.5104	8.6135	8.8956	8.3748	7.4735	7.8844	8.9396	8.7097	8.0986	9.5641	8.3397	8.5708	8.202	9.0499	8.7671	9.3595	9.1664	7.6031	8.6047	8.5873	9.1804	8.4432	8.5415	9.4202	8.3884	8.092	8.1786
MLF2	11.8197	11.8932	12.1047	11.8352	12.4075	11.8125	12.9829	11.8266	12.2635	11.8066	11.589	11.4346	12.6081	12.3446	12.4235	11.9648	12.7148	13.1732	11.247	11.935	11.8419	11.8641	12.4746	12.3408	12.3265	11.2785	11.6867	12.625	12.0669	12.1213	12.0123	12.0502	12.1305	11.8316	11.6719	11.9605	11.6772	12.1366	11.6678	12.7867	11.6258	12.1905	11.7844	12.0132	11.8934	12.3588	12.9044	12.1111	11.7183
TMEM14C	11.8997	11.0215	9.7691	10.6133	11.0781	10.8733	10.7924	10.7918	10.9691	11.286	11.0299	10.3976	10.4294	10.5088	10.9611	10.5691	11.714	11.0225	10.2867	11.2586	11.0045	10.7805	10.8314	11.3497	11.0805	10.7849	12.4403	10.8453	11.0776	10.9805	11.6436	11.1571	11.2647	10.6967	10.9296	11.0613	10.9764	10.811	10.4892	11.6998	10.4084	10.1219	10.6119	11.965	10.5931	11.0972	10.3996	10.6267	11.1333
FAM157A	2.2321	2.6076	2.7144	4.2479	3.2624	4.0206	3.944	1.4804	3.2638	5.0014	3.6809	6.2471	2.084	3.3055	1.7781	3.7673	2.1076	1.9265	4.1345	2.5281	4.6058	2.9358	2.9827	4.5637	4.0679	1.4279	0.6922	3.8915	3.1631	2.5822	2.5132	2.7998	2.1909	3.3109	1.7497	2.7877	1.3153	1.9586	6.3633	3.8131	3.6141	2.5115	4.5198	2.0936	2.7016	3.5521	2.9534	2.5822	1.6914
FAM157B	0	0.5941	1.5132	1.509	1.9506	0.9364	1.0377	0	0.9304	2.6257	2.2013	3.0427	0	1.265	0	0.952	0.9602	1.5198	2.4288	0	1.8853	0.9636	0.3787	2.736	1.2832	0.8839	0	1.3436	0	2.964	0	1.2486	0.594	2.1198	0	0.9886	0.4565	0	0.8958	0.5691	0.7325	0	2.7762	0	0.5448	0	1.5496	0	0
FANCF	9.5429	9.6102	9.31	9.2651	9.4174	9.0764	9.409	8.5965	9.2785	9.5605	8.6585	9.0624	9.2179	8.7712	9.9427	9.6012	9.2593	9.0138	9.2889	9.5805	9.6411	8.2143	10.086	9.4255	9.7113	9.3918	10.1227	9.4974	8.6889	9.6118	9.4959	9.2246	9.7108	8.47	8.5573	9.3511	9.9554	9.0096	9.2184	9.7422	9.2641	9.3553	9.8625	9.4944	8.6327	9.0804	9.3869	8.5488	8.3486
MECOM	10.7283	11.4095	10.6346	11.5795	10.7953	10.46	10.1685	10.2279	9.2519	9.8545	10.8723	9.4831	7.8039	10.6537	10.7163	10.3706	10.3819	10.3281	11.4946	10.7234	10.9288	10.7362	9.5577	10.3939	10.7397	11.03	10.3322	10.1761	10.1927	10.2777	10.4872	11.0903	11.2837	10.2874	9.6209	10.78	10.2621	10.1853	10.5216	9.6983	10.5526	9.9271	10.9113	9.7643	11.0731	10.5022	11.0956	10.3797	9.9951
ITGA2B	0	0.5941	2.4947	1.7258	1.3991	3.3417	1.929	2.6715	0.9304	1.0246	1.8362	1.4349	0	2.3811	0.9796	1.2642	0	3.1599	3.4893	3.6171	0.9246	2.3994	0.6784	2.3556	0.4419	3.7287	1.5096	1.3436	2.5911	2.0616	0.6678	0.9392	0.594	1.6919	1.7497	1.9829	2.9447	2.3339	2.0043	2.2835	2.1068	1.1213	0.7919	0	3.2107	1.1938	1.8359	4.6621	2.1192
RSPH1	6.4709	6.3122	7.1395	6.046	6.6969	6.9118	7.0242	5.9923	5.6801	6.0704	6.4406	6.9894	6.4042	7.0491	4.5456	6.7171	7.8236	8.069	5.7046	5.3224	5.9662	6.2127	6.4104	5.5956	7.4907	7.1428	3.9224	4.558	4.7075	5.2721	5.2057	6.8134	6.3929	5.7395	5.9643	5.7849	6.6545	7.1833	6.7336	5.7471	5.1985	6.0709	5.4033	4.3651	6.1629	6.6643	5.3517	6.6278	5.909
IFI16	8.096	10.8843	11.2309	9.7511	10.6067	10.1516	9.5769	9.8427	10.6542	9.3061	9.6576	12.5216	9.6702	10.7351	9.0129	10.8617	10.5401	10.8771	10.8712	10.3954	6.298	9.5909	6.8427	9.8133	9.5917	10.6044	8.526	10.0844	11.065	10.3049	10.7149	8.3719	9.7557	9.9896	9.481	10.9407	10.046	9.4984	8.4097	9.3979	10.2426	11.7083	9.7844	8.4727	9.8575	9.1076	10.3444	11.6093	10.2335
SOX6	4.2044	6.8407	4.6764	5.9087	7.2483	4.8286	4.07	6.4016	6.3746	4.1334	7.1221	6.9552	4.3532	5.2812	5.8423	5.8698	5.2789	3.0006	5.6071	5.9264	5.2064	6.4894	5.9459	3.8463	3.2085	5.3922	5.1739	7.5356	6.5348	6.4681	4.2665	6.7956	6.656	6.4956	6.7138	6.0964	5.7103	4.5556	5.1813	4.5685	6.3168	6.5036	5.9386	4.2706	6.8484	2.718	4.5927	4.3006	6.4403
LOC440944	8.5811	8.612	8.1057	7.9882	7.9603	7.3054	8.1095	6.7918	6.7351	10.0102	8.3844	8.1465	6.2993	7.8785	8.0332	9.1564	7.0544	8.2787	8.0314	9.1486	9.4944	7.6167	8.4653	8.6748	8.5446	7.5629	10.2398	7.9987	7.4392	8.3793	7.11	9.1214	8.27	7.1337	6.4664	8.0325	6.844	7.0513	8.612	8.4011	8.7042	8.0005	8.9438	6.8088	7.8931	8.1113	8.3219	7.8869	7.178
TTC1	10.7937	9.3636	9.838	9.5176	9.4277	9.6167	9.0902	10.0239	9.9698	10.1054	9.6567	9.5254	10.4689	9.6671	9.7247	10.0136	10.0519	10.1468	9.4583	10.124	9.6645	9.8303	9.3636	10.1187	10.2253	9.8219	11.0531	9.7502	9.6341	9.4547	10.5605	9.7969	10.1773	9.7959	9.9258	9.7337	9.7643	9.8655	9.6038	10.772	9.5414	9.7927	9.8035	10.372	9.9032	8.705	9.8063	9.7465	10.212
C9orf128	0	2.4817	2.2354	2.0809	0.495	0.6863	1.6351	1.4804	1.238	3.0428	1.3462	1.6459	1.6598	0.9527	0	5.3965	1.5317	0.9514	2.5537	3.1379	2.4569	0.9636	2.8082	2.736	1.9514	0.5086	3.0685	0	1.6295	1.8957	0.6678	4.6617	1.603	0	0	0.5773	0.8026	0.6575	2.1513	0	3.8964	1.7446	1.3002	2.0936	1.9079	2.1484	2.0746	0	0.6391
C9orf129	6.1739	7.2561	7.6599	7.8844	7.6945	7.4821	7.2554	7.0927	7.5385	7.2547	7.639	7.0601	6.3043	7.9655	6.8581	7.079	7.0202	5.7162	7.398	6.9283	7.7933	7.9203	6.0542	7.2408	6.5709	7.4039	6.0549	7.1634	6.7681	7.4813	6.5177	6.456	7.2869	7.3984	7.2919	6.8693	6.757	7.2132	7.0245	6.6544	7.3238	7.6327	7.5381	6.8931	7.5066	7.2078	6.9463	6.7761	6.7423
MYT1L	0	0	0	0	0	1.1495	0	3.2257	0	1.0246	0	0.8889	0	0.5536	0	0.5532	0	0	0	0	0	1.7551	0	0	0	0	0	0.597	2.5911	2.0616	0	0	0	3.6681	2.6319	0.9886	0	0	0	0	0.7325	0.477	1.0683	0	4.4958	0	0	0	3.7293
C9orf125	8.8574	9.8027	9.2824	9.5746	9.4816	9.5325	7.6029	9.6968	8.5424	8.5644	10.0995	9.6198	9.7392	8.4393	5.1695	5.9592	10.0175	8.7232	9.5152	9.1834	8.862	9.9999	7.9246	9.582	8.9204	9.3201	8.8134	8.3779	8.1137	9.1086	8.4391	9.1819	9.5238	9.3729	10.088	8.5919	4.8536	9.9862	9.2915	7.5257	7.5045	7.9805	9.1106	4.5775	10.0823	7.0758	8.8171	6.8152	9.7878
C9orf122	4.8841	6.7818	6.6734	5.4869	5.7163	6.0813	4.979	4.9743	3.0438	2.0367	5.5471	5.6796	5.8771	4.1569	5.0476	5.8348	6.5127	6.3536	6.0291	6.3355	6.1138	5.2137	6.6791	5.8992	6.9154	4.6246	8.044	6.2739	4.6842	6.8088	4.3521	6.0771	6.5024	3.9014	4.5944	5.7055	2.3487	5.8183	7.4248	5.9068	5.8878	6.2817	6.7713	5.4639	5.2365	7.2405	6.056	4.4725	4.6739
CEPT1	10.0351	9.4354	9.1984	9.6091	9.3484	9.1307	9.4552	9.4752	9.449	9.6944	9.2361	9.3052	9.476	9.0974	8.6988	8.8348	9.8568	9.5434	9.1805	8.9416	9.6157	8.8543	8.8818	9.7587	9.5722	9.9691	9.8402	9.1844	9.0824	9.0419	9.8001	9.7864	10.0184	8.8698	9.0774	8.9995	9.5097	9.193	8.9105	9.4754	8.9381	9.3895	9.3797	10.6985	9.1037	9.5315	9.3931	9.2517	9.282
KIAA1267	9.1169	10.1026	9.9659	10.6095	9.8953	10.043	9.8759	9.9256	10.0723	10.0289	10.1906	10.2374	10.1213	9.7572	9.886	10.1367	8.7492	9.9375	10.7107	9.8427	9.6984	10.2768	10.3319	9.874	10.0403	9.9794	9.3209	10.3562	10.2279	9.9679	9.2079	10.1853	9.9833	10.1189	9.9446	10.0633	9.5667	9.3455	10.1982	8.8648	9.9646	9.7514	10.3579	9.3688	10.002	8.9968	9.8794	9.7222	9.9648
RTCD1	9.5368	9.1106	9.2694	9.3046	9.0405	9.6553	9.7415	9.2909	9.6575	10.1441	9.675	9.4684	9.2807	9.501	9.3308	9.3002	10.0685	9.6241	9.0789	8.5224	9.9633	9.5631	9.1277	9.7951	9.7454	9.7967	9.3927	9.3328	9.1825	9.6	9.7329	9.9133	10.3545	9.0137	9.6636	9.4559	9.6051	9.1686	9.2523	9.7511	9.4516	9.5572	9.2609	9.6874	9.2918	9.3546	9.6049	9.7673	9.3352
CFHR2	0	0	0	0	0	0	0	0	0	0	0	0	0	0	0	0	0	0	0	0	0	0	0	0	0	0	0	0	0	0	0	0	0	0	0	0	0	0	0	0	0	0	0	0	0	0	0	0	0
CFHR3	0.6119	3.8326	0	0.9434	1.3991	0.9364	0.434	1.1332	0.9304	1.0246	0.5985	2.5071	0	0	1.5577	0	0	0	0	3.6171	0.5351	1.5363	3.5245	3.5619	3.1514	0.5086	0.6922	0.597	1.6295	1.4927	0.6678	1.2486	0	2.4494	0.5584	0.5773	0.4565	0	0	0.5691	2.1068	3.4839	1.3002	0	0.9392	0.5152	0.9736	2.7251	0
CLIC4	11.0851	11.0137	10.8032	10.6048	11.3321	11.8192	9.8503	11.842	11.4272	11.1742	11.269	11.0813	11.0881	11.377	9.2316	10.2759	9.87	10.6034	10.7694	10.5532	9.8166	10.9948	9.5134	11.9886	11.2649	10.6947	11.8143	11.5905	12.4561	11.1161	12.6778	10.8866	10.1217	12.549	11.1457	11.8643	10.5259	10.5517	9.7566	11.3614	11.7515	11.1082	11.3036	11.6097	11.692	8.9773	9.1947	12.8775	12.4784
CLIC5	7.783	10.207	10.7223	10.1601	5.7929	9.2431	10.0247	11.1806	10.771	10.4238	12.2131	9.8496	7.0467	10.0763	9.642	8.9012	8.7333	8.7516	12.1692	9.9073	10.4201	11.9899	9.2337	9.9968	8.3235	9.7214	10.5541	9.44	8.4315	11.1199	9.2848	9.808	9.9818	11.8474	13.4173	10.3192	9.0705	10.2994	10.2674	10.2384	8.6482	9.7189	9.8321	7.0906	11.6224	10.3306	8.9212	9.9977	11.3808
CLIC2	7.0447	6.9927	7.2136	6.7681	4.7654	6.8897	6.4312	8.315	7.6162	5.6327	8.1745	8.5973	5.9034	6.6662	7.1291	6.1326	4.9443	5.3792	7.1525	6.6662	4.175	7.4581	6.0211	6.4677	5.8577	7.2549	6.2734	7.139	8.3925	7.9205	7.9347	5.5221	4.8589	8.0907	7.7037	8.218	6.6704	6.9806	4.1868	8.2761	7.2015	8.1828	7.166	6.4036	7.8536	4.4614	6.9433	8.1565	8.4984
CLIC3	7.4714	6.3306	5.6346	6.8854	2.7508	5.2425	6.23	3.6251	5.5606	5.44	5.594	6.5587	3.4221	6.6794	4.633	5.1339	6.6883	8.3853	6.1228	6.9504	2.1992	4.883	5.4864	7.7764	6.6272	6.0089	2.8395	5.4445	5.1603	4.9081	4.8411	6.9588	5.0034	4.5769	5.8973	5.2996	3.7313	6.527	6.204	6.0186	5.1985	5.6433	5.1594	4.0029	5.0493	3.8384	3.3211	5.3321	3.6027
CFHR4	0	0.5941	0	0	0	0	0	0	0	0	0	0	0	0	0	0	0	0	0	0	0	0	0	0	0.4419	0	0	0	0.5047	0	0	0	0	0	0	0	0.4565	0	0	0	0	0	0	0	0	0	0	0	0
CFHR5	0	0	0	0	0	0	0	0	0	0	0	0	0	0	0	0	0	0	0	0	0	0	0	0	0	0	0	0	0	0	0	0	0	0	0	0	0	0	0	0	0	0.477	0	0	0	0	0	0	0
KRTAP2-2	0	0	0	0	0	0	0	0	0	0	0	0	0	0	0	0	0	0	0	0	0	0	0	0	0	0	0	0	0	0	0	0.5447	0	0	0	0	0	0	0	0	0	0	0	0	0	0	0	0	0
KRTAP2-1	0	0	0	0	0	0	0	0	0	0	0	0	0	0	0	0	0	0	0	0	0	0	0	0	0	0	0	0	0	0	0	0	0	0	0	0.5773	0	0	0.5163	0.5691	0	0	0	0	0	0	0	0	0
CXorf1	0	0	0	0	0	0	0	1.1332	0	0	1.3462	0	0	0	0	0	0	0	0	0	0	0	0	0	0	0	0	0	0.5047	0	0	0	0	0.6394	0.5584	0	0	0	0	0	0	0	0	0	0	0	0	0	1.418
KIAA0020	10.038	9.429	9.9121	9.8662	10.1384	10.3782	10.3144	8.8092	9.7408	9.939	8.7714	10.0102	9.6548	10.1047	9.7501	10.1021	10.1043	10.3406	9.3877	9.9337	10.1545	8.9009	9.6815	10.2348	10.5948	10.2105	10.7249	9.6312	9.4853	10.5027	9.9698	10.1178	10.8503	8.9304	7.8877	9.6128	9.6579	10.1321	10.8556	9.7839	10.109	10.1485	10.6839	10.3057	8.8704	10.5255	10.3308	9.9494	8.3461
KRTAP2-4	0	0	0	0	0	0	0	0	0	0	0	0	0	0	0	0	0	0	0	0	0	0	0	0	0	0	0	0	0	0	0	0	0	0	0	0	0	0	0	0	0	0	0	0	0	0	0	0	0
TMEM147	11.5678	10.5979	10.3094	10.1331	10.3689	11.2066	10.7804	10.1238	10.8945	10.5306	9.6912	10.6876	10.4848	10.7857	10.3588	10.4733	11.3719	11.058	10.4782	11.0981	10.6503	9.7482	11.1489	10.6235	10.8192	10.1629	10.8307	10.5318	10.9269	10.3356	10.8768	10.6799	10.4453	9.7101	9.3271	10.303	10.7198	10.6902	10.82	11.2124	10.2091	11.0938	10.4509	10.9838	10.1648	11.3295	11.992	10.204	9.7759
ASGR1	5.0995	3.6688	5.648	4.3494	5.0591	5.6095	6.7603	4.3288	5.7302	4.4388	3.3582	4.5849	4.4632	4.4626	4.5753	7.8686	2.9297	5.5032	4.456	8.7746	7.2296	3.2558	4.3795	8.9502	5.3998	4.383	6.628	6.6577	6.7689	7.2524	4.5463	4.308	7.6341	2.9435	3.6255	4.7328	6.2998	4.5906	4.8777	7.2048	7.7636	3.8002	4.7723	6.8255	3.6924	3.3238	6.2511	5.3976	3.9007
ASGR2	2.2321	0.5941	3.1508	2.986	1.1557	2.1212	2.8005	4.1464	2.3437	2.0367	2.6185	2.9661	3.0975	2.0956	1.5577	1.9274	1.5317	3.1599	2.5537	1.2019	0.5351	2.2633	2.1051	3.7392	3.4641	2.498	2.7097	2.3508	3.1631	3.571	2.5132	1.2486	0.594	2.5896	2.8367	2.98	1.5164	2.6314	2.0043	2.6597	1.5775	3.4325	2.6134	2.639	2.7016	0	1.1921	4.1567	2.589
PCDHA1	0	1.2043	0	0	0	0.8168	0.8369	2.902	0	0	2.7132	1.1326	5.3824	0.5536	0.9796	1.7221	0	3.2117	1.0677	2.5346	0	0.9636	3.402	2.7788	0	1.8927	0.0778	1.0506	2.2346	0	2.1089	0	1.4713	3.9201	3.6914	0	0	2.7339	0	0	1.861	0.921	0	0	3.8672	0	0	1.838	3.2421
FOXL2	0	0	1.2575	0.9434	0	0.3836	0.434	0	0	0	0	0	0	0.9527	0.5714	0	0.5586	0	0	0.5195	0	0	0.6784	0	1.0533	0	0	0.597	0.5047	0	0	0	0	0.6394	0	0	0.8026	0	1.4442	0	0	3.2061	0	0	0.9392	0	0	1.1681	0
RIT1	8.1587	8.7258	8.2793	8.8375	7.7322	8.1341	8.2018	8.7363	8.5494	8.504	8.8903	8.7363	9.1289	8.0282	7.9162	9.2188	7.8826	7.6056	9.0982	8.9643	8.1718	8.5776	7.9823	9.0572	8.6475	8.4075	8.8562	8.7824	9.0116	8.0692	8.9352	8.4796	7.8629	8.6906	9.0584	8.5584	8.4221	7.9036	8.1956	8.2693	8.291	7.7583	8.5538	8.7208	8.5609	7.5222	8.5179	8.8781	9.1049
TMEM141	13.7853	12.2047	10.9487	11.9258	11.873	10.775	10.6313	11.0556	11.0512	10.8689	11.97	9.9431	10.956	11.551	10.8041	10.8819	12.5839	11.4784	11.5772	12.1722	10.0654	12	12.6462	12.9162	12.2375	10.5775	12.1603	11.7664	10.0816	10.6775	10.1584	12.0675	11.0832	10.7401	12.0617	10.6793	11.4833	12.0899	12.3577	12.3077	10.5347	10.31	10.88	10.9327	11.4523	11.0176	10.7626	10.9136	11.593
FOXL1	7.3126	3.4841	6.9846	7.2689	7.6434	7.8761	5.2424	6.9809	7.3093	5.8028	6.6323	5.7498	8.9887	6.9489	5.4028	6.8862	3.5112	8.458	6.3205	7.7018	5.8017	6.8985	6.4406	6.8359	6.3063	7.1769	7.1246	6.2739	6.3471	7.1409	7.3937	6.5423	3.3462	6.6717	7.148	7.9687	6.8672	6.536	7.2277	6.7531	5.9662	5.3002	7.6486	7.2227	6.353	5.1947	6.0972	7.8484	6.0246
SF1	11.1218	12.3413	12.0589	12.132	12.7091	12.5097	12.2128	12.1205	12.0879	12.4456	11.9759	12.1515	12.3119	12.308	12.6063	12.4951	11.4655	12.0763	11.9827	12.0582	12.3181	12.1451	12.4388	12.127	11.8727	12.1215	11.3563	12.3291	12.2351	12.3142	11.5837	11.8397	12.1786	12.3339	11.9187	11.9467	12.1926	11.9901	12.3036	11.769	11.751	12.3851	12.1962	11.7679	12.1579	12.1883	12.3643	12.0032	12.1367
PCDHA6	1.9321	1.2011	2.3487	2.579	0	2.965	1.2654	3.4038	1.5371	0	3.1273	3.3474	6.3976	1.9892	0	0	0	0	2.3837	1.6313	1.2904	1.5363	2.8101	2.1162	4.2786	1.7748	0	1.4638	4.1685	2.2808	1.4113	1.0805	0	2.6109	2.93	3.0958	1.8766	3.3403	1.5306	2.6751	2.1397	1.1317	0	0	4.3779	0.8941	0	4.2184	4.2359
PKIB	9.4248	5.0263	3.3607	9.2378	6.1413	3.5809	4.5086	11.1732	4.9908	6.4576	11.2217	7.841	5.412	8.0334	5.13	6.2786	3.9245	6.6703	3.7725	7.3343	3.9835	10.8014	8.7918	8.2016	5.8032	8.2136	5.5026	6.8301	5.7261	7.4966	6.4804	7.4116	4.1954	10.7546	12.494	7.6983	5.7001	5.0588	4.3171	7.3908	5.8878	4.4952	5.9038	8.6869	10.8571	5.6041	4.773	6.6902	11.5592
TMEM149	7.0239	6.4571	6.8446	7.1799	6.1741	7.186	7.4607	7.4207	7.9948	5.9585	7.3013	9.295	6.9718	6.9434	7.3769	6.514	7.0596	5.5656	7.2489	7.1647	5.2761	7.0957	6.5302	6.1052	6.7978	6.9011	5.9294	7.8951	7.0068	8.3892	7.2425	4.9996	5.5487	6.3406	7.9468	7.5514	6.3889	8.1558	6.2039	7.802	7.3253	8.048	6.9626	5.4648	7.084	5.4591	6.8218	8.1627	6.8146
API5	10.8876	11.0684	11.4818	11.3754	11.4928	11.3565	11.6323	11.1049	11.4832	11.8041	11.0099	11.099	11.4015	11.3462	11.1494	10.9839	11.5297	11.4123	11.3808	11.2229	11.6545	10.7746	11.2692	11.6082	11.6331	11.6909	12.0045	11.8338	11.1252	11.5923	11.5703	10.8131	11.8622	11.1796	10.8682	11.4842	11.6519	11.4479	11.2498	11.6335	10.9359	11.6036	11.5163	11.4052	10.9815	11.4449	11.4337	11.2395	11.1977
KRTCAP3	11.4307	10.4617	9.8605	9.9806	10.4572	9.4228	10.5643	9.7112	9.8239	9.5742	9.8723	8.1291	10.4066	9.5296	10.6323	10.5863	11.137	10.2395	8.8888	10.4456	9.0764	9.8258	10.6815	10.456	10.7818	9.3909	10.2025	9.963	8.8882	9.5771	9.1144	10.1367	11.2382	9.0777	9.2019	9.4488	9.4074	10.5072	10.7311	10.61	9.7999	10.6716	9.7773	11.2306	9.8082	10.5697	10.2158	9.2794	9.0222
NUMBL	6.5785	7.5228	8.1129	7.4008	7.2904	8.7499	7.6986	8.7683	7.4654	8.7104	8.3507	8.279	8.9212	7.9375	7.226	8.7164	7.8941	7.8085	7.2388	7.5532	7.0892	8.2212	7.6678	8.1864	8.1304	7.5596	6.8901	8.4131	9.47	7.9525	8.0861	6.8367	7.1353	9.2633	7.4466	8.7651	7.3771	8.1898	7.8314	7.6066	8.4303	8.4191	7.9574	7.0906	8.8447	6.6765	8.2245	8.2976	8.3312
RTKN2	7.9025	7.1197	8.1057	6.4556	8.6792	7.536	6.7415	5.7093	7.0677	6.4405	6.3706	7.3511	8.3004	8.2594	8.8659	5.4744	8.1556	8.663	6.8576	7.2423	7.2763	6.3866	5.8135	6.9664	7.8276	7.6923	8.7005	8.1233	7.4871	7.9813	7.8415	7.765	7.4739	5.2826	4.9213	6.6427	7.0606	7.2505	8.2414	6.7787	7.44	9.3098	6.3478	7.1248	7.0861	7.8331	7.4091	7.6962	6.5301
RNF180	4.8045	3.1114	3.2242	3.2184	2.0958	5.1953	2.8005	6.4418	4.1131	4.3683	4.7666	4.9454	2.9029	4.0387	2.8714	4.4916	2.9297	3.8149	3.4893	4.1968	2.0507	4.951	2.2936	5.4159	4.8379	4.8099	3.5195	3.7337	6.8549	4.7469	5.9176	4.0124	3.6097	7.3806	5.3963	5.9887	4.0877	4.5556	3.7526	3.9091	5.2243	4.1258	4.1256	5.4424	6.3119	3.1945	3.1749	6.8469	7.0685
P2RX7	2.2321	1.8268	4.4504	4.3163	3.8989	3.7859	2.939	5.9371	5.5744	2.6257	5.8209	8.3579	3.5606	5.5922	4.4843	3.2344	0.9602	3.1599	4.6918	4.0154	0.9246	4.9947	1.3226	4.4662	3.8341	4.3233	3.9224	5.3205	6.7352	5.4322	5.1825	2.9783	4.1547	6.1553	5.0086	5.3352	3.3121	3.893	2.8123	4.1639	6.4538	6.1526	5.4523	2.479	5.8321	2.718	2.5406	6.1208	5.3426
SECISBP2L	8.6301	9.3625	9.4667	9.666	8.6633	9.3269	8.4007	10.1284	9.2106	9.299	10.2201	9.7237	8.8672	9.7595	9.1636	9.4359	8.6025	8.6328	9.2878	9.2881	8.8648	10.1076	7.6091	9.3604	8.2625	9.6886	9.2158	9.4789	9.9051	9.0714	8.9864	9.7166	9.5387	10.4561	10.2446	9.4869	9.1976	8.409	8.7554	8.2648	9.9051	9.8086	9.2746	8.8096	9.9588	8.8834	9.1464	9.7275	10.2194
SBF1P1	0	0.5941	0.5495	0.9434	0.495	0.6863	1.4621	0.6751	2.467	0	1.6119	2.1399	0	1.265	0.9796	0.5532	0.5586	1.5198	0	0.5195	1.4834	0.5608	1.138	1.8374	1.6556	1.4279	0.6922	1.8331	0.5047	1.7082	0.6678	2.0742	0.594	0.6394	0.9599	0	1.0817	1.1075	0	0.9761	1.216	1.1213	1.0683	0	0.9392	0	0.9736	0.6991	0.6391
LOC100128811	0	0	0	0.5474	0	0.407	0	0	0	0	0	0.8889	0	0.7103	0.5714	0.5532	0	0	0	1.4441	0	0	0	0	0.7797	0	0	0	0	0.5395	0	0	0	1.1296	0	0.7562	0	0	0	0	0	0	0.5964	0.7256	0	0	0	0	0
HAS2	8.4332	7.804	7.7371	7.2016	7.99	8.4065	5.5514	6.9716	8.0399	6.8853	6.9207	6.4881	5.1521	6.6442	5.8163	9.775	4.4775	5.313	7.3321	7.2012	5.0588	7.2713	5.8387	8.2886	7.608	6.7962	9.8988	8.6633	8.0381	7.1639	6.287	7.2557	7.9889	7.0109	6.2465	7.329	6.9185	6.1566	6.189	7.5419	8.9668	8.3152	6.6644	7.5372	7.0982	5.8962	6.5141	8.4657	7.1537
KIAA1199	11.2656	12.2904	11.1475	12.538	10.27	11.6101	10.9376	6.2402	11.3757	12.5777	5.0162	11.75	9.706	12.6544	11.6384	14.0321	8.666	12.2868	12.8747	12.9331	12.105	5.3032	10.2855	12.1195	9.9511	9.9938	12.4276	12.5415	9.402	10.5436	9.7378	12.4827	13.8941	6.5309	4.6766	10.7881	10.9997	11.5545	12.8412	9.78	12.9483	11.7348	10.7719	9.6002	5.8204	13.0726	11.5617	11.2159	5.6292
HLA-DPA1	10.7616	7.844	11.2286	11.7357	9.7471	10.5399	12.9177	12.64	13.111	8.9005	12.9354	14.7121	11.4009	11.4393	12.1774	10.0972	9.8074	9.5631	13.339	11.0953	7.6848	11.587	8.5336	10.7514	9.9662	11.8817	9.7409	12.2341	13.095	13.0452	11.3154	9.5015	9.7565	11.2118	12.9416	11.8958	10.4983	12.229	8.612	12.0329	12.041	14.4235	11.4135	8.0031	11.2658	8.2842	9.8819	12.9718	11.8697
ZSWIM3	8.5891	6.7548	6.7928	7.8068	5.9823	6.657	8.3301	7.4533	7.6128	7.188	7.4063	6.8094	6.8581	6.5558	7.6596	7.469	5.3807	7.3489	7.3721	8.1053	7.8512	6.8218	8.4155	7.5574	7.9202	6.9041	8.4943	8.6208	7.8539	8.5721	7.5649	6.5564	7.4234	6.6071	7.7488	7.9996	8.7284	5.7885	7.6268	8.3313	8.3449	5.9931	8.7662	7.6651	7.0616	7.1387	7.75	5.9995	7.0504
FAM32A	11.5086	10.4549	10.5958	10.5525	10.2628	11.1132	10.7821	10.9568	10.7005	10.0232	10.9995	10.7341	10.5626	10.5566	10.4463	10.1557	11.0118	10.7739	10.8443	10.7853	10.6325	10.9151	10.9055	11.1333	11.1355	10.7496	12.183	11.2877	10.9454	10.7826	11.4327	10.6522	11.0209	10.8649	11.454	11.0348	10.295	11.0525	10.543	11.5102	10.6395	10.4842	11.0133	11.5468	10.7847	10.5128	10.6991	10.6112	10.9979
KIAA1191	11.4545	11.1202	10.9792	10.9717	10.8833	11.1727	10.4265	11.3039	11.5418	11.4698	11.4506	10.5303	11.8015	10.7887	10.6749	10.5854	11.4811	10.6377	10.7938	11.0632	11.283	11.2141	10.3995	11.363	11.0884	11.0277	11.5012	10.6785	11.022	10.8384	11.5218	10.9595	11.123	11.1348	11.2532	10.6438	10.5537	10.5905	11.1247	11.5679	10.7726	10.657	10.8696	11.6431	10.9165	9.8962	10.4402	10.7582	11.2584
FER1L6	4.6911	9.146	6.6993	7.0452	9.4096	2.2189	0.7672	8.1399	0.9304	3.9525	10.0674	6.3858	7.5656	7.7339	1.2974	3.371	4.0939	1.7375	4.7187	4.6596	0.5351	9.3369	0	5.7826	0.7797	7.9259	0	4.9417	1.8126	6.9998	2.3562	7.0007	0.594	8.4074	10.1202	5.5775	1.85	7.3199	5.2804	3.5995	2.6535	1.743	1.9728	1.2061	6.4394	2.5163	4.918	4.3455	7.9408
ALOX12P2	0.6119	0	0.9465	0.5474	0	1.1495	0	0	0.9304	1.0246	1.0203	2.2729	0	5.3654	0.5714	1.2642	0	1.7375	5.1923	0.9006	0	0	0.9265	1.3472	4.7054	3.6819	0.6922	0	0.8778	5.111	0	0	0	1.0809	0	0.9886	2.2393	3.2721	0.5163	0	0.7325	0.477	3.9318	0	0.9392	0	0.4018	1.1681	0
FER1L4	9.1827	8.8247	8.8555	9.2823	5.5115	5.7303	9.5427	5.0542	4.0355	5.9306	7.1432	8.2369	2.678	8.5711	5.6322	7.4879	4.7551	8.588	10.4049	8.9429	2.7734	6.1465	9.4639	9.9191	7.903	5.6076	8.4543	6.9605	6.2151	6.8491	4.0271	8.9258	6.1763	3.4645	4.9872	8.6029	5.5929	4.7539	10.4001	6.727	10.0696	5.2857	9.0098	5.7533	6.2437	5.0148	7.2262	6.5436	3.4638
FER1L5	0	0	0	0	0	0.6863	0.434	0	0	0	0.5985	0.5119	0	0.5536	0	0	0	0	1.56	1.6633	0.5351	0	0	1.3472	0	0	0	1.3436	1.4196	1.7082	0	0.5447	0.594	0.6394	0.5584	1.5697	0.8026	0	1.1959	0.9761	0.7325	0	0.4496	0.7256	0	0	0	0.6991	1.0805
CA5B	6.4285	7.7118	6.5858	6.3371	7.8426	7.196	6.0756	6.4717	6.1084	6.6332	6.544	8.281	6.7989	5.9193	5.9116	5.9861	7.9381	6.459	6.52	6.7089	6.0988	6.5191	6.8756	7.4264	7.0356	7.0901	6.1412	6.8309	7.4798	7.2356	7.8112	5.5011	6.4102	6.8772	6.4832	7.3838	6.1415	6.0397	6.7968	6.9246	6.6939	6.2914	7.0778	7.6412	7.2007	6.6319	6.6969	7.6505	7.1528
ZNF559	6.7725	7.5892	6.5766	7.3089	7.3311	6.9222	6.735	7.5711	7.1436	6.7207	7.7781	8.0935	8.198	5.8481	7.7409	7.5455	7.3207	4.3653	6.8549	7.2671	7.6324	7.4813	7.7836	7.3335	7.193	7.3514	7.7948	6.9962	7.8126	6.6288	6.9613	7.3797	6.9901	7.8721	7.2321	7.0319	7.1237	5.4693	6.6434	7.0006	7.2133	6.3077	7.4756	6.6108	7.4615	6.8899	6.9471	7.4663	7.9985
VWA1	11.5384	10.7088	11.2505	10.8887	10.4475	10.6953	11.1626	10.7393	10.5017	10.4475	9.2213	9.9443	10.8056	10.2685	10.6826	11.5867	10.6384	10.5393	10.281	10.5783	10.1281	9.7458	10.6253	11.127	10.7706	10.702	8.9126	10.3769	11.446	9.7297	9.5748	10.6193	11.1517	10.5979	10.5725	10.6237	10.2087	10.2052	10.3372	10.4346	10.7807	10.2194	10.1451	9.985	10.4462	11.5566	9.8078	11.5613	10.2208
C19orf22	11.6432	11.4788	11.1422	11.1022	10.8861	11.4446	11.2756	10.2351	10.9405	10.28	10.3099	10.4495	12.0873	10.8208	11.4204	10.5964	11.2567	11.4692	11.63	11.0111	11.1689	10.4967	11.5256	11.2586	11.0822	10.4146	10.4968	11.2708	10.4545	11.0953	11.5889	10.8183	10.6967	10.4687	10.4719	11.196	10.8748	11.1951	11.1897	11.6118	10.7118	10.1946	11.1401	11.1357	10.6609	11.3919	10.4797	10.8257	10.3229
C19orf23	2.3859	3.9796	4.1822	3.6482	3.938	4.1746	3.6931	3.1306	3.1209	3.2134	4.6533	3.9121	4.1042	4.3677	3.2112	4.6874	5.9093	5.0127	4.8706	3.2734	3.3191	4.2521	4.4992	3.4303	3.2085	3.7287	2.9585	4.2435	2.8644	3.9969	1.746	3.8838	2.9303	3.9543	3.2489	3.6228	3.14	4.8143	4.9796	3.5408	2.1068	4.2198	3.3933	2.7829	4.0923	4.4614	2.8285	4.4725	3.1381
C19orf20	8.4214	8.2414	6.2499	6.4326	7.3203	8.538	5.5647	7.1174	5.8483	4.3683	7.3207	6.6954	5.6785	6.4594	5.3693	6.7425	8.6576	4.9487	6.9227	7.4675	5.5485	6.497	7.2337	6.3452	6.2394	5.1389	7.2525	6.2449	5.782	6.9947	5.8456	5.7108	6.7816	6.121	6.8142	6.5472	4.7576	7.206	7.1023	8.8099	5.7349	6.744	5.6751	7.3895	6.8992	7.5913	4.1974	5.7879	4.8234
C19orf21	12.5707	12.4295	12.3136	12.9463	11.5431	13.3457	12.6375	13.2822	12.0456	11.8517	13.7396	12.963	11.137	13.0727	11.5046	11.9105	12.7862	13.902	13.0069	12.9093	13.091	14.1029	12.9486	12.5602	12.5418	13.2308	12.1775	12.9148	12.4807	13.0852	13.8484	12.4646	13.0357	13.1153	15.1591	13.0424	13.1371	13.0283	12.9981	13.1945	13.2595	11.6971	13.2759	12.4956	13.6698	12.7326	13.3437	11.8554	13.6231
C19orf26	1.8646	1.6031	2.4947	2.3656	3.5414	2.6967	5.229	2.1955	4.8619	3.3659	2.0303	3.1154	5.13	2.2454	6.2449	3.9958	1.7502	1.2635	2.292	0.5195	3.4434	2.6384	5.3337	3.7392	4.0679	1.4279	2.4088	5.0572	4.28	3.4565	2.18	3.7426	0	3.3109	1.2737	3.0673	4.1189	5.2461	4.3781	4.4458	3.3591	3.673	3.1771	2.639	1.7198	2.6206	1.9602	3.1868	2.589
ZMAT4	0	0	0	0	0	1.4996	0	3.9927	0.9304	0	2.3542	0.5119	0.6229	0	4.7678	1.2642	0.5586	0.9514	0	0	0	1.7551	0.9265	1.3472	1.0533	0.5086	0	0	2.1211	0.5395	2.18	0	0	5.2618	2.6319	0.5773	0.4565	1.1075	0.5163	0.5691	0	0.477	1.3002	0.7256	3.4106	0.5152	0	1.805	4.542
C19orf24	10.4059	9.9189	9.5404	9.1735	9.2807	9.9558	10.1817	9.0668	9.9395	8.9283	8.956	9.075	10.2148	9.3786	9.4845	9.9544	10.6809	10.4792	9.7438	10.3777	10.2549	9.2862	10.0772	10.2199	9.9427	9.0411	10.625	10.5536	9.0092	10.0399	9.925	9.3271	9.9111	8.8029	9.3003	9.578	9.2681	10.4186	9.667	11.2412	9.3746	9.667	9.7506	10.6675	9.4544	10.2035	9.5614	9.5553	8.7072
C19orf25	10.0524	8.8488	8.8249	8.94	8.8831	9.2597	9.1142	8.9877	9.2477	7.3794	9.0302	9.1591	9.6146	8.7321	8.6047	8.0926	9.3235	9.731	9.2467	9.23	9.1178	9.0006	9.7318	9.1878	9.226	8.2779	10.219	9.9952	8.3961	9.1632	9.8617	8.9189	8.8197	8.6964	9.345	9.0202	8.2137	9.5007	8.7626	10.5471	8.829	9.3785	9.1342	9.253	8.995	9.431	8.9496	8.4724	8.5973
MYBL1	5.8463	5.727	6.6131	5.7445	5.303	6.976	6.1395	5.4186	5.5744	5.8293	6.062	5.8276	4.1488	5.0359	5.7541	4.3987	5.6758	5.8915	7.1276	6.1542	4.9582	5.6557	6.9587	5.1905	6.2799	5.0312	6.5543	6.2834	5.8146	5.9803	5.5336	4.8797	6.0378	4.2363	5.5642	6.0755	5.5705	5.2893	7.9186	5.9638	7.2399	7.4348	6.1905	6.4147	5.4784	7.6572	5.6756	6.0947	5.7387
NR1D1	7.4732	8.0524	8.4557	9.2499	8.2996	8.927	9.6044	9.2118	9.7447	9.2723	7.5599	7.8881	9.0532	9.1714	9.9389	9.5171	7.9578	9.6467	11.1602	8.247	9.6021	6.6589	9.3962	9.7482	8.9717	8.6464	8.0252	9.5103	8.5585	9.1571	9.0381	8.4991	8.7336	8.1056	8.3089	9.1449	9.3184	8.5842	9.788	7.7828	8.0817	8.3293	8.9198	8.4866	7.7921	9.3835	8.4451	8.9235	7.8799
C19orf28	10.0241	9.5229	10.6266	9.9439	10.8036	11.267	10.9713	9.1111	10.4282	8.8268	9.0373	10.8124	10.9669	10.8725	10.5524	10.1439	11.0461	11.0948	9.8166	9.9641	10.5708	9.1756	10.8437	10.1576	10.6902	10.352	9.8982	10.8336	10.0398	10.7782	10.6951	10.0268	9.8934	9.1921	8.8436	10.4977	10.0831	10.8377	10.3096	11.0452	9.9598	10.7929	10.4227	10.1633	9.5954	11.1124	10.0421	10.6055	8.553
C19orf29	8.6549	9.2997	9.0598	9.2564	9.0338	9.9236	9.5809	8.8656	9.3159	8.0985	9.2076	9.3206	9.2297	9.4575	9.2775	8.4876	8.7461	8.8986	9.3343	8.9555	9.2353	9.1126	9.6179	8.6964	8.9871	8.6208	8.5873	9.6689	8.9247	9.3791	8.8495	8.7167	8.5347	8.9646	8.6348	9.0526	8.4315	9.3708	9.2885	9.5665	9.0486	9.3793	9.5278	8.9344	9.0806	9.2031	8.8716	8.7356	8.5806
ITGB1BP1	10.1184	9.5594	9.5095	9.129	9.1496	9.8258	9.9121	9.6493	9.6696	9.9344	9.1129	9.5584	10.0334	9.0987	10.0812	9.1362	10.3809	9.6377	9.3494	9.5674	8.9537	9.0583	9.6506	9.8428	10.2994	9.2647	10.7192	9.8908	9.6395	9.4102	9.8039	9.1865	9.8763	9.6956	8.9605	9.7278	9.3051	10.0785	10.2368	10.657	9.6344	10.3731	9.0778	10.4168	9.5773	9.5087	9.2174	9.6768	9.972
ITGB1BP3	0	0	0	0	0	0.3836	0.434	0	0	0	0.5985	0.5119	0	0	0	0	0	0	0	0	0	0	0	0	0.4419	0	0	0	0	0	0	0	0	2.1198	0	0	0	0	0	0	0	0	0	1.2061	2.7016	0	0	0	1.418
ITGB1BP2	1.6384	2.4817	3.6542	0.5474	2.9163	4.3572	2.5641	5.5159	1.4914	3.5038	3.123	4.303	1.0565	3.0029	1.2974	3.2344	1.9399	3.6637	0.9813	2.4154	2.0507	3.1822	3.3228	4.1269	2.8976	2.1313	2.4088	2.3508	5.5947	2.2104	3.3809	1.5033	1.3382	6.2215	4.8283	2.98	3.1997	2.7599	3.1285	1.553	3.1599	3.7591	3.1771	2.7829	5.5788	3.9628	3.9198	3.7518	6.4948
ZNF7	8.8759	8.3392	8.2149	9.0802	9.9799	9.3232	8.521	7.9642	8.0663	8.7697	8.5501	8.4719	8.4357	8.5476	9.855	8.6081	7.719	8.4551	8.9813	8.9014	8.6087	7.9364	10.1637	8.6647	8.6848	7.8705	8.9724	8.4544	8.3449	7.857	8.878	9.2707	8.929	7.8388	7.8571	8.7616	8.6942	7.7802	9.4908	8.664	8.8911	8.659	8.8541	9.9538	8.0471	8.7915	9.022	8.2402	8.0107
ZNF2	6.6861	6.2556	6.8226	6.5223	5.7929	6.7291	6.7368	6.6618	6.5241	6.0704	6.1995	6.7073	6.4042	6.2088	6.6872	6.8975	6.2242	6.6436	6.4223	6.6476	6.2562	5.9828	6.4702	6.2987	6.7135	5.951	6.5543	6.7838	6.7409	6.09	6.2319	6.2171	6.5024	6.2744	5.9643	6.4368	6.0872	5.646	6.8131	6.8409	6.9077	7.0083	6.7857	7.1647	6.4621	5.9923	6.2693	5.7041	6.374
ZNF3	10.4889	9.6807	9.805	9.7005	9.8548	10.0953	9.6107	9.2039	10.3062	9.8307	9.5209	9.5887	10.3142	9.5256	10.1769	10.2606	9.3701	9.7072	10.0943	10.2122	10.2855	9.0879	10.2628	10.075	9.9202	9.7829	10.8108	10.3499	9.6636	10.1866	10.7845	9.974	10.0358	8.9248	9.417	9.9584	9.8412	9.0963	10.183	10.4204	10.1061	9.4541	9.8817	10.0696	9.1141	9.8761	10.1482	9.6872	9.0012
CTCFL	5.1916	4.3167	4.3454	3.9318	5.0615	4.3012	5.8263	3.9063	4.6656	4.1232	3.4253	3.7269	4.9204	5.245	5.4443	4.0092	4.6998	3.9307	4.2263	5.0605	5.1041	3.8014	4.6665	4.0653	5.118	5.0645	5.5727	4.5352	4.1875	4.581	5.1752	3.9842	5.2069	3.3165	3.7371	4.6351	3.885	4.015	4.4999	5.0176	4.2489	4.0595	4.6221	5.1804	3.4846	3.3114	5.1749	4.3362	4.1233
PHLDA1	10.6625	11.8409	13.2278	10.5333	12.7063	12.5791	11.3159	9.4824	12.4723	10.9631	9.6921	11.1339	11.1749	13.4587	11.3397	12.9926	10.8888	12.1291	11.7298	12.7239	10.9839	10.4147	8.8809	12.9861	10.8152	11.3012	12.9481	14.0267	10.5829	11.603	11.426	12.1873	11.7217	8.6827	8.3946	10.9936	10.6001	10.8152	10.8519	10.6006	11.6754	12.9424	10.6429	10.258	9.7753	11.8272	12.1136	12.3002	9.4292
RPL31	15.565	14.0025	12.9602	13.3761	13.9093	13.1778	14.0732	13.3853	13.4915	14.11	13.1269	13.1709	14.1043	13.4081	14.2482	14.7873	14.6572	14.7122	13.0965	13.5971	14.7047	12.9069	14.0018	13.8845	13.8461	13.5115	15.7068	13.5525	13.9947	13.027	14.1629	14.6793	14.8776	12.8824	13.1625	13.691	13.2976	14.1756	15.0738	15.3022	13.9549	13.5817	13.5407	15.9983	13.1862	14.1401	14.4738	13.0959	13.4569
ZNF8	5.0405	6.5357	6.0893	6.3856	6.5553	6.5338	6.2296	5.1581	5.721	5.7433	5.69	7.4769	6.8248	5.5522	6.2591	5.6514	5.5117	6.0201	6.3216	5.9492	6.2359	5.6619	6.2098	5.8913	5.7412	5.7415	5.7908	6.9362	5.6971	6.0833	5.5396	5.9839	5.7703	6.0011	5.4523	5.9552	5.9262	6.0799	6.591	4.849	6.0242	6.5269	5.9917	5.2994	5.6934	6.6104	7.1579	5.8781	5.1282
PCP4L1	1.3702	0	2.0858	1.509	0.495	4.0475	1.2654	7.8687	0.5389	3.3659	3.4287	5.0787	3.6252	0.5536	0	2.3801	1.5317	0	4.6643	4.97	2.4569	5.2502	1.7663	4.2095	1.8111	0.5086	2.0281	1.0181	5.4775	2.2104	0.6678	0.5447	2.0202	7.5872	6.0074	1.5697	3.1997	0.6575	0.8958	0.5691	3.9591	1.7446	3.4904	0	6.2697	0	0	0.6991	8.0929
C11orf17	8.7641	8.2119	8.614	8.1726	8.032	8.3353	8.4362	8.042	8.4407	8.2185	7.7577	8.1723	8.3632	7.679	8.7599	8.7292	8.9815	8.6812	7.9456	8.8858	8.5195	7.6849	8.551	8.6893	8.9129	8.1159	9.0311	8.6246	8.4333	8.6094	8.6097	8.1476	8.7238	7.9251	7.7037	8.8164	8.1471	8.2702	8.7754	9.2092	8.0531	8.635	8.6528	8.696	8.0686	7.8547	8.1498	8.5392	8.249
C11orf16	0	0	0.5495	1.2537	0.495	0	0	0.6751	0	0	0	0	0.6229	0.5536	0.9796	0.5532	1.2741	0.5528	0	2.9883	0.5351	0	1.3226	1.0211	0.4419	0.8839	1.5096	0.597	0.5047	0	0	0.9392	1.603	0	0	0.9886	1.5164	0	0	0	0	0	0.4496	0	0	0.5152	0	0	0
ZAP70	5.8463	5.1138	5.5656	7.4775	3.0649	7.4176	6.8683	6.9394	6.6851	6.0704	7.0788	10.1866	5.5679	7.3473	7.3643	5.8582	2.6325	3.6095	6.9285	5.2747	5.6423	7.203	4.8237	4.4662	3.9389	6.3453	4.3719	7.1495	6.8756	8.1312	4.3931	6.1158	4.452	5.1302	7.7069	7.3082	4.816	6.5802	4.1523	7.0606	6.8674	7.9188	6.1833	7.564	7.1713	3.2606	6.0904	7.0093	7.3701
SNORD115-9	0	0	0	0	0	0	0	0	0	0	0	0	0	0	0	0	0	0	0	0	0	0	0	0	0	0	0	0	0	0	0	0	0	0	0	0	0	0	0	0	0	0	0	0	0	0	0	0	0
C11orf10	11.4062	10.5463	10.1886	10.0564	10.6628	10.3258	10.785	9.8304	10.0552	10.4592	10.1263	9.39	10.4378	10.5449	10.38	10.2932	11.226	11.0905	10.1001	10.7062	10.6948	9.9066	11.6016	10.9405	10.7578	10.2304	11.7736	11.1131	10.3915	10.1694	10.5794	10.6088	11.0761	9.5689	10.037	10.6645	10.3828	10.115	10.4359	11.4873	9.5247	10.2013	10.6132	10.8492	10.1791	10.2014	10.8506	10.1503	10.0185
ZCCHC13	0	0	0	0	0	0	0	0	0	0	0	0	0	0	0	0	0	0	0	0	0	0	0	0	0	0	0	0	0	0	0	0	0	0	0	0	0	0	0	0	0	0	0	0	0	0	0	0	0
UFSP2	8.7836	8.8529	8.4268	8.5841	8.8035	8.3489	8.175	9.1471	8.572	8.0816	8.7128	8.3997	8.4636	8.3582	7.7053	7.967	8.9719	8.2464	8.3328	7.6508	8.2657	8.4751	8.572	8.8911	8.8295	8.7518	8.3611	8.2103	8.7634	8.2906	8.6076	8.4555	8.8979	9.1739	8.6326	8.5842	8.4447	8.2642	8.2322	8.5297	8.5195	8.2164	8.5617	9.0474	8.822	7.9015	7.9747	8.6981	9.5074
OGFR	10.1609	10.47	10.0667	10.1821	9.6974	10.2957	11.3777	10.0696	11.0236	10.1951	9.8854	11.5748	11.0226	9.9639	11.5815	10.9619	10.095	10.5086	10.7218	10.048	11.6287	9.9375	11.4091	9.7492	11.0048	9.6406	9.0857	11.0503	11.0725	11.3243	10.1273	9.3994	10.0367	9.8229	10.7949	10.9755	10.527	10.7792	10.6372	10.8558	10.9437	10.9199	11.0986	9.6655	10.4175	10.7164	10.5371	9.6947	9.6159
EPM2AIP1	8.9742	9.4669	9.204	8.8945	7.9978	8.5404	8.1241	8.8092	9.2626	9.8657	9.5519	8.5861	4.7213	8.7557	9.6199	8.7944	7.6646	8.5543	8.7667	9.5094	8.7233	8.7594	9.0522	9.0502	7.3925	8.4235	10.1535	8.6283	8.8818	9.0016	8.8084	8.4759	8.5386	9.3717	8.341	8.884	8.7284	6.3848	7.2645	8.4969	7.9756	8.5725	9.1029	7.554	9.1144	8.5908	8.6449	8.4391	9.4454
CDC5L	9.634	10.1343	9.7645	9.9641	10.9838	9.8243	10.045	9.5309	10.1939	10.2124	9.6005	10.2903	10.3348	10.132	10.0351	9.6021	10.226	9.7717	10.1634	10.0254	9.8458	9.5944	9.5629	9.9207	9.921	10.1355	11.2697	10.1958	10.0563	10.0473	10.4415	9.9986	10.3751	9.6311	9.4453	9.8997	10.0881	10.2262	9.9955	10.4788	10.0372	10.0308	9.9584	10.1934	9.5616	9.7636	9.8476	9.7766	9.7713
RAC2	9.9036	7.0493	10.1378	9.7665	8.0808	10.0359	9.4923	10.392	10.0001	8.2726	10.0832	11.4477	9.9727	10.2881	9.4548	10.221	6.6548	9.4693	9.5568	10.3304	8.0328	10.1334	8.9127	10.1699	9.5667	10.0122	8.1448	9.7975	10.5802	10.296	8.5384	9.8652	10.1394	8.7403	10.1202	10.0915	8.6557	10.2476	8.9361	10.0538	9.8981	10.0565	9.022	6.7747	9.9687	6.7358	9.4827	10.1778	10.2665
RAC3	6.488	5.7131	5.2687	5.0577	5.814	5.386	6.4943	5.2018	5.5326	6.5874	5.8597	5.7498	6.8847	5.0963	9.3599	7.9417	6.7145	5.3465	5.4063	4.6841	5.6552	5.9162	7.2706	5.4503	6.1621	4.788	6.2734	6.9605	7.4427	5.8727	5.1106	6.4085	4.1954	5.3032	5.0909	5.0222	5.9111	8.2648	6.187	5.5074	5.7877	7.8689	4.4247	3.8147	5.736	5.8167	5.5024	5.7382	4.7654
RAC1	13.3213	12.2842	13.1176	12.6733	12.3648	12.9206	12.8112	12.8095	13.13	12.1713	12.6689	11.7879	12.812	12.465	12.58	12.3166	13.2979	13.5253	13.1901	12.7219	12.5445	12.59	12.6554	13.0557	13.5788	13.3701	12.6838	12.5868	12.3195	12.5013	13.6265	12.3363	12.4862	12.5776	13.3088	12.8939	13.545	12.645	12.7551	13.0969	12.2704	11.8697	13.4585	13.8337	12.7762	13.1603	12.5488	12.8584	12.8342
SBDS	11.1194	11.5879	10.8125	10.7491	10.8596	11.3851	11.2339	11.546	11.439	11.5204	11.5953	10.3802	11.1783	10.3206	10.9501	11.3557	11.4554	10.8667	11.4425	11.2229	11.7243	11.4696	11.1281	10.9741	11.3947	11.2612	11.6127	10.9281	10.9718	11.3087	11.9544	10.8274	11.0042	11.673	12.0287	11.3521	11.8993	11.1448	11.3073	11.3919	11.0293	10.4846	11.1089	12.3305	11.0345	11.415	10.5884	11.2362	11.8815
RCL1	9.654	8.378	8.705	8.6413	8.7941	9.2078	8.8469	7.9441	8.6406	9.2136	7.6839	8.8918	8.4659	8.8003	8.9406	9.1229	9.1627	8.9553	8.6768	9.1877	8.7671	7.7113	9.1492	9.1941	9.3132	8.9478	9.9102	8.4809	8.4507	9.0955	8.4367	8.9407	9.4532	7.7899	6.7836	8.7085	8.2423	8.75	9.4623	9.076	8.7425	8.6407	9.3829	9.2942	8.0387	9.0539	8.9279	8.7036	7.3307
SBK2	0	0	0	0	0	0	0	0	0	0	0	0.5119	0	0	0	0	0	0	0	0	0	0	0	0	0	0	0	0	0	0	0	0	0	0	0	0	0	0	0	0	0	0	0	0	0	0	0	0	0
MRPS18A	10.1854	10.0313	9.5223	9.6117	11.0873	9.6877	9.8914	9.7153	9.7867	9.8399	10.1848	9.2817	9.9539	9.9826	10.1414	9.4494	10.9733	10.0612	10.0937	9.7153	9.5211	10.4406	9.9211	9.8708	9.7917	9.7415	10.8491	9.9109	9.709	10.0243	10.0632	9.8502	9.8367	9.6878	9.93	9.661	10.0121	10.2842	10.0667	10.874	9.3397	9.8224	9.6458	10.2688	10.2488	9.8897	10.0447	9.6724	9.8475
CPLX2	4.3976	3.8832	3.3607	4.6438	5.2261	5.722	7.0588	7.0079	7.2245	5.7483	5.4487	4.103	3.9106	4.3008	4.7933	6.2256	0.5586	5.7359	1.2995	7.5829	4.9993	5.9828	0.3787	7.086	3.3672	3.2408	4.6447	6.144	7.5039	6.0312	6.4122	4.834	11.7768	7.8608	7.114	4.8359	2.798	4.8724	2.5193	6.092	6.9469	4.4952	5.068	8.9325	9.2886	3.0524	4.0088	3.8795	7.6796
CPLX3	0	0	0.5495	0	0	0.9364	0	1.1332	0	1.0246	1.3462	2.1244	0	1.193	0	0.952	0.5586	1.2635	0	0	0	2.0809	0.3787	0.599	0	0	0.6922	1.609	0.5047	0.5395	0.6678	0.5447	0	0	1.2737	0	0.8026	0	0.5163	0	1.216	0	0.4496	0	2.4822	1.4419	0.4018	1.805	1.0805
ORC3L	9.3166	8.6871	8.3384	8.7396	7.7624	8.6979	9.2326	8.2515	8.6241	9.4063	8.0953	8.5635	7.5366	8.0256	8.7022	8.5284	9.0539	9.299	8.5381	9.4081	8.4801	7.8809	9.5334	8.8215	9.3221	9.0035	10.2361	8.9886	9.0554	9.075	9.2264	9.1613	9.5563	8.2734	7.9634	8.7925	9.1736	8.549	9.1696	9.7543	9.1941	9.4849	9.1722	9.2406	8.0235	8.7358	9.0351	8.6463	8.5847
CPLX1	6.3073	5.4859	5.0439	5.3466	5.7496	5.4972	6.9484	5.2479	6.199	4.2942	5.4487	7.0323	7.4412	4.7898	8.9219	5.737	8.1887	6.2947	6.6771	5.0094	7.1451	6.1073	7.3417	4.8733	6.3639	5.1039	5.4628	8.4726	6.4951	7.664	4.5822	7.4837	6.9336	6.1094	4.4768	6.6568	4.676	7.2559	8.0297	6.727	4.1323	6.2962	5.4157	4.9873	6.2524	7.6356	7.7607	6.2564	5.0827
AP2A1	10.7706	11.0588	11.6023	11.1789	10.4441	11.8577	11.4725	11.4748	11.7031	11.4573	11.1564	11.5574	10.4523	11.6803	10.7714	11.1648	11.3102	10.871	11.297	11.2559	10.89	11.3398	10.6038	10.8449	10.9551	10.9707	9.9012	11.1968	11.5529	11.4216	11.0248	10.727	10.7287	11.2587	11.7341	11.3119	11.2477	11.5063	11.0361	10.7697	11.2636	11.3789	11.1457	10.2786	11.3216	11.7057	11.5736	11.1626	10.9534
CPLX4	0	0.5941	0	0	0	0.3836	0	0.6751	0	0	0.5985	0	0	0	0	0	0	0	0	0	0	0.5608	0.3787	0	0.4419	0	0	0	0	0	0	0.5447	0	0	0	0	0	0	0	0	0	0	0	0	0	0	0.4018	0.6991	0
AP2A2	9.8301	11.0976	10.6526	10.6378	10.8688	10.7892	10.6405	11.2788	10.3848	10.8569	11.122	10.81	10.2395	10.5499	10.4952	11.0651	9.8641	10.2566	10.5065	10.4621	10.824	11.2646	11.0976	10.2187	10.1426	10.2655	9.8108	10.6331	10.9503	10.7823	10.0907	10.7353	10.4294	11.0742	11.1051	10.6042	10.8558	11.2946	10.5521	10.236	10.7355	10.6514	10.8006	10.0908	11.1799	10.8035	10.5941	10.6487	10.8554
LOC389333	4.1624	6.6489	5.9371	6.261	5.9348	6.0012	5.658	6.6787	5.7546	5.7758	7.2926	6.6349	6.3574	5.6869	4.7933	6.0536	4.595	4.5776	6.0505	5.6053	5.0781	6.9156	5.4373	5.0406	5.04	5.6076	3.8002	5.5588	5.2424	5.6168	4.3521	4.4049	4.235	5.9097	7.8703	5.2445	5.338	5.9454	5.1641	4.3464	5.8218	6.0454	5.8771	3.8147	6.7162	5.9529	4.2713	5.5397	5.5796
LILRB3	3.4457	2.3437	5.5731	5.1812	6.5392	5.0871	6.4423	6.2976	7.7812	4.5526	6.4945	8.5731	6.3646	6.4631	5.4132	2.8649	2.7758	3.0785	5.848	5.37	3.4434	4.8525	2.6266	6.5265	5.585	5.8535	4.7854	6.9412	7.8693	7.0993	5.3666	3.2535	4.3673	4.9941	4.6229	6.8756	4.8649	6.4816	4.6171	6.5438	7.6088	7.4285	5.9651	3.7545	5.1963	3.8518	5.0347	8.2351	6.1154
CADPS	9.1602	10.731	9.7661	9.3265	6.9132	9.7374	9.8193	6.1821	8.6968	11.3497	6.3885	4.6597	1.6598	7.7559	5.674	10.2	7.3874	8.3873	9.634	9.66	8.8855	5.9719	8.6685	8.1212	6.1907	7.5269	6.7236	6.0578	7.2616	5.4769	9.8331	9.3291	8.1484	6.8286	5.8625	8.4076	9.5539	5.6789	7.478	9.1355	9.9278	6.3176	9.5928	4.5374	7.336	8.2254	8.9811	4.3455	6.5814
FIGNL1	8.734	7.6852	9.5976	8.1185	8.7713	9.0064	9.0188	7.2017	9.0851	8.5761	7.302	7.7891	8.8871	8.1895	9.0116	8.0372	9.3107	9.3086	8.8769	8.3063	8.7626	7.2533	8.5556	8.651	9.2191	9.2347	9.6174	8.8735	8.5345	8.5513	8.9947	8.1844	8.4062	7.4876	6.3459	8.6192	9.592	8.6807	9.2204	9.4656	9.1103	9.1135	9.5645	9.2043	7.7124	8.0069	8.993	8.7955	7.4413
KDM4DL	0	0	0	0	0	0.3836	0	0.6751	0	0	0.5985	0.8889	0	0	0	0	0	0	0.5726	0	0	0.5608	0	0.599	0	0	0.6922	0	1.174	0	1.1225	0.5447	0	0.6394	0	0.5773	0	0.6575	0	0.5691	0	0	0	0	0	0	0	0	0
PBX3	6.4273	7.5027	8.4304	7.0552	7.9698	8.4764	7.2506	9.1616	8.2284	7.3794	7.8855	8.5925	8.1217	7.275	6.3773	6.7612	8.3141	7.1211	7.5476	7.5263	7.1034	7.9096	8.0719	7.6783	8.5152	8.2116	6.1785	8.6038	9.65	8.1928	8.5223	6.8309	7.9307	9.8431	8.0196	8.5937	8.5508	7.4542	7.485	6.7787	8.1402	8.6463	8.1829	7.9277	8.7387	7.8943	7.0832	8.857	9.6424
PBX1	8.8426	10.2768	10.1485	9.4583	9.7229	9.7805	8.2341	11.1289	9.2626	10.5214	10.2257	8.9149	9.2592	10.4444	9.7958	11.4072	7.5491	7.5635	9.5084	10.5368	9.1271	10.5553	7.0692	9.683	9.4384	9.6625	9.6432	8.7689	11.4217	9.2709	10.356	10.0668	7.9516	11.8866	10.7005	9.9472	9.1109	7.9682	7.3121	8.7641	9.8821	8.4502	9.8556	11.0179	10.9332	6.4473	9.5602	9.1156	11.7845
AIRE	0	0	0.5495	2.3656	1.1557	2.0165	0.7672	1.1332	0.5389	1.6177	0.5985	1.1876	0	1.265	0.9796	3.371	0.9602	0	0.9813	1.451	0.9246	2.113	3.3655	1.613	3.1514	0	0	1.0181	0.8778	2.0616	0	0	3.5482	0	0	0.9886	0.8026	0	0	1.2932	1.5775	0	2.6134	0.7256	1.9079	0.8941	1.8359	1.1681	0.6391
TMOD2	5.2271	5.5964	8.4497	7.2775	5.8035	7.3626	7.7083	8.8339	7.7003	7.721	8.0344	8.1291	7.8753	6.5121	6.9927	7.0064	5.2433	4.9917	6.8994	7.3148	7.5871	7.8336	5.7665	7.1657	7.8965	6.868	6.0232	8.2932	8.5588	7.8314	7.622	5.3704	8.591	9.7703	7.7739	7.8101	5.7508	6.7132	6.6309	5.9859	8.5775	7.3542	8.9672	5.6816	9.3937	5.1075	6.245	8.8236	9.3624
MFSD11	8.9536	8.6947	8.6026	9.214	8.3675	8.5417	8.818	9.2544	8.5507	8.8433	9.6802	8.3137	8.7682	8.5862	8.3626	9.2883	8.7426	8.3093	8.9883	8.6393	8.7009	9.2884	9.207	8.9658	8.4611	8.7893	8.5427	8.6129	9.0164	9.0811	8.0953	8.8418	8.8462	9.3102	10.153	9.1854	8.4028	8.3229	8.4267	8.6014	8.7146	8.6236	8.7764	8	9.405	8.6928	7.9563	8.7918	9.2752
NSUN2	10.5688	10.486	11.1372	10.4877	11.0652	10.8264	11.0906	10.1931	10.8289	11.1149	10.3519	10.6091	11.567	11.7938	10.6877	11.2002	10.83	11.235	10.9656	10.9558	11.1156	10.448	11.5743	10.2218	10.8217	11.4087	10.5296	10.5785	10.8156	10.8419	10.6472	10.9194	10.6681	10.5007	10.0519	10.507	11.0205	10.8299	11.2688	10.9316	11.1539	11.2763	11.2416	10.1165	10.3748	11.0847	11.0768	10.7341	10.1304
NSUN5	10.1502	9.7761	9.9204	9.3904	9.0461	9.934	10.2766	8.9323	9.6966	9.8895	8.8825	9.458	9.7735	9.6403	10.0688	10.4329	10.3931	9.7499	9.5928	9.7041	9.6371	9.0622	10.5478	9.9138	9.805	9.6313	9.7979	9.8696	9.587	10.2586	9.9075	9.4352	9.2831	8.8903	8.4887	9.9371	10.1135	10.005	10.6619	10.7237	9.7848	9.8576	9.8052	9.9213	9.0708	10.1175	9.5273	9.3556	8.5594
NSUN4	9.3497	9.0999	9.0127	9.099	9.2432	8.759	8.9365	8.6186	8.7599	9.7069	8.6585	8.613	9.0488	9.3786	8.2945	9.1205	9.4233	8.8887	8.2777	8.3472	9.086	8.6078	8.622	9.3581	9.1083	9.0259	8.835	8.2182	8.5329	8.391	8.8659	8.7479	9.3998	8.5559	7.9469	8.612	9.2931	9.2893	8.8364	9.2338	8.6458	9.2636	8.4775	8.5376	8.7137	9.0149	9.1167	8.8762	8.3899
NSUN7	6.7441	8.7601	8.036	7.9564	8.1448	7.0997	6.3895	6.8377	6.8471	7.0928	7.5907	6.2949	7.4049	7.8349	3.285	7.3624	7.9503	7.1593	6.3116	7.7864	7.2166	7.1265	7.8421	7.6527	7.7719	7.2226	7.2641	6.9841	7.1764	6.7793	5.2285	8.5712	6.5658	6.013	6.1771	6.8228	7.486	7.4351	7.773	7.0554	7.2015	7.3438	7.0069	9.0826	7.1007	8.194	7.5319	6.8624	6.77
NSUN6	7.9089	7.9249	7.2136	7.5144	7.5738	7.3546	7.7059	6.9253	7.1528	8.4665	7.1846	7.5213	8.2138	7.6185	8.3874	7.5102	6.7966	7.989	7.7007	7.612	7.3927	7.2488	7.2565	7.8394	7.7576	7.8618	8.6659	7.7223	7.5465	7.8256	8.314	8.0929	7.623	6.6154	7.0537	7.416	7.431	7.0002	8.025	7.0814	8.0019	7.8592	7.8194	8.4186	7.3319	7.755	7.7903	7.5212	6.9368
PRAMEF4	0	0	0	0	0	0	0	0	0	0	0	0	0	0	0	0	0	0	0	0	0	0	0	0	0	0	0	0	0	0	0	0	0	0	0	0	0	0	0	0	0	0	0	0	0	0	0	0	0
PRAMEF5	0	0	0	0	0	0	0	0	0	0	0	0	0	0	0	0	0	0	0	0	0	0	0	0	0	0	0	0	0	0	0	0	0	0	0	0	0	0	0	0	0	0	0	0	0	0	0	0	0
PRAMEF6	0	0	0	0	0	0	0	0	0	0	0	0	0	0	0	0	0	0	0	0	0	0	0	0	0	0	0	0	0	0	0	0	0	0	0	0	0	0	0	0	0	0	0	0	0	0	0	0	0
TUBG2	5.806	6.2556	6.7746	6.4403	5.8957	7.1061	7.0281	7.9265	5.893	6.9064	6.6909	7.2538	6.8241	6.6529	6.047	7.1174	6.1004	7.3856	6.7893	5.8308	6.1324	6.5924	8.1639	7.3859	7.0735	6.4605	5.1238	7.0856	8.237	6.9264	6.684	6.9904	5.9213	8.3568	6.8262	7.4771	6.3533	6.4624	7.1984	6.0817	6.6085	7.1019	6.6765	7.4118	7.756	6.5697	6.0278	7.8831	8.1675
FAM71F1	0	0	0	0	0	0.6863	0	0.6751	0	1.0246	0	0.5119	0	0	0	0	0	0	0	0	0	0	0	0.599	0	0	0	0	0	0	0	0	0.594	0.6394	0	0	0	1.1075	0.5163	0	0.7325	0	0	0	0.5448	0.5152	0.4018	0.6991	0
PRAMEF1	0	0	0	0	0	0	0	0	0	0	0	0	0	0	0	0	0	0	0	0	0	0	0	0	0	0	0	0	0	0	0	0	0	0	0	0	0	0	0	0	0	0	0	0	0	0	0	0	0
PRAMEF2	0	0	0	0	0	0	0	0	0	0	0	0	0	0	0	0	0	0	0	0	0	0	0	0	0	0	0	0	0	0	0	0	0	0	0	0	0	0	0	0	0	0	0	0	0	0	0	0	0
FAM71F2	1.6384	2.3437	3.8525	2.4893	1.7891	2.8869	0	1.76	0.9304	2.6257	3.123	3.3743	0.6229	2.0956	0	0	0.9602	0.9514	1.7806	2.7301	1.8853	2.9358	2.2936	1.3472	1.2832	0.5086	2.5671	2.3508	2.4872	1.7082	2.18	0.5447	1.603	1.9217	0.9599	2.98	0.8026	2.987	2.5193	2.4201	3.3591	0.8349	3.0554	1.8538	3.4106	1.6535	2.8923	2.0418	2.4487
PTCH2	2.768	2.8306	4.2887	3.7994	2.7508	5.4069	2.726	4.9184	3.3303	4.216	4.8717	5.0231	1.3895	4.7651	2.6658	3.4957	1.2741	3.862	4.3218	3.5114	3.5018	4.5732	4.3157	4.4323	4.2143	4.2289	1.7921	4.7895	5.5308	5.3383	4.3099	2.7015	2.3435	4.5428	3.9681	5.8104	3.6481	5.2015	3.0557	3.5408	4.4704	3.3237	5.6648	2.7829	5.201	2.4038	3.0121	5.0895	4.3582
OR7G1	0	0	0	0	0	0	0	0	0	0	0	0	0	0	0	0	0	0	0	0	0	0	0	0	0	0	0	0	0	0	0	0	0	0	0	0	0	0	0	0	0	0	0	0	0	0	0	0	0
PCDHGA2	1.4137	3.5484	3.294	2.2681	2.7508	4.5383	1.929	4.5286	3.1941	2.8493	4.1685	2.9661	6.2179	4.5036	2.3916	3.5543	1.9399	2.0937	3.4893	4.4177	2.1992	3.8383	2.6789	3.897	1.9514	2.8531	2.4088	2.9772	5.718	3.4565	4.1669	3.2105	1.8266	5.153	3.8782	3.5027	2.8732	3.5813	3.0557	2.4876	2.7977	2.1784	2.6971	4.4962	4.4958	3.4983	2.3718	4.8916	4.7654
PRAMEF9	0	0	0	0	0	0	0	0	0	0	0	0	0	0	0	0	0	0	0	0	0	0	0	0	0	0	0	0	0	0	0	0	0	0	0	0	0	0	0	0	0	0	0	0	0	0	0	0	0
PRDM9	0	0	0	0	0	0	0	0	0	0	0	5.0231	0	0	0	0	0	0	0	0	0	0	0	0	0	0	0	0	0	0	0	0.5447	0	0	0	0	0	0	0	0	0	0	0	0	0	0	0	0	0
SGK269	8.7482	10.1046	10.2062	10.1855	10.2454	9.9478	8.7851	10.4934	9.6728	9.241	10.6466	10.3645	9.4595	10.1753	9.4558	8.9551	8.7572	8.921	9.8873	10.0362	9.7527	10.5184	8.523	10.203	8.8869	10.3548	8.6328	9.936	10.5919	9.7259	9.4722	9.6257	9.303	10.8405	10.5594	10.3308	9.7286	9.5823	9.3344	8.207	10.4279	9.8895	9.9589	9.0982	10.4665	9.0952	9.6535	10.9052	10.2962
FAM108B1	9.3648	10.7682	9.0256	9.1002	9.907	9.0902	8.3364	8.8949	8.6682	8.6032	9.4601	8.9576	9.2035	8.6738	8.8462	8.4203	9.3768	8.1869	8.7274	9.1015	8.7355	9.7466	8.2841	9.067	8.8414	8.8375	9.4686	9.2121	8.3871	8.9693	8.961	8.9189	9.0042	8.667	9.3207	8.4509	8.6152	9.6017	8.5355	8.8036	8.9086	8.3341	8.7879	8.9818	8.646	8.9637	8.6849	8.3426	9.5797
TBC1D1	8.1209	9.4855	10.3899	9.7488	10.7076	10.8715	10.5215	11.4872	10.4182	9.2508	10.1009	10.873	10.162	9.5296	9.9312	9.6012	10.0673	10.3473	10.2542	9.6723	10.2533	10.4411	10.7901	9.8199	10.2175	9.4426	8.5427	10.1254	10.819	10.462	10.1352	9.2235	9.9694	12.2309	11.6215	10.4268	9.7312	10.5203	9.898	9.0682	9.5012	10.9109	9.7215	9.1931	11.1205	10.0081	9.7199	10.7499	11.8294
ZXDA	4.3976	6.3306	6.4314	6.9352	4.424	6.4713	5.6679	5.2703	5.5041	5.9787	5.6688	6.5652	1.6598	4.7898	5.3693	5.8582	4.7037	4.9487	6.1329	5.7633	6.1868	5.3875	4.7612	6.2113	4.8911	5.5824	5.4425	5.8682	5.6797	5.9489	5.4389	4.5532	6.5965	5.2407	5.1876	5.387	5.9288	3.2721	5.7982	5.1819	6.7833	6.1446	6.7322	5.1554	5.4022	6.9859	6.0207	4.8609	5.1522
PAMR1	5.0312	3.1114	7.0766	6.7121	4.8901	6.635	6.1031	9.1064	6.7594	6.524	8.0845	7.3511	4.1488	6.7312	5.4356	5.1339	5.1695	5.5032	5.5926	6.7027	5.1528	7.8215	5.642	6.5884	6.5242	6.5149	5.6156	7.5554	8.5345	6.5189	6.625	4.4049	4.9803	8.7441	7.5665	8.3036	6.8533	6.8349	5.3881	6.5889	7.6011	5.8729	6.747	5.6254	9.0659	4.9157	5.6756	8.1375	9.0649
RAD9A	7.5579	8.1457	8.1191	7.9267	8.4404	8.1697	8.3558	7.8602	7.773	8.2473	8.5452	8.9922	8.1105	7.965	8.9089	7.8221	8.4849	8.3941	8.2213	8.1316	8.505	8.4814	9.5241	7.9564	8.4974	7.537	7.9419	8.2079	7.6539	8.4647	7.4127	7.979	7.4554	7.4128	8.3525	8.3522	8.9063	8.3058	8.9165	8.4419	7.9146	8.4688	8.5693	7.8951	8.377	8.5264	8.2137	7.3374	7.7165
ERGIC2	10.1821	9.7786	9.0561	9.2245	9.8293	8.8475	9.6631	8.9146	9.2358	9.4623	8.6749	9.4226	9.7374	9.545	9.1151	9.4552	9.4692	9.6096	8.9398	9.5033	9.1592	8.4657	9.02	9.8371	9.465	9.54	10.4474	9.2417	9.0588	9.0143	9.9233	9.6315	9.709	8.8367	8.5717	9.2227	9.6189	9.1599	8.6757	10.0714	9.3717	9.4465	9.0943	10.1666	8.7618	9.5357	9.1899	9.6746	9.1509
ERGIC3	13.4406	12.5281	11.706	12.4034	12.3494	11.9366	13.2668	12.0578	13.1384	13.0794	12.2089	11.79	12.2725	11.9286	13.5431	12.8271	12.2971	12.6539	12.4664	12.6154	13.2977	12.2	13.376	13.0191	12.7347	12.0336	13.5499	13.2101	13.2726	12.88	13.2751	12.4815	12.9183	11.7942	12.2542	12.737	12.8029	12.2519	12.5975	13.824	13.2981	11.5742	13.1888	13.5472	12.1163	12.0319	13.009	11.7384	11.9859
CDR2L	7.3269	9.5149	8.3007	7.975	9.511	9.2019	8.2739	8.009	7.7313	7.4997	7.1432	9.5445	9.1902	8.4662	8.7728	7.5964	9.4826	9.3464	8.1866	7.0622	6.0271	7.0249	8.8006	8.579	8.3364	7.5103	6.4259	8.1856	8.5967	7.638	9.039	8.1958	6.9867	8.2992	6.9746	8.7667	7.7778	9.1452	9.3459	7.2235	8.422	9.2083	7.8856	7.7981	7.7681	8.5517	7.4146	9.5214	7.9795
ERGIC1	11.9199	13.3827	12.2702	12.314	13.2563	11.9141	11.3469	12.6351	12.5506	12.3786	12.6026	11.7882	12.9922	12.5616	12.3584	12.0952	12.242	11.9002	11.8712	12.0835	12.1453	12.6823	11.3307	12.0815	12.5498	12.5234	11.3485	11.4175	11.9646	11.7562	12.0299	12.5243	11.7395	12.3655	12.4709	11.8976	11.7579	12.9713	11.5962	12.0142	11.9978	11.6099	12.1114	12.1667	12.3106	11.0732	11.6342	12.242	12.4152
CLEC14A	6.8862	6.5967	7.1678	7.7305	6.8885	8.3662	7.2638	8.5047	8.3832	7.5484	7.9826	8.6517	7.0816	7.0337	7.1784	7.3624	6.9644	7.0261	7.6351	7.7664	5.9765	8.0273	5.8058	7.7035	7.0735	7.2942	5.7204	7.0801	9.339	8.4798	8.0255	6.4695	7.1917	9.2698	7.5809	9.1496	7.7729	8.5311	6.802	6.9237	8.2477	7.8147	7.936	8.2115	8.7845	6.6272	7.1035	10.0436	9.099
PDF	8.8085	8.1192	7.8435	7.3956	7.839	8.0883	8.8797	7.1754	7.7025	8.0498	6.9415	6.9609	7.7861	7.7731	8.7667	8.4349	7.7507	8.628	7.2249	8.1791	8.4433	7.344	8.6904	7.8439	8.5604	8.0381	8.3606	7.466	7.2174	8.3814	8.0132	8.3909	8.0379	7.3364	6.4512	8.5473	8.7307	8.462	8.1784	8.2225	7.4342	8.1573	8.2846	7.6162	7.4466	8.4072	7.9911	7.7878	6.6537
B3GAT3	9.1944	9.718	9.6096	8.9958	8.8296	9.4608	9.6656	9.0668	9.2238	9.5305	9.1276	9.2046	9.4562	8.6572	9.2933	9.3742	9.6294	9.6411	8.7731	9.1331	9.5798	9.3653	10.3383	9.4817	9.7846	8.5444	9.3139	9.1678	9.1467	9.729	8.9864	9.5641	8.8213	8.6289	9.1148	9.3939	8.5566	9.8439	9.6837	9.72	9.5221	9.533	9.4462	9.0598	9.4805	9.7721	8.4586	9.5005	8.8359
B3GAT2	2.1103	2.7705	2.9429	2.6454	2.27	2.164	3.0199	3.2807	2.2589	3.5389	4.4025	3.9312	0.628	3.2015	2.182	2.2753	1.8501	3.9989	2.915	2.6754	3.6832	3.1601	1.9389	2.6628	2.3536	2.9287	3.8355	2.2424	3.0726	3.7615	1.495	3.6851	2.3793	3.2647	2.5528	2.4692	2.0331	1.7614	3.2233	2.0218	2.7056	3.4351	3.0414	3.2133	4.1538	2.5526	3.1583	4.044	2.8808
B3GAT1	2.2321	1.3383	4.0267	2.2303	0.495	4.15	2.4759	3.1306	2.784	2.8493	3.284	5.2819	1.0565	2.7252	2.5508	3.4347	0.5586	2.6173	3.2144	2.0123	0.5351	3.3258	2.8688	2.736	1.0533	2.8757	0	2.615	3.4661	3.0455	3.113	2.7015	0.594	3.0445	3.2489	2.4407	1.9918	1.7266	3.2639	2.1325	3.049	4.4441	2.4297	0	3.8384	0.5152	2.6182	3.372	3.0438
FAM66E	1.0403	0	0.5495	0	0	1.3351	0	0	0.5389	0	0	0	0	0.5536	0	0.5532	0.5586	0	0.5726	0.5195	0.5351	0	0	0	0	0	0	0.597	0.8778	0	0	0	0	1.6919	0	0	0	0	0	0.5691	0.7325	1.1213	0	0	0.5448	0	0	0	0
FAM66C	1.0403	1.3383	3.4853	2.4893	0.495	3.5809	2.4759	2.8006	2.3437	2.3611	3.0353	3.2506	1.0565	1.9284	2.2892	3.6647	1.7502	1.5198	4.0521	3.5652	1.2309	2.6384	2.6789	2.736	2.6727	1.985	4.4952	3.2802	4.7972	2.4686	2.6547	2.0742	3.7798	4.2363	2.5175	3.6228	2.4505	2.1584	3.1978	2.9579	3.7622	2.6973	3.5813	3.3435	3.7913	2.2818	2.2794	3.5361	4.0538
PER1	6.9858	9.5099	7.7085	8.3422	9.2016	10.0216	8.5061	10.4766	8.4742	9.3974	11.7346	9.0521	8.7635	8.555	8.6065	7.8686	8.6778	7.0868	8.7291	6.8013	7.8762	10.7867	8.0911	9.4941	9.0922	9.3287	5.9817	8.9155	10.9694	8.939	8.2345	8.0259	5.7679	8.8629	9.3143	9.4549	8.6611	9.5801	8.106	7.4912	8.1637	9.3354	8.5097	7.7463	11.9003	7.7721	8.153	9.4563	11.2812
CPPED1	9.9036	3.8832	8.4148	9.4873	9.1276	7.2802	10.1288	9.5902	9.5871	9.1676	9.3722	9.3982	9.4584	8.6837	9.8726	8.8035	4.9879	9.5746	8.808	9.0646	9.338	9.4431	9.4737	9.5742	9.2157	9.4223	9.2098	9.8066	9.605	9.8121	9.5782	8.5466	9.4945	9.4849	9.1197	10.029	10.2617	8.3818	9.2493	8.7721	9.3189	10.2564	9.2566	8.913	9.7191	9.0053	9.912	10.0073	9.8449
OR10A2	0	0.5941	0	0	0	0.3836	0.434	0	0	0	0	0	0	0	0	0	0	0.5528	0	0.5195	0	0	0.6784	0	0	0	0.6922	0	0	0	0	0	0	0.6394	0	0	0	0	0.8958	0.5691	0	0	0	0	0	0	0.4018	0	0
UXT	11.8921	10.4968	10.7842	10.535	10.0426	10.4247	10.7789	9.9464	9.9093	10.5657	10.3606	9.5239	10.0035	9.9148	9.3512	10.5042	11.1277	11.3028	10.1992	11.3141	10.2352	10.1109	11.03	11.4478	10.6876	9.9643	11.7193	10.9863	10.4894	10.1704	11.2489	10.3878	11.7941	9.6702	10.1198	10.3752	10.4603	10.57	11.3978	12.2089	10.96	9.9627	11.125	11.5026	10.1472	11.0965	10.9293	9.8956	10.1721
CALM2	14.5618	13.1779	13.0786	12.5924	13.4238	13.1481	12.9479	13.6396	12.5611	13.3255	13.6244	12.9996	12.9525	12.9797	13.2886	12.9082	13.066	13.0282	13.155	13.6973	12.4683	13.3068	12.6927	13.5006	13.3735	13.2806	14.4058	13.4934	13.2968	12.9564	13.9351	13.3057	13.4177	13.5029	13.8558	13.3016	13.3253	13.1845	12.365	14.5207	13.0635	13.4664	12.6718	13.9822	13.372	13.0026	13.2746	13.2518	14.1072
CALM3	12.1451	12.5267	12.9421	12.5414	12.6478	12.7703	12.9663	13.1457	12.9062	12.8273	12.6597	13.3339	12.4919	13.4078	12.1994	11.4613	13.1639	12.3291	12.5408	12.4465	12.4162	12.9051	12.0578	12.6121	12.6902	12.6842	11.8427	12.5784	13.2273	12.8091	12.6195	12.169	12.3431	12.9356	13.5038	12.6353	12.5362	13.3064	11.9493	12.8197	12.3709	12.9051	12.4171	11.9529	13.2924	12.1211	13.5035	12.6389	13.1507
SPG21	11.3977	10.4402	11.1534	10.8438	10.2371	11.0419	10.7873	10.7884	10.4638	10.455	10.0542	10.453	10.7066	10.566	11.0779	11.2147	11.2709	11.5701	10.9297	11.2741	10.9704	10.2008	10.4469	10.8281	11.0292	10.9886	11.8368	11.2711	11.1059	10.9281	11.0712	11.1263	11.1552	10.4873	10.1714	10.9056	11.3659	11.1136	11.0228	11.4714	10.7277	11.1838	10.7701	11.5156	10.4305	11.2691	11.3214	11.0275	10.6017
CALM1	13.2892	12.706	13.2186	13.1878	13.0765	13.4463	12.5187	14.0191	12.5745	12.6046	13.5371	13.0634	13.4382	12.9233	12.5118	12.4197	13.3502	13.2914	12.3605	13.2818	12.3093	13.5855	13.9877	13.2832	12.8022	13.2153	12.6761	12.6572	13.0079	12.8816	13.2144	13.1973	13.4108	13.9682	14.0271	13.135	13.6028	13.0567	12.803	12.7341	12.6673	12.958	12.6818	12.9927	14.0257	13.2428	13.2486	13.6128	14.4081
GSDMA	2.768	6.3487	8.7351	5.8406	7.5519	3.3417	5.9312	1.1332	4.0748	4.8544	4.3602	5.8703	8.6303	6.3228	2.1381	6.8399	3.6261	8.2076	7.1722	5.9264	6.8004	2.3994	8.1834	8.1685	7.8	7.0119	1.158	6.175	4.4828	3.7274	3.4602	4.7131	7.5698	2.7175	2.8367	4.5327	4.1189	5.9042	4.5732	2.7661	4.9119	4.8685	4.095	4.3186	2.2235	2.1484	6.5717	7.7927	2.9428
GSDMB	10.0653	10.575	10.921	10.5719	9.4122	8.3795	10.5947	10.6273	8.2861	9.2533	10.3175	10.3774	9.6787	10.1927	7.8295	9.4968	7.8475	11.5	9.5409	9.1397	9.1524	11.0405	10.4356	9.8257	9.8832	10.6487	6.9631	8.6616	7.6403	10.0942	10.0164	9.5269	9.7793	8.7271	11.4766	9.563	9.3843	10.5349	9.9472	10.0366	8.5675	9.9031	9.6346	9.3046	11.2274	8.2861	9.3391	9.7663	8.9846
GSDMC	1.8646	0.5941	3.1508	2.4893	1.7891	3.2055	3.4827	0	3.3938	2.3611	1.0203	4.1383	1.0565	2.8238	1.2974	2.7241	1.7502	2.5031	2.7752	3.2072	0	0.5608	0.9265	2.0315	2.5893	0.8839	1.158	2.4889	1.8126	3.3956	3.8021	0.9392	1.603	0	0	4.0659	3.257	3.7763	1.4442	1.7731	3.049	4.3912	1.8317	1.566	0.9392	1.6535	1.6998	2.4235	0
GSDMD	11.5165	10.7101	10.5533	10.7075	12.0621	11.1378	10.8512	10.4516	11.0885	9.6926	10.8001	11.4071	10.7056	10.6629	10.9989	10.4585	11.0666	9.9457	10.7487	11.1552	10.4234	11.2176	12.1935	10.8736	10.5002	9.9574	11.1462	10.807	10.4927	10.8607	10.9226	10.5579	9.7377	10.2114	11.6519	10.7829	11.1694	11.4423	10.7249	12.712	10.8156	11.3595	10.5333	11.2924	11.1705	9.7421	10.6581	10.3407	10.633
HRH4	0.6119	1.6031	0.5495	2.0809	1.3991	0.3836	1.929	2.8006	1.4914	0	2.4924	2.1399	1.0565	1.9284	0.9796	0.5532	0	0	1.2995	2.0123	0.5351	0.5608	0	3.4976	0	2.498	0	2.198	2.1211	3.0455	1.4676	0.9392	0	0.6394	0.9599	1.791	0.4565	0.6575	1.1959	2.7661	1.216	0.8349	0.4496	0	0.5448	0.5152	0.7159	0	2.2933
UPK1B	0	5.5657	0	0.5474	0	0.6863	0	0	0.5389	0	1.3462	0	0	0.5536	0	0	0	0	0	0	0	0	0.3787	0	0	0	0	0	0	0	0	2.0742	0	2.1198	0	0	0	0	1.4442	0	0	0.477	0.4496	0	0.5448	0	0.4018	0	1.0805
DLGAP2	0.6119	0.5941	3.0734	0	0	1.3351	0.434	3.1306	0.9304	1.0246	1.8362	2.1399	0	0.5536	0	2.3801	0	0.9514	1.2995	0.9006	0	2.3994	1.138	1.3472	2.3053	0	2.9585	0	2.5911	1.7082	0	0.5447	0.594	4.1022	2.2572	1.5697	0.4565	0.6575	2.0043	0	0.7325	0.8349	1.6754	0	4.0125	0	0.4018	0	3.5349
DLGAP3	2.06	1.3383	2.6087	2.2303	1.7891	2.9451	3.0654	3.6932	2.2089	3.2134	3.496	2.6113	0	1.5215	2.2892	1.2642	2.7385	1.9265	2.9672	1.6633	2.1992	3.5762	3.4863	2.2026	2.8976	2.2642	0.6922	2.3508	3.7617	3.5149	2.6547	2.9783	1.3382	3.3109	3.0159	2.4407	1.85	2.8779	0.5163	3.045	2.3129	2.6074	3.1771	2.479	4.2397	2.8091	2.1807	4.9509	3.6674
DLGAP1	0	5.5343	0	0.5474	0.495	1.6472	3.1247	4.371	0.9304	1.0246	2.4924	2.7085	1.3895	1.5215	0.9796	0.5532	0.9602	1.9265	0.9813	2.6326	0.5351	3.0227	1.138	1.8374	0.7797	0.8839	1.158	2.198	1.4196	0.9313	2.6547	0.5447	2.9303	3.7895	2.2572	2.5659	1.5164	1.1075	2.7211	1.553	1.216	1.5652	1.8317	0	4.1306	1.1938	0.9736	3.0845	3.4638
DLGAP4	10.4766	11.621	10.8633	11.09	11.1938	11.144	11.4182	10.6755	11.7059	10.8753	10.1343	11.1166	11.4973	10.6892	11.5385	11.2384	10.3181	11.108	11.2395	11.1174	11.8247	10.2873	11.246	11.1865	11.3082	10.5537	10.1744	11.7923	11.8377	11.6923	11.2218	10.4771	10.5107	11.2693	10.2954	11.4167	11.2886	10.9602	10.9733	10.6352	11.0582	11.0491	11.652	10.349	10.7707	11.3324	11.248	11.0344	10.535
DLGAP5	9.068	8.844	9.4399	8.4772	9.935	9.0518	9.0875	7.5529	8.2522	8.1933	7.3207	9.3557	9.1107	9.7509	9.1587	7.1745	9.9862	9.2131	8.4179	9.2227	8.1492	7.6375	8.6621	9.1412	8.8141	9.4934	9.7929	9.0429	8.6874	8.5772	9.5053	8.7167	9.4965	6.9244	6.3543	8.1988	9.3859	9.1859	9.0517	9.3083	8.7756	10.3188	7.8054	8.9267	8.1383	9.4102	9.5712	9.1945	8.0048
BRDT	0	0	0.5495	0	0	0.3836	0	0	0	0	0	0	0	0	0	0	0	0	0	0	0	0	0	0	0	0	0	0	0	0	0	0	0	0	0	0	0.4565	0	0	0	0	0	0.4496	0	0	0.5152	0	0	0
HRH2	2.2321	0.5941	1.919	3.5941	2.7508	3.6171	2.939	3.6932	4.5071	1.6177	3.4287	5.7612	3.1858	4.0792	3.6061	2.5041	0	0.9514	3.4893	2.9073	0	3.0227	0.3787	3.2072	1.4814	2.6992	1.158	4.1632	5.3648	4.6196	3.6749	0.9392	1.0135	2.7175	0.5584	4.8848	1.6929	2.1584	0.8958	2.8652	4.4267	4.0252	3.6669	1.566	3.1373	0.8941	1.6998	5.2399	3.6027
MBNL2	10.6517	10.0626	9.7467	10.3491	10.012	9.9254	9.9813	10.1989	10.5647	11.1845	10.0167	10.0799	9.7079	9.6836	9.8386	10.3418	10.6094	9.3972	10.2594	11.1653	10.6636	9.6467	9.3616	10.1147	10.3502	10.8911	10.9612	9.9458	10.2518	9.8466	11.0967	10.132	10.8957	10.8018	10.1518	10.3407	9.6533	9.3026	8.9748	10.1453	10.2606	9.823	10.498	12.2564	9.9507	9.4328	9.618	10.1416	10.665
MBNL3	5.1433	6.5582	7.7212	6.9834	6.7306	6.6261	5.5647	6.4118	6.2769	5.44	7.7054	7.1921	6.1754	7.817	8.0198	6.0637	4.0534	4.8587	7.6101	7.0481	6.0855	7.2533	4.3585	6.6339	3.9389	7.2388	5.2919	6.3023	6.1905	6.2447	6.0895	5.4176	6.7682	6.7259	7.5809	6.1473	6.2011	5.9722	6.7964	5.8106	7.3897	7.4348	6.8961	5.7879	6.9266	6.5827	6.2693	5.5779	6.3446
PLK3	7.2287	8.8928	7.8427	7.7584	8.1132	8.8108	8.1652	7.2534	7.8092	8.3154	7.7949	9.0122	7.9178	7.9209	7.5553	6.8747	8.1934	8.2678	7.9541	7.2215	7.967	8.5776	8.1879	8.8166	7.6891	8.2541	6.4866	7.9725	8.2087	8.1335	8.4825	7.842	8.1791	7.1565	8.1669	8.7716	7.4769	8.4188	8.4722	7.7366	7.7983	8.0093	7.9317	7.3838	8.0562	8.8702	7.7435	8.9814	7.9538
A1BG	6.009	3.4169	3.87	4.536	3.4318	5.0893	3.5706	5.497	4.2567	3.6297	6.1429	6.2548	3.8031	4.4619	4.9375	4.6311	3.8394	4.0768	3.7843	4.621	2.9515	5.2187	4.2315	4.8478	5.0864	4.3535	4.5693	4.707	5.3049	5.0727	4.6173	4.0246	3.1939	5.7885	6.0471	5.9079	3.2575	5.1999	2.8989	6.1215	4.9486	3.8132	4.5856	4.8632	5.4765	3.7679	3.7165	6.3124	4.7947
TTC8	9.1682	8.0522	8.5206	8.3174	8.2687	8.145	7.6029	8.1521	7.3698	8.0765	7.8634	8.1509	8.5452	8.3261	6.8541	8.1672	8.3183	8.8672	7.77	8.8014	6.8004	7.7659	9.3011	8.7816	8.0778	8.309	8.3601	7.9783	8.2687	7.6928	8.6714	8.6736	9.0699	8.1766	7.5227	8.3695	8.6343	7.7687	8.719	8.4256	7.8238	8.0925	7.7103	8.5171	7.865	8.298	8.2807	8.4076	8.1449
PLK2	8.4587	9.2181	10.8769	8.1656	8.9128	10.2728	7.7035	9.078	8.4199	8.384	7.9227	10.1203	9.2284	8.6672	8.5155	9.0434	8.567	7.876	8.0042	8.045	6.8574	8.8304	6.5648	9.7791	7.2773	8.665	8.1098	8.8189	8.7769	8.0813	9.2628	8.5625	8.5543	8.7921	8.3069	9.9027	7.6973	9.7001	8.5505	7.7817	8.2971	10.4287	8.3246	8.7474	7.7124	7.6356	8.943	9.9906	8.5952
ZNF720	7.8206	8.197	7.8543	7.7919	7.1141	7.9384	7.649	7.6201	7.8802	7.5323	7.8666	7.9343	7.4231	7.7559	8.1315	8.006	7.5047	7.4754	7.3507	8.0638	7.5565	7.7596	8.1714	7.773	8.0152	8.3032	8.4132	7.694	7.7788	8.152	8.5475	8.2554	7.847	7.465	7.5264	8.5584	8.2209	7.3251	8.0833	7.127	8.1095	7.9374	8.3312	8.2179	7.81	7.5423	7.7756	8.1117	7.6913
OIP5	8.7136	7.3966	7.403	7.0278	8.2795	7.7415	7.4047	6.2836	5.7041	5.7049	6.2097	7.8628	7.9622	7.6711	8.0666	5.5703	8.5943	7.8096	6.765	7.7557	7.6047	6.0544	7.0095	7.3478	7.2715	7.2903	9.4405	7.7817	6.5486	7.1743	7.4949	7.0428	7.5312	4.9453	5.4447	6.6148	7.9454	7.6625	7.1363	8.0847	7.1423	8.0163	7.3043	7.0696	6.8272	8.383	7.6002	7.1601	6.4448
CLCN3	10.0205	11.1297	11.3753	11.4688	11.1798	11.1549	11.2335	10.6213	11.7763	10.9207	11.3663	9.8139	10.583	11.1455	9.8636	10.9685	10.5619	10.0183	11.7738	10.5301	11.7481	11.632	10.3697	10.2544	9.8634	11.5502	9.8576	10.338	10.5115	10.3208	10.5872	11.2036	11.4033	10.927	11.3172	10.7519	10.4489	11.154	10.6411	10.2827	11.2392	10.0259	10.869	10.7828	10.6383	10.5467	10.6738	10.613	10.8632
CLCN2	9.4457	7.2068	8.6243	9.5003	6.5967	8.7417	9.4781	10.1028	9.4197	8.919	10.8399	6.8579	7.8451	8.3798	9.3694	8.9497	8.1045	8.8629	9.7381	9.4108	10.4775	10.8773	8.9482	8.3794	9.5047	9.5027	8.6681	8.5456	9.4477	9.8359	8.6162	8.7509	9.1302	10.1554	11.7379	8.9386	9.8644	8.1812	10.4857	9.7389	9.2811	9.1498	9.7265	8.4186	10.1244	10.3991	9.4413	8.4571	10.2255
CLCN1	1.3702	0	4.7775	2.3656	0.8629	3.6525	4.5949	0.6751	3.6232	5.2955	1.0203	0.8889	1.6598	2.8238	0.5714	3.816	4.595	5.363	3.7201	1.2019	3.6119	0.9636	0	1.613	3.8341	2.6021	2.0281	1.609	0.8778	1.4927	1.9793	1.7197	0	2.5896	1.5313	1.5697	0.4565	3.1832	2.4068	4.3117	1.8663	2.2982	1.6754	1.566	0	4.8528	0.9736	2.4235	1.6914
HRH1	8.7535	9.302	8.583	8.9454	8.041	8.7752	8.5419	8.4832	8.2944	8.8268	9.2581	8.676	8.3937	8.894	8.1215	8.2734	8.2859	9.0713	8.3549	9.311	8.8067	9.2107	8.0816	9.3972	8.8549	9.1144	8.6768	8.3282	9.1939	8.2412	9.4371	8.4383	8.1892	8.6749	9.2191	8.9828	8.2028	9.1408	8.2918	8.5885	8.291	7.8543	8.7723	7.9958	8.4017	7.7834	7.9711	8.9381	9.016
CLCN7	9.9961	10.5023	10.259	10.933	10.2522	10.7545	10.9874	10.4886	11.134	11.0417	10.3977	11.0515	10.9222	10.5709	11.5283	11.3022	9.6138	10.5347	10.8531	10.4963	10.6378	10.5948	11.7774	10.4702	11.063	10.0915	9.6631	10.8425	10.7741	11.3933	10.3785	10.2665	9.6599	10.2148	10.3207	11.3316	11.3269	10.4428	10.6654	10.3049	10.824	10.5316	11.2932	10.423	10.3131	11.3703	10.1341	10.6267	9.9776
CLCN6	6.1007	7.5739	7.6728	8.5376	7.6522	7.9808	8.2308	8.5514	7.6781	8.9586	8.6326	9.0311	7.0526	8.4682	8.2282	7.641	6.4201	7.8703	7.494	7.0575	8.4018	8.7547	8.3625	7.9516	8.3024	8.0507	5.6689	7.5904	8.5394	8.0716	7.2998	8.2748	5.7407	8.7902	8.1357	8.471	7.7581	7.5009	7.8849	6.6937	8.013	8.2751	8.7232	7.6034	8.731	7.6449	7.7819	8.7165	8.3827
CLCN5	8.705	7.8819	9.3278	9.3088	9.7683	10.4594	9.7019	7.3828	9.7162	9.2919	8.4851	9.1994	7.9839	9.0562	8.379	9.4562	7.5886	9.9258	9.1084	10.0796	8.5423	8.454	7.7282	8.3592	8.7277	8.7595	8.8658	9.8082	9.4572	8.7619	9.8442	9.457	8.5046	7.6606	7.7328	8.5974	9.7031	7.3508	9.851	8.8253	10.989	8.8838	9.5371	9.2453	7.7982	9.558	10.0155	8.4749	7.531
CLCN4	5.2271	7.5892	7.1538	6.3121	8.7385	8.9137	8.2172	5.8201	8.4833	8.5325	5.7119	8.3296	7.4186	5.9605	5.6036	8.8827	8.8473	8.4713	9.1387	8.2417	7.5702	5.2502	1.7663	5.7415	7.9116	3.8605	6.6722	9.222	7.1848	8.2712	6.9127	5.8777	7.7203	5.784	5.2062	6.8228	6.9125	8.6499	8.329	7.0711	6.7746	9.2111	8.2381	5.306	5.9546	9.2848	8.352	4.8296	5.909
FBXL19	8.478	9.4586	9.1869	9.7317	9.1589	9.7695	10.3136	8.9092	9.6696	8.428	8.8651	8.5039	9.2101	9.619	10.0985	9.8288	8.7445	9.4386	9.8925	9.269	9.8173	9.1262	10.0517	8.6268	9.6418	9.3182	7.2698	9.5117	8.8857	9.7305	7.8925	9.2799	8.4573	8.8749	8.7706	9.7941	9.4066	9.0744	9.9516	8.3655	9.1444	9.5542	9.6841	8.1794	9.3588	9.4769	9.1167	8.8176	8.2674
BRD8	9.7079	9.7828	9.4505	9.565	10.2109	9.6537	9.5602	9.6916	9.8637	10.786	9.8794	10.5451	9.3491	9.8419	9.4347	9.4837	9.8286	9.7119	9.8142	9.6366	9.9884	9.7844	9.7344	9.6866	9.7616	9.8117	10.4569	9.6256	9.719	9.6804	9.7645	10.0582	9.908	9.5389	9.3143	9.4997	9.3034	10.0106	9.7247	10.0419	10.006	9.8907	10.0048	9.6965	9.7175	10.0111	9.8887	9.6321	9.6997
BRD9	9.1003	9.6177	9.376	8.8577	9.5351	9.5867	9.3713	9.2519	9.4895	9.5975	9.1236	9.8681	9.5506	10.1823	9.4845	9.8683	8.9377	9.9815	9.5247	9.3373	9.6199	9.3818	10.2382	9.1966	9.5735	9.44	9.3027	9.1806	9.8167	9.6151	9.1715	9.5367	8.5524	9.4124	9.0403	9.1951	9.4814	9.8565	10.058	9.9426	10.1236	9.5291	9.8099	9.5087	9.4675	9.3565	9.7465	9.4754	9.2347
PCDHGA1	3.4644	4.4182	3.3607	4.1004	5.144	4.3137	3.4827	3.3989	4.4328	4.1334	2.7881	4.0646	7.9715	5.2716	3.2112	3.8631	2.3938	2.5031	4.4877	4.2634	2.5703	2.5239	2.9827	3.5893	3.2634	4.196	2.8395	3.2802	4.1328	3.1226	5.2731	3.9708	3.4839	3.8465	2.6624	2.6811	2.1208	4.5961	4.1868	0.5691	3.1286	1.8234	2.8513	4.9789	3.0601	4.7871	4.918	3.6834	3.1381
FBXL18	6.1869	7.3801	9.0661	8.599	8.0655	10.0504	9.0526	8.2905	9.0136	8.428	8.4622	8.8052	7.4853	8.5975	8.8689	9.4542	8.2903	9.5782	7.8268	7.7374	8.1122	8.673	8.5897	7.8033	8.1137	8.2916	7.1561	8.4239	8.9927	8.7483	8.2373	7.9794	6.7546	8.7347	8.6903	8.2764	9.5163	8.1493	9.2131	8.6523	8.1232	9.2367	9.4924	8.6915	8.4816	8.7886	7.7671	8.3454	8.3086
BRD4	9.8167	11.136	10.6241	11.2636	10.8954	11.5472	10.7807	10.5628	10.8807	10.1309	10.5938	10.6957	10.8682	10.7051	10.9273	10.2759	9.6843	10.4702	11.3673	10.3635	11.1784	10.7991	10.8006	10.3795	10.4854	10.2729	9.7502	11.2074	11.4087	10.9892	10.3417	10.4845	9.9435	11.0221	10.7127	10.742	10.283	10.6221	11.1421	10.2314	10.4995	10.9141	11.1883	10.4002	10.8022	10.7614	10.2029	10.4763	10.2375
BRD7	10.3614	10.4581	10.1537	10.279	10.2522	10.3606	10.8182	9.958	10.2878	10.6662	9.8199	10.4548	10.1318	10.3211	10.8336	10.6598	10.1111	10.6351	11.0529	10.0744	10.4556	9.8408	10.9546	9.9895	10.8659	10.4275	10.266	9.9828	10.1792	10.3162	10.5655	10.6522	11.1426	10.1305	9.7767	10.8335	10.7432	10.3835	10.36	9.7307	10.395	10.0329	10.6389	10.4993	9.9251	10.2423	10.2888	10.1392	10.1087
BRD1	9.3786	10.2709	10.01	10.2311	10.0301	9.5584	9.9682	9.9955	9.2487	9.0202	10.1765	10.2029	9.8623	10.1506	10.0649	9.7099	9.7008	9.5524	9.852	9.6868	10.2427	10.3004	10.2155	9.3626	9.8262	9.8499	8.352	9.6589	9.8931	9.8381	9.2207	10.1058	9.4976	10.1254	9.8867	9.6715	9.5539	9.6262	9.7559	8.9277	10.2067	9.6015	10.0378	9.2653	10.1095	9.2188	9.8681	9.5541	9.882
BRD2	10.9732	12.4329	11.2625	12.212	13.033	12.2191	12.0896	11.928	12.5819	12.3451	12.0997	12.7575	12.6022	12.4171	12.7569	11.506	11.9367	12.1944	12.5086	12.0661	12.2601	12.0585	12.4074	12.2477	11.9	11.9902	11.8101	11.9916	12.3408	12.2339	11.8676	12.0124	12.1446	11.8502	11.9678	12.0135	12.1975	12.3302	12.537	11.6328	12.1439	12.9137	12.2474	11.8681	12.0674	12.4166	12.0349	11.9907	11.8237
BRD3	9.1992	10.634	9.9915	10.1451	10.1351	10.6453	9.4566	9.961	10.2118	9.4524	9.7218	10.8218	10.3966	10.0778	10.2553	10.05	9.7194	9.4903	9.9632	9.8322	10.2817	9.669	9.7444	9.9369	9.9512	10.1858	9.491	10.4268	10.1251	10.7085	9.6004	10.0931	9.4451	10.3494	9.5889	9.5747	9.6534	9.9708	10.1822	8.7146	9.9378	10.5579	10.0052	9.9301	10.0175	9.7506	9.6551	9.4896	9.8422
DNAJA2	11.348	10.5812	10.4816	10.5203	10.5153	10.5898	10.7542	10.7559	10.7365	11.0015	10.5871	10.6177	10.5313	10.4376	10.73	10.6801	10.8356	10.6448	11.4392	10.9511	10.8064	10.5553	10.8512	10.9529	11.0088	10.6593	11.742	10.8712	10.3323	10.6638	11.3309	10.7557	11.1617	10.7662	10.8271	11.1401	11.312	10.3289	10.401	11.0782	10.2027	10.7038	10.8497	10.9604	10.466	10.5876	10.5806	10.3931	10.9208
DNAJA3	11.7379	10.197	11.0531	10.8894	10.7654	10.7481	11.21	10.3875	10.8811	10.8729	10.4212	10.2101	10.3444	10.6847	11.1345	11.0509	10.8229	10.9589	11.1991	10.9848	11.2025	10.4485	11.4188	11.0486	11.1335	10.9298	11.6759	11.1307	10.1513	11.0869	11.1488	11.0015	11.2473	10.1978	9.7009	11.0472	11.2561	10.7886	11.0904	11.5734	10.9242	10.7662	11.3464	11.2872	10.5243	11.6233	11.0826	10.4327	10.0424
DNAJA1	12.0404	11.3921	11.1996	11.2166	11.781	11.8978	11.6013	11.2352	12.1595	11.3278	10.8691	12.9244	11.8178	11.742	11.5824	11.4277	12.3659	11.6787	11.5002	11.4607	11.5231	10.8715	11.3934	11.9038	12.0748	11.5632	12.0702	11.3658	11.2729	12.0199	11.7286	11.0757	11.4527	11.5397	11.2361	11.4211	11.6965	12.0162	11.6864	11.6271	11.6672	12.5434	12.282	12.5486	10.7775	11.075	11.7143	11.4151	11.1376
TGFBR3	7.3174	6.5187	6.2674	8.2533	8.7246	9.051	7.3564	10.2704	9.2106	10.8128	8.9635	10.1654	10.3136	9.5825	9.362	9.7267	7.6978	8.3109	8.3223	8.3549	8.7521	9.3961	6.8237	7.4679	8.7991	6.7875	6.0368	8.1881	9.6761	8.8553	7.5007	7.953	10.2303	11.2152	8.8613	8.0805	8.9157	8.3893	7.2925	5.8833	9.4972	9.1155	8.0775	9.8289	10.4613	9.5588	7.6217	7.7263	10.6675
DNAJA4	9.6793	10.6907	9.8409	10.1648	9.9854	10.1373	9.5663	10.0815	9.2293	9.5143	10.4027	10.3045	8.9515	9.7216	8.8248	9.7782	10.4405	10.5201	9.921	10.0266	10.3622	10.092	9.7946	9.6501	9.8331	9.8903	10.0049	9.9186	8.3225	9.4397	9.3859	10.529	9.9985	10.2621	10.0519	9.4859	9.9176	10.2283	9.7758	8.9291	10.2387	10.3338	9.9348	10.108	9.8682	4.9955	10.0918	9.5942	9.8579
GLG1	11.2656	13.3245	12.1357	12.1836	12.3714	12.1731	12.0008	12.0148	12.0642	12.2466	11.7385	12.7852	11.7516	12.7406	11.6852	12.3736	11.8913	12.1026	11.6711	11.6108	12.2061	11.9965	12.2675	11.7059	11.9507	12.3463	10.8292	11.4259	12.3248	12.32	11.4535	12.3379	11.3637	12.2183	12.1122	12.5075	12.2623	12.6445	11.9944	10.7736	12.119	12.1149	12.3898	11.4457	11.9481	12.0873	11.771	12.6154	12.113
LOC643387	5.1433	5.5657	5.5656	5.3466	5.7606	4.594	5.4303	5.3983	5.3201	5.9306	4.4646	5.4876	5.6164	5.2812	5.3175	5.055	5.2069	6.4492	5.4063	4.7082	5.0971	5.371	5.5525	4.9474	6.2931	5.8699	5.4011	5.5588	5.3351	5.6947	5.4192	5.8203	5.3838	5.0595	4.8283	5.678	5.5591	5.4117	5.0562	4.2397	4.9433	5.8138	5.5343	5.5266	5.0692	5.3545	6.0207	5.9711	5.5283
PTPN12	10.0646	10.5423	10.7184	10.1952	10.2199	11.092	10.5087	9.9683	11.206	11.2312	9.7082	10.9732	10.4316	10.4939	10.4962	10.7226	10.2604	10.8201	11.1065	10.6466	10.4295	9.9481	9.9295	10.7997	10.4775	11.1457	10.472	10.4023	10.4463	10.5099	11.448	10.4808	10.2315	10.1998	9.862	11.1316	11.1395	9.6971	10.746	10.3016	10.726	10.9217	10.2946	11.0858	9.7783	10.4816	9.8405	11.0162	10.2228
PTPN11	10.3486	11.1657	11.3695	11.5629	12.3021	11.5829	11.8861	11.1037	11.8364	11.4427	10.7488	11.8173	11.7405	12.1923	12.1879	11.3342	10.6203	11.9295	11.7969	11.2889	11.959	10.8586	10.6762	10.8281	11.4283	11.8494	11.0033	12.0225	11.9542	11.3833	11.2979	11.5626	11.6449	11.7071	10.7763	11.5213	11.8555	11.5067	11.6722	10.4462	11.8827	11.6499	11.6964	11.0971	11.1424	11.51	12.1127	11.7945	11.2873
LOC84931	2.6515	0.5941	1.2575	0	2.0958	0.3836	1.2654	0	0.5389	2.6257	0	0.5119	4.3146	0	4.4526	3.9958	0	1.2635	0.9813	2.2931	2.0507	0	0	3.5619	1.2832	1.1814	2.0281	3.2019	2.4872	2.4686	2.5132	3.2803	5.1961	0	0	1.3082	1.0817	0.6575	2.6237	3.2048	3.1599	1.5652	1.4999	4.3186	0	0	2.4587	1.5214	0
LOC100192379	0	0	0.5495	0	0	1.0889	0.434	0	0	0	0	1.9901	0	0	0.9796	0	0	0	0	0	0	0	0	0	0	0	0	0	0	0	0	0	0	0	0	0	0	0	0	0	0	0.477	0.4496	0	0	0	0.4018	0	0
LOC100192378	1.3702	0	0	0	0	1.6472	0.434	1.9941	1.4914	0	0	1.1876	0.6229	0.5536	0	0.5532	0.5586	0.5528	0.5726	0	0	0	0	2.736	1.6556	0.5086	1.158	0.597	3.4661	0	2.7836	1.5033	1.0135	2.5896	0.5584	0	1.0817	1.9586	0.5163	0.5691	0.7325	1.1213	1.0683	0.7256	1.7198	0	0.7159	2.9743	3.0438
MYCBP	10.905	9.7013	10.1724	9.6855	9.6163	9.8126	10.3323	9.8276	9.7518	9.975	9.6214	9.3139	9.4338	9.9537	9.3988	9.3344	10.777	10.5733	9.1097	9.3011	9.991	9.4685	10.0094	10.3063	9.9341	10.1268	10.1075	9.5157	8.9482	9.6284	10.1054	9.9217	10.4981	9.2612	10.0533	9.9328	9.9408	9.9654	9.405	10.2157	9.7553	9.2491	9.5582	10.0455	9.7843	9.9899	10.0386	9.6735	9.8888
PTPN14	4.5022	6.8017	6.5287	6.3696	7.0796	7.0575	6.1031	5.8944	6.7951	7.1252	5.2871	7.2698	5.8504	7.1041	5.8785	7.6743	6.0395	6.1218	6.5478	5.8741	5.9662	6.1941	5.5617	6.7558	5.2033	5.7729	5.9243	6.4106	7.8487	5.4622	5.4964	6.0966	5.9091	7.9383	5.33	6.5009	4.9436	6.6811	5.569	5.5377	7.2895	8.1691	6.1316	6.2756	6.1721	5.5256	6.2753	7.5358	5.9871
GALR3	0	0	0.9465	0	0	0.3836	0	0.6751	0	0	0.5985	0	0.6229	0	0	0	1.5317	0.5528	0	0	0	0	0.3787	0	0.4419	0	0.6922	0	0.5047	0	0	0	0	0	0	0.5773	0	0	0	0	0	0.477	0.4496	0	0.5448	0	0	0	0
GALR2	2.06	1.8268	0.5495	0.9434	1.7891	5.4678	1.7895	4.7685	1.7069	1.6177	1.0203	1.1876	0	0.5536	0	0.952	0.9602	1.2635	1.7806	2.6326	0.9246	1.2782	2.6789	1.0211	1.0533	1.8221	1.158	1.3436	6.1141	2.2104	1.1225	1.5033	2.0202	1.0809	4.3488	0.9886	1.6929	2.4903	1.656	1.964	1.8663	2.2982	1.3002	0	1.7198	0.8941	1.1921	1.1681	4.1922
GALR1	0	0	0	0	0	1.4996	0	2.1955	0	1.0246	2.4924	0.5119	1.3895	1.265	0	0	0	0.9514	0	0	0	1.7551	0	1.3472	0	0	0	0	1.8126	0.5395	0	0	0	2.9435	1.7497	0	0.8026	0	0	0.5691	0.7325	0	0	0	3.4106	0	0	0	3.8458
SETD1B	8.2213	10.1343	9.7806	10.271	10.3193	10.4866	9.7667	9.7646	9.6832	9.6542	9.8989	10.6107	9.6995	10.2509	10.3899	9.9886	8.8723	9.8671	10.4116	9.5967	9.9037	10.1726	9.8784	9.4342	9.454	9.5899	8.2738	9.9622	10.3149	10.2559	8.5633	9.6257	8.9927	10.4749	9.9425	9.9429	10.2159	9.2072	10.1898	8.3248	9.9386	9.5549	10.4636	8.9267	10.2351	10.1001	10.3656	9.5409	9.7083
LYAR	9.2704	8.8504	9.5591	9.1135	9.8601	9.6223	10.1161	8.0807	9.4358	8.8592	7.6694	8.8498	9.1849	9.6819	9.5514	8.7959	9.974	10.5105	9.0619	9.7272	9.5006	7.7564	9.7318	9.2731	10.2833	9.5931	9.524	9.3015	8.982	8.999	9.2545	9.2596	10.3284	8.0181	7.0434	9.6371	9.2488	9.8574	10.0672	10.0498	8.8602	9.8984	9.3314	9.9859	8.0661	10.1679	9.8109	9.2487	8.0048
PCDH20	7.3126	7.7651	7.6497	7.702	0.495	5.0168	4.7535	8.4736	7.9506	4.1334	8.7933	2.9661	0.6229	6.4126	4.1312	7.4879	3.3195	0	8.4484	6.1276	8.3709	8.3839	1.633	7.5924	6.6936	7.6136	8.3493	1.3436	5.4081	6.5749	5.2057	0	8.8471	7.6921	8.1692	7.1621	5.1238	1.45	4.8777	5.9412	6.7393	1.3603	6.3798	6.7221	6.5913	3.3843	6.2632	5.9854	9.3427
C8orf30A	9.5531	9.4804	9.5422	10.0267	11.0457	11.0787	10.6895	8.9654	9.5561	9.0459	8.7266	9.2284	10.1823	9.7375	10.9204	9.8769	9.9201	10.2356	9.4034	10.1816	9.5307	8.7829	11.8698	9.418	10.3478	9.2687	8.833	9.4737	9.5244	9.5598	9.8284	10.5183	9.7726	8.772	8.2273	10.3236	10.7677	10.4881	10.2056	10.2573	9.9883	10.3976	10.0267	10.6518	9.4628	11.0339	10.5651	9.5178	8.1842
CH25H	7.2787	5.1138	7.1157	7.2861	3.976	7.2745	5.4651	7.4033	6.9564	5.44	5.7674	6.0007	1.6598	6.4897	6.2993	6.6912	3.176	4.633	6.1127	6.5774	6.2647	8.212	5.7824	5.972	3.9389	8.1004	5.5026	7.2305	6.7066	7.0986	7.5959	6.6713	3.4839	6.062	5.444	8.1842	6.2723	7.361	6.4651	7.3271	6.6847	3.2661	8.0598	6.8745	6.1629	6.2821	5.8464	7.3771	6.9947
C16orf74	5.4175	1.6031	2.6087	4.176	3.4362	4.3137	7.277	4.6705	2.784	5.2174	5.7259	3.8281	1.3895	6.4897	5.5597	5.7745	3.7326	8.5199	3.3584	4.5029	0.9246	4.5441	2.745	4.2876	4.269	3.5319	2.7097	4.2039	5.996	3.9969	4.1754	4.2742	3.3462	4.2783	4.7795	4.563	1.85	3.8358	6.8884	4.4775	4.3816	4.9622	2.6134	3.5182	4.405	1.6535	2.3718	5.0357	4.7654
C16orf75	8.9358	8.7969	8.614	7.6265	9.3457	8.2527	9.678	7.6245	8.7015	8.2678	7.5517	8.7377	8.6283	8.349	9.057	9.0228	9.4606	9.0486	9.264	8.7384	8.7001	7.5634	10.1945	8.3501	10.0339	8.508	9.4202	8.1754	8.243	9.4915	8.1078	8.3148	8.1867	7.1733	7.069	9.7494	9.1061	10.0251	8.4617	8.4317	7.8405	8.9135	9.2643	6.9903	8.4114	9.3659	8.8027	8.6054	8.2115
MRPL27	11.1136	9.6763	9.4098	9.6445	9.8162	9.1401	10.251	9.7843	9.2795	9.2943	9.8158	9.1548	10.0452	9.4343	9.0688	9.5616	10.8732	10.0818	9.2777	9.744	9.536	9.9578	10.7307	10.0362	10.503	9.5035	10.5386	10.1412	9.2225	9.4575	9.3461	9.7103	10.1626	9.3084	9.9046	9.7601	9.1502	10.3087	9.6853	10.026	9.4185	9.3953	9.496	9.9184	10.0071	9.7239	9.841	9.6367	9.7331
CSF2RA	6.1764	2.8306	5.5797	6.9022	5.6115	5.9165	5.4303	7.0212	7.1846	4.3683	7.1537	8.67	5.1738	6.2088	6.0148	6.2165	3.0985	3.3699	6.4786	6.9197	2.6755	6.3196	3.1868	6.4926	7.3551	6.0737	4.8435	6.8236	7.3968	8.0069	6.186	4.4049	5.4693	5.1302	6.2051	7.4929	5.1238	6.1586	4.9991	6.877	7.0869	6.7702	7.5895	3.5983	5.5078	3.1945	4.0927	8.2392	6.2207
DMD	7.8407	3.8326	5.3199	8.218	4.8497	8.9805	7.7676	10.485	7.636	7.7139	8.2665	6.9201	4.0582	6.1811	7.7665	8.6922	4.9662	4.1918	7.1226	8.0615	7.3216	8.8617	6.6748	8.1787	8.2524	6.3149	6.9702	8.4684	9.8867	8.4998	6.1386	8.0684	10.5757	11.9426	9.5499	8.5489	8.9279	6.0991	8.3115	7.8377	9.6224	9.0794	7.8879	8.7208	10.4846	8.0069	8.0898	7.1298	11.1376
C16orf71	2.8758	2.7234	3.898	3.145	2.0958	2.4774	2.0562	2.8006	2.0602	2.3611	2.6185	2.7085	2.5508	2.6194	0.9796	3.0835	3.3863	3.4336	4.1345	2.1595	2.0507	2.7445	3.2789	3.4976	3.5983	2.1313	1.7921	3.0315	2.7789	3.0455	3.297	2.0742	2.0202	2.4494	3.3189	3.1496	2.6347	2.7599	2.5193	2.5449	3.4492	2.7819	2.8513	2.0936	3.0601	2.718	0.4018	2.8551	2.8342
C16orf72	9.544	9.3009	9.7342	9.6395	9.5517	9.6273	9.7439	10.0687	10.0311	9.4238	9.8223	9.8436	9.2464	9.5056	10.0378	9.5527	9.4332	9.4482	10.486	9.7049	9.5722	9.5838	9.297	9.8428	9.7556	9.6096	9.8079	9.7476	9.8087	9.767	10.3312	9.4043	9.3987	9.5763	10.4617	10.0513	10.2467	9.3958	9.4176	9.2602	9.7252	9.6904	9.8972	9.437	9.7401	9.7967	9.3152	9.824	10.1644
C16orf73	0	0	0.9604	0	0	0	0	0	0	1.0246	1.8629	0	0	0	0	0	0	0	0.6007	0	0	1.8129	0	0	0	0	0.6922	1.3436	0.5047	0	0	0.5447	0	0	0	0	0	0	0.909	0	0	0	0.7919	0.7705	0	0	0	0.7212	0
GAB4	0	0	0	0	0	0	0	0	0	0	0.5985	0	0	0	0	0	0	0	0	0	0	0	0	0	0	0	0	0.597	0	0	0	0	0	1.0809	0	0	0	0	0	0	0	0	0	0	0.5448	0	0	0	0
LRFN4	9.7151	10.8671	9.6224	9.9493	8.8968	9.996	10.2427	9.0475	9.129	9.8989	9.2654	8.613	10.6544	9.4206	11.4163	9.7628	10.4062	9.5604	9.9604	9.8235	10.4583	9.2741	9.2437	9.0971	10.23	9.9623	8.7975	9.3213	8.9784	10.3858	8.3995	9.7462	9.6681	8.8508	8.1137	9.6065	9.6519	9.7435	10.5608	9.8789	9.1612	9.4195	10.1226	8.3851	9.5189	10.4087	9.516	8.725	7.7448
C16orf78	0.6119	0	0	0	0	0	0	0	0	0	0	0	0	0	0	0	0	0	0	0.5195	0	0	0	0	0	0	0	0	0.5047	0	0	0	0	0	0	0	0	0	0	0	0	0	0	0	0	0	0	0	0
C16orf79	3.664	4.5873	5.5172	4.6504	4.3736	4.6892	5.0709	3.9964	3.4612	3.8568	5.1409	6.6325	3.0103	4.5006	4.4261	4.4716	5.0027	6.0183	4.969	4.3377	4.1678	5.0346	5.6781	5.001	4.8805	2.6041	5.2303	5.2323	3.5756	5.1	3.8762	5.1559	2.9351	3.5495	3.7437	4.7422	3.4269	3.0016	5.4359	4.2181	4.8176	4.4519	3.9404	3.8924	5.0043	6.1813	4.6608	5.3153	3.5432
GAB1	8.6811	9.7626	9.3434	9.2345	9.0405	8.9028	9.1396	10.2142	9.3957	8.3885	10.281	8.624	8.1793	9.2134	8.6954	7.9499	8.2925	8.1012	9.1287	9.0135	9.2093	9.9965	9.2949	9.0191	8.3348	9.5579	8.5803	9.16	9.4546	8.8166	9.1068	9.5737	7.9868	10.3368	10.3945	9.1332	9.0535	7.9946	8.5571	8.7101	9.4625	6.9907	9.2678	8.5401	9.9176	8.7094	8.8646	9.0356	10.3783
C2orf81	6.15	6.3483	7.0379	5.9046	4.7453	5.7816	6.8033	5.6127	5.7798	6.206	5.3316	6.6484	6.6439	4.5792	5.6694	6.3213	5.3914	6.3127	5.2386	5.1462	5.1135	5.3896	7.8195	6.2461	6.3506	5.9826	4.4908	5.6554	6.4892	5.7765	5.3931	6.2422	5.6906	5.6734	4.9544	6.4387	4.7671	5.7318	6.1246	5.0849	5.9717	6.023	5.6472	5.0566	5.824	6.0605	5.3385	5.7885	5.4317
C2orf80	0	0	0	0	0	0	0	0.6751	0	0	0.5985	1.1876	0	0	0	0	0	0	0	0.5195	0	0.5608	2.1051	0	0	0	0	0.597	1.174	0	0	0	0	0.6394	0.9599	0	0	0	0	0	0	0	0	0	2.0743	0	0	0	1.0805
C2orf83	0	0	1.2575	0	0	0	0	0	0	0	0	0	0	0	0	0	0	0	0	0	0	0	0	0	0	0	0	0	0	0	0	0	0	0	0.5584	0	0	0	0	0	0	0	0	2.0936	0	0	0	0	0
C2orf82	6.067	5.699	2.7144	4.4132	2.7508	5.4678	4.0998	4.4121	1.4914	3.3659	5.3968	2.6113	4.7505	3.8173	2.2892	4.3987	2.2578	3.3032	3.4893	5.3066	4.8044	5.0782	4.6958	3.2072	2.8264	2.1313	4.4141	4.3561	2.5911	4.4201	1.746	5.4483	10.3048	4.5428	3.6255	2.98	1.85	2.6314	6.1082	6.6457	3.2629	1.5652	5.1886	4.9873	4.6619	5.0712	2.2794	2.0418	1.418
C2orf85	0.6119	0	0.5495	0	0	2.1212	0.7672	1.1332	0.5389	0	0	4.4224	0.6229	0.5536	1.2974	0.5532	0	0	0.9813	0.9006	0.5351	1.5363	0	0	0	0	0	2.198	1.8126	1.8957	1.1225	0	0	0.6394	0.5584	1.3082	0	1.1075	0.5163	0.5691	1.216	2.1784	0.4496	0	1.9079	0	2.0746	0	1.0805
C2orf84	0.6119	0	0	0.5474	0.495	2.6967	1.2654	3.3989	2.2089	2.0367	1.3462	2.9661	0	0.9527	0	1.2642	1.2741	1.7375	0	0.5195	0.5351	0	0	3.5619	0	0.5086	1.7921	1.609	3.5198	1.7082	1.1225	0.9392	1.603	1.6919	0.5584	2.6811	0	2.6314	1.656	2.6597	1.5775	0.8349	1.3002	1.8538	1.9079	0	0.9736	2.2453	0.6391
HABP2	0	0.623	1.5132	0	9.5244	8.0552	0.434	0.6751	0	0	1.0705	5.7033	10.4443	5.4126	1.2974	0.5532	2.2578	0	1.4015	2.5281	0.5351	0.5701	0	0	0.4419	1.2522	0	3.4922	3.4661	1.2391	10.3012	3.8382	3.5482	1.578	0	1.791	0.8026	1.2046	1.4442	0	2.9288	3.628	1.6754	1.2061	0.6026	0.5152	4.4445	0.6991	0
C2orf86	5.0077	4.8335	4.2186	5.0776	4.8291	5.1711	4.7906	4.704	4.2905	5.6024	4.8462	5.5545	4.598	4.7401	5.3175	5.8813	3.9245	4.8115	4.8706	5.1744	4.6835	4.7364	3.9174	5.3628	4.9592	5.3922	5.5602	5.0349	6.2942	4.5653	5.3164	5.1079	4.6697	5.3032	3.8782	4.932	4.3205	4.4065	5.0562	5.3958	5.6986	6.1605	5.3525	5.3984	4.4958	3.7023	4.3416	5.4805	5.1294
C2orf89	11.641	11.5877	11.8774	10.9627	10.1039	10.6852	10.5018	11.2565	11.3275	11.0382	11.7393	7.1055	8.8739	10.2734	11.6474	11.1018	10.5878	10.6262	11.5242	10.9457	11.8123	11.7032	11.6682	11.9604	11.1866	11.4417	12.0907	11.5413	9.9528	11.2745	10.2174	11.3678	10.9628	11.0081	10.4481	10.1645	11.6558	10.6425	12.0187	11.6162	11.1319	7.0473	11.0225	11.4804	11.0963	11.1723	11.0888	10.5915	10.5453
C2orf88	8.3762	8.8472	6.1778	7.5035	6.5407	6.6217	4.6764	10.3358	4.4182	5.7758	11.691	6.9502	7.6802	7.9621	5.4356	6.1132	6.2954	4.9487	6.5849	6.2641	4.9789	10.8835	6.5371	7.9028	4.8558	7.0072	5.6863	6.5747	6.8444	7.7935	5.8748	7.2985	6.436	10.1305	12.1858	7.7119	7.3478	7.7456	5.5559	7.6662	6.3048	4.3912	5.8499	6.0804	11.0669	6.9562	6.6886	7.5212	11.295
FLJ46361	0.6119	0	0	0	0	0	0	0	0	0	0	0	0	0	0	0	0	0	0	0	0	0	0	0	0	0	0	0	0	0	0	0	0	0	0	0	0	0	0	0.5691	0.7325	0	0	0	0	0	0	0	0
NDRG3	10.119	8.937	9.5776	10.1431	9.4549	9.5158	10.9249	10.1292	10.8506	10.3365	9.7449	9.3283	10.5718	9.0498	10.7558	9.8726	9.8044	10.1815	10.249	10.1133	11.6635	9.8281	10.2432	9.5054	10.8512	9.5868	10.2696	10.3929	10.7236	10.2522	10.6355	9.5944	10.3905	10.0793	9.6778	10.2143	10.1475	9.3196	10.2394	10.5807	10.1465	9.7857	10.6403	10.957	10.0001	10.0802	10.1024	9.4134	10.2395
NDRG4	5.806	3.5484	6.8344	4.0611	3.4362	7.1958	6.6129	8.0057	5.6282	5.6327	6.2491	6.0292	4.4275	4.6887	5.0476	5.4895	4.6773	5.9902	6.3975	6.2722	3.5579	6.887	9.272	6.565	5.6876	4.6969	4.8122	6.8104	8.0399	6.0009	6.9882	4.8107	5.8209	8.4051	7.6504	7.7187	5.2839	6.2707	6.8404	4.1244	5.9964	5.5856	6.3017	4.4102	9.2013	3.4983	5.2579	6.7747	8.4692
TBC1D9	7.971	4.8075	7.0313	9.3755	6.2693	7.9685	6.4943	9.6874	8.2692	6.9553	9.4495	9.8503	6.2179	8.0564	7.5022	8.8955	5.1695	5.4883	8.007	7.5161	9.1705	9.5105	7.9737	7.8903	7.5191	8.1269	6.3945	9.5876	9.6988	9.256	7.8817	6.5912	9.3238	8.9337	9.5159	9.2036	7.0845	7.5987	5.3276	7.0814	9.124	7.7133	8.8837	8.5477	8.8259	5.6663	8.3647	9.1837	9.2923
ZSCAN2	7.401	7.1918	7.2492	7.5181	7.062	7.815	6.8683	7.3515	7.0726	6.5561	6.9041	7.2578	7.2239	6.8587	7.6836	7.3583	6.6949	6.4872	6.6563	7.5229	7.2595	7.0091	7.2365	7.2656	7.3802	7.4171	7.4785	7.7293	7.7511	7.5074	7.1524	7.5663	7.2166	7.2009	7.0942	7.5433	7.8907	6.8276	7.009	7.3529	7.794	6.7012	8.2727	7.0906	6.9482	6.217	7.376	7.211	7.2164
PRAP1	12.6275	5.1138	8.2467	11.1187	6.7852	8.8889	11.3917	11.0891	10.3686	8.8752	10.8652	6.2791	4.4981	10.9091	10.2955	9.3309	8.2528	12.2148	10.9667	11.9115	11.2644	9.8182	12.4281	12.5309	10.4258	10.9112	9.4786	10.8557	10.6678	10.4657	11.4474	10.3182	12.4223	9.5324	13.1113	10.7897	12.1159	4.9281	10.4892	11.8002	10.6281	1.3603	10.6326	12.0575	10.682	9.2598	11.633	10.1684	10.4328
CHD1L	9.2692	9.9943	10.0223	9.5694	10.1347	9.7036	10.344	9.5122	9.4044	10.3875	9.7613	9.6817	9.2643	9.6827	9.8808	11.1812	10.3117	10.1739	9.8243	10.7163	10.1653	9.7953	9.9831	9.8117	9.7125	10.1191	9.8775	9.7459	9.9504	9.7251	9.4686	10.2443	10.1968	9.5171	9.2992	9.4549	10.3768	9.9572	10.4665	9.4457	9.9779	10.3421	9.4777	9.9435	9.6889	9.8923	10.8909	10.1191	9.6252
HOXA6	2.5235	6.139	5.8125	4.8208	4.3536	4.8423	3.4631	5.6711	4.633	2.3611	6.7365	4.9923	4.4902	5.1639	6.8895	6.53	2.1107	2.3791	6.8143	5.3928	6.3305	6.0828	6.0963	4.277	5.0666	1.1814	6.3562	5.7267	5.2719	5.5458	3.6875	5.6261	1.7214	5.5966	4.9842	3.4665	2.3487	5.6164	5.5993	5.8087	5.2496	4.9723	5.8795	5.6715	5.9032	6.7255	5.1242	2.0418	4.5755
HOXA5	3.658	6.4698	6.9525	5.5163	5.5498	6.107	4.2404	7.4631	5.588	3.2134	7.6657	5.8911	5.8903	5.9496	7.9306	7.5718	4.3825	4.4292	7.911	6.2228	7.3134	7.1889	7.9085	5.5167	7.3102	3.033	8.185	7.0746	6.4681	6.7308	5.2731	7.0415	3.6687	7.0633	6.6542	5.387	3.4163	6.8422	6.9348	6.8409	5.6614	5.9203	7.1586	7.3951	7.2342	7.7974	6.3107	4.6261	6.7552
SNORD38A	0	0	0	0	0	0	0	0	0	0	0	0	0	0	0	0	0	0	0	0	0	0	0	0	0	0	0	0	0	0	0	0	0	0	0	0	0	0	0	0	0	0	0	0	0	0	0	0	0
DNAJB13	0	0	1.2575	0	0.495	0.3836	0	0	0	1.0246	0	0	0	0.5536	0	0.5532	0.5586	0.9514	0.9813	0	0	0	1.3226	1.3472	0.7797	0.5086	0.6922	0	0	0	0	0.5447	1.0135	1.0809	0	0	0	0	1.4442	0	1.216	1.1213	0	0	1.2487	0	1.3819	0.6991	1.418
DNAJB12	10.2816	10.3462	9.7561	10.2166	10.1278	10.0446	10.1729	10.1276	10.1171	9.8268	10.3238	9.9013	9.8506	10.2531	10.0928	9.8812	10.1891	10.2676	10.1701	10.173	10.2942	10.3479	9.7912	10.3063	9.9719	9.912	10.2265	10.0253	10.4112	10.1897	10.1215	10.1577	10.0042	10.0286	10.6462	10.2173	10.2821	10.2017	10.5563	10.0459	10.1304	10.2204	10.0017	10.3117	10.1636	9.9759	9.9975	10.093	10.0867
DNAJB11	10.6583	10.6279	10.0415	10.5311	10.5132	10.3044	10.4863	10.298	10.5891	10.4173	10.3227	10.4583	10.9061	10.5318	11.1751	10.477	10.7797	10.7774	11.0198	10.5673	10.5415	9.9999	10.2454	10.2049	11.0767	10.5163	10.6484	10.2654	10.7899	10.6566	10.6461	10.5069	10.7112	10.245	10.1919	10.8355	11.013	10.727	10.6577	10.7668	10.4055	11.6081	10.6775	10.4441	10.1167	10.0099	10.4689	10.6448	10.0029
HOXA4	2.6576	4.0877	4.9686	4.0911	4.6887	5.2232	3.2455	6.5613	4.2905	3.9525	5.311	4.5255	6.1739	3.7141	5.9419	5.7355	3.5184	4.9615	6.4488	5.2539	5.2464	4.9298	5.7891	5.4557	5.4718	2.9776	6.2835	4.718	5.7855	5.3383	4.5306	5.3153	3.6663	6.5687	4.7635	4.8478	5.5648	4.6628	5.4488	5.1553	3.9224	5.0118	5.408	5.977	5.881	6.148	4.808	5.3016	6.5068
HLA-DQB1	11.1838	7.4406	8.506	10.9472	9.1589	9.435	12.6391	10.014	10.2967	7.3431	11.6284	13.102	10.3384	10.7575	10.4889	9.4241	10.6587	11.3413	12.3778	10.1099	6.6212	11.1019	7.02	10.3162	10.335	11.0465	8.0305	11.5281	12.1925	12.4183	9.1372	8.1335	9.1249	9.1517	11.4262	9.8068	10.0363	9.9241	7.24	10.8168	11.689	12.6476	9.3954	4.6913	9.5449	6.1046	8.1465	12.4887	11.3033
MSMB	0	0	0	0	1.9506	0	0.434	0	0	0	0	0	1.0565	0	0	0	0.5586	0	0.5726	0	0	0	0	0	0	0	0	0	0	0	0	0	0	0	0	0	0	1.9586	0	0	0	0.477	0.4496	0	0	0	0	0	0
UPF0639	0	0	0	0	0.495	0.9364	0	0.6751	0	0	0	2.5071	0	0	0.5714	0	0.5586	0	0.5726	0	0.5351	0	0.3787	0	0	0.5086	0	1.3436	1.8126	0	0	0	0	0	0.5584	0	0	0	0.5163	0	0	1.5652	0.4496	0	0	0	1.1921	0	0
DNAJB14	8.6416	8.2144	8.5297	8.7871	7.3568	7.9633	7.8533	7.9956	8.5684	7.9911	8.4934	8.8257	7.3049	8.1449	6.8722	7.9251	7.4434	7.5347	8.7472	8.4967	8.1718	8.3381	7.3812	8.3387	6.9493	8.7581	8.6483	8.5055	7.9813	7.8371	8.5061	8.3252	8.7308	8.7176	8.7907	8.2156	8.408	7.7222	7.546	8.2761	8.1266	8.3941	8.1141	8.1531	8.1731	8.2762	7.8796	8.3426	8.078
RNF138	9.4013	9.7118	8.6954	8.9413	10.2459	8.623	8.7909	9.5414	9.68	9.0515	9.9568	9.5746	9.6759	9.4585	9.9434	8.7959	10.0893	9.1879	9.8739	8.7281	9.1614	10.0647	8.1472	8.5535	9.2052	9.7493	9.9074	9.3085	8.8895	9.326	10.064	9.3084	8.9941	9.5379	10.1655	8.9559	9.0362	9.3416	8.7754	9.6278	8.8519	10.0973	9.0581	9.0003	9.6458	8.6931	9.5669	9.1269	10.0822
HOXA3	7.0214	8.5487	7.2136	7.7179	8.0611	7.942	7.408	8.3759	8.0842	5.7203	8.4367	6.4364	8.5285	7.5116	9.853	8.9068	7.5564	7.9596	9.4841	9.1286	8.9809	8.5559	9.4386	7.7282	8.724	5.8906	8.4943	7.5316	7.8061	9.506	7.9724	7.6674	6.8533	8.0366	7.4229	7.2765	8.4032	7.396	9.0388	8.813	7.4726	7.0431	9.0972	9.6327	8.4872	9.6921	7.7392	6.6638	7.5525
ENOSF1	9.6693	9.5435	9.3424	8.9863	9.6643	8.7834	9.4371	9.2446	8.0977	9.2363	9.7147	8.9084	8.5595	9.0237	9.162	7.8055	9.5123	9.7101	8.729	7.5918	8.2153	10.1122	8.7306	8.4672	8.3364	9.1829	8.5463	8.3646	8.5968	8.4042	8.1831	9.2983	9.5388	9.3423	8.2523	8.0009	9.2172	8.8106	8.3667	9.3983	9.0609	8.2829	7.5466	8.112	9.4224	8.5121	8.9346	9.2445	8.7365
HOXA2	2.6515	4.781	4.1065	3.7994	4.7435	3.9933	3.9107	5.8201	4.6177	3.5038	5.9099	3.3138	3.8579	4.3346	7.4389	5.5768	4.4149	4.7627	6.1918	5.8526	5.7425	5.7091	6.523	4.8985	5.605	2.1313	6.2385	5.2049	5.491	7.0599	5.0349	4.7627	3.3462	5.4938	4.5944	4.6219	5.1988	5.0336	6.7278	5.6392	4.4704	3.9901	5.8222	6.7132	6.007	7.6009	4.887	3.4564	5.475
CISD2	10.1177	9.7533	9.582	9.4733	10.0363	9.2182	9.5515	9.1312	9.7568	8.6853	8.8587	9.1826	9.6402	9.3016	8.8076	8.7575	10.3399	9.7382	9.4403	9.7019	9.5507	8.7242	9.8743	9.7535	9.314	9.4285	10.3943	10.1697	9.0429	8.9771	9.8461	9.4533	10.1887	8.7118	9.0635	9.2614	9.8324	9.8511	9.0222	9.9595	8.7734	9.9468	9.3412	10.0326	8.9286	9.5256	9.4794	9.4716	9.0976
CISD3	11.3497	10.2148	10.6228	10.8744	9.8301	10.2051	11.0922	10.8424	10.6773	10.3407	10.7578	9.6978	10.1286	10.0905	9.9401	10.4737	11.2253	11.6238	10.7634	10.4546	10.6747	11.0353	11.0444	10.8383	10.8968	10.1554	10.3759	10.8614	10.3485	10.6588	9.9544	10.3484	11.1103	10.5201	10.9117	10.5778	10.0773	10.536	10.9815	11.235	10.4074	9.4809	10.4553	10.4934	11.2104	9.9213	10.4159	10.3337	10.5974
CISD1	11.1122	8.7952	9.126	9.1266	9.3014	9.3707	8.8057	9.3235	9.185	8.1624	9.0001	8.4094	9.2439	8.911	9.592	8.4876	9.4673	9.3781	8.4302	9.9248	9.1294	8.9791	8.6231	9.3353	9.1553	9.2427	10.0534	9.3567	9.1499	8.8239	10.1569	9.4646	9.4278	9.1332	9.1086	9.464	9.3228	9.8903	9.4928	9.8684	9.1528	8.8376	8.9777	9.9056	9.1979	9.8345	9.4007	8.9435	9.6929
CLNS1A	11.6701	10.5941	10.811	10.6794	11.0632	10.7815	10.921	10.2322	10.4338	11.4271	10.2007	10.5781	11.1294	10.773	11.1106	11.3855	11.1539	11.3724	10.6577	11.2279	11.2856	10.0774	11.7268	11.1747	11.4147	10.9583	12.4831	10.9044	10.5482	10.849	10.9554	11.3408	11.6967	9.678	9.7197	10.9859	11.437	10.8477	11.7344	11.6707	10.6172	10.4487	10.8975	11.444	10.1023	10.9983	11.3684	10.7587	10.2455
HOXA1	3.9322	3.7255	5.7259	5.4262	4.0492	4.8891	5.7828	5.5346	6.2254	2.6257	6.1057	4.7075	4.1921	4.2661	6.8662	7.0528	4.0534	5.296	6.2938	5.5124	5.492	5.3375	5.7262	4.9231	6.2462	3.1748	6.3516	5.7495	6.4195	5.3703	5.5518	5.3704	4.3475	5.5464	5.5054	5.5775	5.8472	5.008	6.1082	6.6596	4.5941	5.7522	6.0779	7.6226	5.5223	5.4984	5.196	4.5892	5.4384
FLJ44635	5.6477	3.9796	3.4243	5.7068	3.5414	4.6992	4.9465	3.7583	6.4363	5.4739	5.268	3.7842	3.493	4.6354	3.7169	4.3664	5.413	6.7601	3.7201	5.2086	6.735	3.5176	4.3585	7.2314	6.3639	4.788	8.5757	5.7357	4.6605	3.7759	5.5698	6.0966	5.4013	4.5428	4.8521	4.6784	3.0778	4.5198	3.8419	6.3953	3.9591	3.4325	4.6929	6.9374	4.5249	4.0019	5.6201	5.2867	4.1475
R3HDML	3.7172	1.8268	2.3709	3.3548	2.7508	3.1069	4.2404	1.1332	3.5131	5.1767	2.3542	2.2729	2.9029	2.2454	2.4259	2.915	0.9602	2.0937	2.8744	4.1968	6.3225	2.5239	5.9317	2.2026	4.6239	1.8221	4.714	3.2019	3.292	4.3892	2.3562	3.3469	3.8831	0.6394	0.5584	3.7861	2.8732	0	3.3877	4.9756	3.9591	1.1213	4.6929	3.5182	3.2804	3.4983	2.9534	1.5214	1.0805
TSHZ2	3.0698	1.8268	5.064	4.2479	4.424	5.4478	3.9765	5.6419	5.2359	4.5703	4.562	8.1487	6.1092	4.7898	4.0488	3.9529	1.7502	2.2435	5.1133	3.6171	2.7734	4.9947	1.633	5.4839	4.0367	4.9348	2.5671	4.2039	7.8195	5.5763	4.8992	3.8838	2.4815	6.1777	4.011	6.3952	4.5669	5.9181	2.4068	3.9091	6.1655	7.2466	5.6438	4.116	5.5078	2.8949	3.8888	6.1591	5.8819
TSHZ3	4.8841	7.4193	6.4995	6.5077	5.303	7.9003	5.7455	8.92	7.162	6.2576	7.6287	8.0845	5.5514	6.8471	5.4028	6.5544	5.1883	6.657	6.5994	6.4615	5.0392	7.4385	5.1507	7.3859	6.8042	7.202	4.534	7.2006	8.6548	7.2133	7.4037	6.2082	4.452	9.7292	7.6872	8.5919	6.858	7.0762	5.4462	5.8106	7.7767	6.8605	7.3192	5.8382	8.489	5.0712	6.0207	9.2398	9.1537
EIF4E1B	0	0	0	0	0	0	0	0.6751	0	0	0	0	0	0	0	0	0	0	0	0	0	0	0	0	0	0	0	0	0	0	0	0	0	0	0.5584	0	0	0	0	0	0	0	0	0	0.5448	0	0	0	0
MRC2	8.9201	6.3306	10.2699	9.3685	8.8425	11.6393	9.0149	10.9477	10.5937	9.6523	9.7205	11.5744	9.8623	10.5454	8.7437	10.0465	8.8867	10.3582	9.998	9.6024	7.5427	10.0026	8.8074	10.6198	10.3904	10.2906	7.6739	10.4794	11.987	10.4574	11.1919	8.9121	8.3465	11.2213	9.4472	11.9431	10.2747	11.2018	8.866	9.1392	11.61	11.2184	10.8656	8.9421	11.3427	8.8795	9.5134	13.0023	10.7691
FOXS1	5.5696	3.1941	4.5394	4.5331	3.5414	5.6363	4.1858	3.5535	5.6544	3.9525	3.123	5.5147	4.3908	4.4	4.5753	5.1718	5.413	6.1218	4.3218	5.9161	3.6639	2.5239	5.2901	5.9481	6.0495	4.196	4.2834	4.8927	6.2709	5.8727	6.1743	5.2364	4.6108	4.7364	2.7379	7.0962	5.1391	6.037	5.6204	5.5377	5.9197	4.7048	6.014	6.0522	4.9881	4.5697	4.918	7.6522	3.389
PABPC1P2	0.6119	0.5941	0	0.9434	0.495	1.3351	1.4621	0.6751	0.5389	2.0367	1.0203	0.5119	0	0.5536	0.5714	0.5532	0	1.5198	0	0.5195	1.2309	0.5608	1.3226	1.3472	1.4814	0	0.6922	0	0	0	0	1.5033	0	0	0	0	0	0	0.5163	1.553	1.216	0	0	1.2061	0.9392	0	0.9736	0	0.6391
ZNF581	10.2506	8.47	8.7422	8.6661	8.3942	9.6444	8.4108	8.3811	8.9263	8.9465	8.0087	8.8418	8.3561	9.019	8.5627	8.8125	9.3331	9.0255	8.7954	9.192	9.1248	7.8455	8.9297	8.9594	8.73	8.559	9.5539	9.0002	9.3297	8.4513	9.6486	9.057	9.5317	7.9707	8.2239	8.3413	8.8357	9.1222	9.9384	9.9672	8.7898	8.0673	8.3748	8.8284	8.2835	9.0784	9.7583	8.1877	8.0003
IGLL1	0	0	0	0	0	0.3836	0	0	0	0	0	0	0	0.9527	0.5714	0	0	0	0	0	0	0	0	0.599	0	0	0	0	0	0	0	0	0	0	0	0	0	0	0	0.9761	0	0	0.4496	0	0.5448	0	0	0	0.6391
MCOLN1	7.177	7.7685	7.8369	8.2135	8.0093	8.6151	8.2155	9.2604	8.7463	6.5561	9.1962	9.0228	8.8871	8.3511	7.3896	8.2993	8.1532	8.0939	8.7763	7.9747	7.627	9.1649	8.1194	8.1762	8.2336	7.7782	7.4018	8.2008	8.8959	8.5841	8.6714	7.5767	7.5066	8.6867	9.6602	8.5789	7.9484	8.2836	8.0509	8.5312	8.106	8.8089	8.3491	8.2242	9.0182	8.4385	7.6427	8.8355	8.9493
ZNF582	1.8646	0	3.5439	2.7089	2.0958	3.5055	2.8005	4.3288	2.5806	2.6257	5.0834	4.7538	2.084	3.3055	2.1381	2.0946	5.0916	1.5198	0.9813	5.3836	4.344	4.3561	3.5616	4.5319	2.5893	2.3858	5.5412	2.8382	4.6605	3.5149	3.113	2.3585	0.594	4.7058	4.3819	4.1077	4.9436	3.0884	1.1959	3.2048	3.69	2.6074	4.0638	2.0936	4.2397	1.1938	0.7159	4.4314	4.7654
TIPARP	8.9604	10.3494	9.0101	9.6133	9.5422	9.4878	8.1912	9.3181	9.0535	9.4366	9.9207	9.0309	9.0532	9.4146	9.6704	8.951	9.442	8.9335	10.2877	9.1196	8.8135	9.7184	8.083	9.8314	8.8538	9.2508	9.9848	8.8545	9.0968	9.1425	9.6985	9.0419	8.621	9.1629	10.0148	8.9328	8.2774	9.81	9.1899	9.3331	8.8621	8.7457	9.0219	8.1228	9.6792	9.3732	8.6204	8.5246	9.8308
ZNF584	7.7551	7.125	7.1396	6.9078	7.3959	8.3036	7.2638	6.3914	7.3856	7.2869	7.0057	8.0525	7.2134	7.9675	7.0361	6.7171	7.3586	7.8264	7.7142	7.0762	7.4531	6.9876	7.7282	7.2015	7.5078	7.2266	7.5933	7.2107	7.7313	6.9156	7.7419	6.9799	7.8565	7.3012	6.1486	7.3653	7.4403	7.4254	8.0626	7.6559	7.0075	7.5388	7.3775	6.9142	6.6649	7.9379	8.5882	7.1234	6.9564
ZNF587	9.5427	10.557	9.5537	10.5839	9.5976	9.8625	9.4374	9.2275	9.7513	9.7048	10.2861	10.1124	8.9332	10.4335	9.1122	9.4361	8.1081	9.0875	10.6176	9.9165	10.5037	9.7162	9.6948	10.0172	9.4003	10.0058	9.6904	10.4756	9.6844	9.8475	9.4623	10.6224	9.7851	9.2529	8.7099	9.3855	9.5851	8.8563	9.5053	8.5835	10.0767	9.0203	10.289	8.5416	9.8262	10.5094	10.9486	9.4329	9.0284
HAPLN4	1.6384	0	1.2575	1.9731	0	2.2189	0.7672	2.5296	1.238	2.0367	3.8683	2.7774	1.8874	2.6786	2.6658	1.2642	0.9602	2.9291	1.2995	0.9006	2.1475	3.4521	2.5846	2.9433	2.2191	2.7902	0.6922	1.3436	3.1631	3.4612	2.7675	2.257	1.3526	2.0261	4.808	2.8142	1.3153	2.4903	1.4442	0	3.049	1.3603	1.7048	0.7256	3.8323	0.5152	2.0746	4.9162	3.1225
ZNF589	6.7653	8.3308	8.5096	7.975	8.8425	8.2028	7.9259	7.887	7.4946	8.8496	7.8698	8.7392	8.8822	8.0074	7.987	8.4243	7.2282	9.1035	7.581	8.4793	8.848	7.8154	7.9857	7.5335	8.8715	7.838	7.5323	7.1804	7.7483	8.1381	7.11	8.4628	7.866	8.0457	7.2411	8.0243	7.1615	7.9748	8.4652	7.4237	8.3212	8.6164	8.5816	6.2634	8.3356	8.1247	8.8048	7.7764	7.9859
U2AF2	11.8235	11.6585	12.0005	12.0837	12.3294	12.2749	12.2052	11.6929	11.8849	12.0819	11.7137	11.9621	11.9523	12.4497	11.8372	11.3049	12.0388	12.1218	12.1753	12.0822	11.8327	11.8238	12.5268	11.9467	12.0875	11.866	11.8705	12.8353	12.1411	11.867	12.5121	11.7862	12.1054	11.5361	11.5364	12.0062	12.2719	11.827	12.2795	12.0865	11.7546	12.1788	12.217	11.5399	11.84	12.1949	13.0716	11.4789	11.354
THSD1	4.3976	4.9331	5.7259	5.5163	4.5301	5.7871	4.7906	5.923	5.9887	5.5713	5.594	6.7248	4.3532	4.7898	4.4843	5.2971	4.1333	5.2257	5.4551	6.4401	4.6058	6.067	4.3157	5.1905	4.5813	4.6969	5.3366	5.4614	6.8549	6.1373	6.0895	4.308	5.2357	6.5905	4.4459	6.8721	5.8284	5.833	5.3881	5.2384	6.5176	5.9015	6.3478	6.9063	6.1994	5.2115	6.5322	8.0246	6.2314
SGK494	2.5248	5.7264	5.303	5.5307	5.1282	5.8418	5.6975	4.8603	4.0223	5.7483	5.8485	6.707	5.2779	5.4604	4.3185	5.9913	4.3495	5.8218	5.008	5.2047	4.7085	5.893	6.3618	5.3262	5.146	3.9812	3.1707	5.7495	4.7528	5.3703	3.4602	6.2547	4.1954	4.6103	4.171	5.0863	3.4163	4.483	5.7022	3.2048	5.335	5.6879	4.8291	3.3435	5.4985	4.2335	5.7556	5.3761	4.1014
TMEM115	9.9099	10.5319	9.6847	10.136	9.8965	10.3609	9.7026	10.2394	10.2378	10.0015	10.3017	9.9045	10.5021	9.5973	9.9334	10.1675	10.21	10.6095	9.3909	9.9471	10.207	10.6085	10.395	9.8109	10.5073	9.5604	9.3153	9.5712	10.0603	10.1824	9.5399	9.9902	9.6762	10.2958	10.5778	10.2439	9.8986	10.5666	9.9851	10.2613	9.8576	9.9604	10.0069	9.0616	10.4496	10.3544	9.6067	9.905	10.2468
ZFP161	8.5611	8.3055	8.3384	8.0064	8.3863	8.2741	7.674	8.285	7.8857	7.9852	8.3888	8.7648	8.0353	8.1232	8.5756	8.1765	8.3584	7.7812	8.0789	8.1367	7.5905	8.0559	7.9476	8.0558	7.9808	8.4271	8.9181	8.0443	8.2509	7.6896	8.4269	8.3898	7.8723	8.3144	8.0712	8.167	8.4299	8.2675	7.845	8.3313	8.1901	8.6491	8.2135	8.4833	8.1265	7.9802	8.3562	8.5584	8.3779
RELA	10.328	11.3357	11.1581	11.2429	10.8558	11.2907	10.9273	11.0298	11.179	11.2533	10.7821	11.1229	11.1573	11.0185	11.3173	11.1393	10.8913	10.9385	11.2178	11.2195	11.0569	11.0745	11.5951	11.3789	11.1124	10.8241	10.526	11.2868	11.2631	11.0451	10.9239	10.9239	10.8638	11.1618	10.9915	11.1205	11.214	11.2739	11.0995	11.1478	10.7726	10.9727	11.468	10.5116	10.8507	11.2522	10.8513	10.7069	10.9849
?|26823	0	0.5941	1.2575	1.509	0	0.6863	0	0.6751	0.5389	1.0246	0	1.4349	0	0	0	1.5206	0	0.5528	0	1.2019	1.4834	0	0.6784	1.3472	0.4419	0	0.6922	0.597	1.4196	0.5395	0	0	0.594	0	0.5584	0.5773	0	0	1.656	0	0.7325	0.477	0.7919	1.2061	0.9392	0.5152	0.9736	0.6991	0
LPAR6	7.3126	8.3955	7.8251	8.0116	7.8673	7.7035	6.283	8.6054	8.6008	8.3796	8.9274	9.2558	7.2497	7.3678	7.2492	8.1483	8.1652	5.7977	7.8785	9.7041	4.781	8.1769	6.7125	8.9858	6.7135	8.0576	10.9554	9.458	8.0283	8.7066	8.9318	8.9687	7.2889	8.322	7.8408	8.4118	6.5835	7.7222	7.2964	8.4696	7.551	8.2986	8.6633	7.1908	7.6805	7.3583	8.3633	9.091	8.5073
LSM12	10.3004	9.8425	10.3556	10.3378	9.986	10.0533	10.4517	9.5333	9.2774	10.0246	9.3198	9.1088	10.1435	9.8939	9.7063	10.4241	10.6319	11.0561	10.4412	10.4098	10.3587	9.4578	10.3779	10.1053	10.6896	10.1903	10.5717	10.722	9.4215	9.9944	10.0513	10.2514	10.814	9.4265	9.4276	9.996	9.6632	9.8053	10.5856	10.1435	9.2454	9.8545	10.0398	10.0072	9.559	9.5768	10.2547	9.7725	9.6604
PSD	3.5963	4.4521	5.5371	4.1387	2.7508	8.7519	4.07	10.9893	4.9908	6.931	6.1792	6.3785	3.4221	4.3008	3.5474	7.3908	2.8373	5.0334	4.4877	3.7624	1.6983	8.0789	3.7343	6.509	5.6365	3.7287	4.4952	3.8408	10.1152	6.174	4.4718	4.0124	2.1909	11.6083	10.231	5.8104	6.538	6.6648	4.0436	5.4286	6.8674	5.6433	6.2883	5.2074	9.9877	4.2499	2.3718	6.1337	11.3052
UXS1	10.3321	9.4896	9.9183	9.5021	9.3762	9.765	9.8909	9.3073	9.9918	10.5051	9.2726	9.4307	9.5763	9.6512	9.8949	10.426	9.7499	9.9118	10.0413	9.8186	9.2724	9.5133	10.0643	9.8771	9.6744	9.5433	10.0946	9.7145	9.8981	9.9455	9.6539	10.1373	10.2884	9.1071	9.1172	9.6557	10.1909	9.8637	10.8214	10.2209	9.8264	9.941	9.6132	10.6704	9.279	9.6995	9.389	9.6355	9.5185
CAMKK2	9.5703	10.4539	10.5564	10.4928	10.782	10.4719	10.3334	10.5781	10.4908	10.1402	10.7774	10.9954	10.1749	10.8522	10.6167	10.3334	10.0849	11.0529	10.0788	10.2381	10.4477	10.8707	10.3215	10.4723	10.0904	10.5101	9.8089	10.4485	10.7395	10.5727	10.4025	10.4096	9.9977	10.6185	10.6782	10.4523	10.8204	10.4392	10.4165	10.1564	10.6317	10.4039	10.6884	10.0317	10.611	10.0791	10.7919	10.6654	10.6415
CAMKK1	7.2688	8.4512	7.9521	7.9183	9.1946	7.6076	8.5487	7.7617	6.9979	8.0316	7.5984	8.4487	8.1329	8.2791	7.467	8.8856	8.6423	8.228	8.4363	7.5297	8.3211	7.4306	8.7522	7.993	8.338	8.7901	6.3186	7.0413	8.715	8.1312	6.9406	8.9948	7.8147	7.9867	7.1189	7.5956	8.3549	8.9852	9.068	7.7912	8.2849	7.8833	8.1665	6.7919	7.9848	8.458	9.0948	8.0142	7.1386
P2RX2	0	0.5941	0	0	0	2.8262	0.7672	5.5346	0	1.0246	3.284	0.8889	1.0565	0	1.5577	0.5532	0	0	0	1.2019	0.5351	3.8383	0.6784	0	0.4419	1.4279	0	2.027	1.4196	1.4927	0	0	0	5.2618	3.1754	0.5773	0	1.1075	0	0	1.5775	0.477	0	0.7256	5.8204	0	0.7159	0.6991	4.9062
HOXA9	8.229	9.9128	9.4817	9.5012	9.7229	9.1944	8.9822	9.0162	9.5535	4.2942	8.5279	9.0898	9.4259	9.1506	10.9466	10.0401	9.5128	7.9433	9.8181	9.9981	10.0906	8.2841	9.9472	9.189	10.1738	6.5801	10.2703	9.2208	9.7025	9.9281	10.0821	10.0773	8.4127	8.5015	8.0889	9.0215	4.4733	9.8511	9.9961	10.1722	9.4879	9.4326	10.433	10.8645	8.9872	10.3825	9.9686	7.5788	8.4464
LOC84856	3.5319	1.8268	3.9851	3.0677	3.1995	3.3417	3.5273	2.1955	3.8211	2.3611	2.6185	4.2715	3.493	3.5555	4.0058	0.952	2.2578	4.0768	3.7725	1.8483	2.1992	2.7445	1.8883	4.2095	2.7516	2.3858	4.9622	4.3561	4.7531	4.3892	5.5698	3.6401	2.0202	4.5428	2.8367	5.4695	2.7186	3.51	2.6237	3.8619	5.0623	1.7446	3.2892	3.9429	4.0529	2.718	3.3668	6.1208	2.9428
OR8U1	0	0	0	0	0	0	0	0	0	0	0	0	0	0	0	0	0	0	0	0	0	0	0	0	0	0	0	0	0	0	0	0	0	0	0	0	0	0	0	0	0	0	0	0	0	0	0	0	0
LPAR5	7.7158	9.7836	9.1128	9.2378	8.3397	8.1481	8.8871	9.3182	8.8937	8.83	9.4442	8.6594	8.4121	9.5158	7.1441	9.2413	8.8824	9.8872	9.1161	9.2721	8.9353	9.8265	8.9297	9.4071	8.5208	9.4669	8.3106	8.4809	8.4982	8.6637	8.322	9.1636	9.0562	8.637	9.5903	8.5992	8.7671	8.9703	9.1102	8.5387	8.2224	6.7805	8.7998	7.229	9.4229	9.2719	9.0164	8.8896	8.9815
ZP3	9.1535	7.353	9.9084	8.2378	8.3176	9.3292	9.182	7.5529	9.3095	8.4227	6.4234	4.9038	6.5257	7.932	6.2533	8.8982	9.0132	9.5808	8.3132	8.1885	6.6065	7.2483	9.3694	9.3119	8.2302	7.5979	8.635	8.305	7.9735	9.2202	9.0692	8.1048	9.1791	7.2646	7.0987	8.1988	8.4939	8.315	9.6832	10.0998	8.4763	7.7449	7.8446	10.3425	6.3281	8.8779	7.2503	8.3451	7.6751
LOC441046	1.8646	2.7234	5.0028	4.8425	0	1.7811	4.3685	4.1464	4.2221	2.8493	4.0822	1.9932	0	2.0956	2.5508	4.5788	4.3156	0.9514	4.3905	3.6672	4.8723	4.2521	4.3157	3.7392	3.3162	2.9565	5.2919	4.558	3.8482	4.6196	3.6749	3.9279	3.4839	4.2783	2.3932	4.2262	3.1997	0	4.3479	4.8114	4.1858	0	4.8104	2.2991	3.4716	4.4892	3.3668	2.5822	3.7293
ZP2	0.6119	0.5941	2.2354	0	0	0	0	2.1955	0.5389	2.0367	1.6119	0	0	0	0.5714	1.5206	0	0.5528	2.1408	2.6326	4.6581	0.9636	4.537	4.8478	2.1967	2.498	6.3625	4.0782	0	3.5149	0	1.7197	0.594	0.6394	0.9599	1.5697	2.4505	0	2.0043	1.7731	2.7977	0	1.6754	0	0	2.0016	0.9736	2.0418	1.6914
TMEM123	13.5361	13.6959	13.0387	13.5124	13.4588	12.935	12.8166	12.3481	13.2175	13.4043	11.859	12.1853	13.3594	12.837	13.7339	13.1047	13.1242	12.5105	13.4632	13.0527	12.9589	11.7104	12.8224	13.5169	13.3902	13.0848	14.0876	12.9584	12.2817	13.0201	13.3669	13.3136	13.5227	12.0778	11.6974	12.6289	13.2286	12.7078	13.0552	13.6662	12.6657	12.4549	13.0757	13.1744	11.992	13.0355	12.7602	12.8259	12.6485
MTRF1L	8.2984	7.6417	7.5745	8.2942	8.3686	7.8013	8.1599	8.3681	8.1269	8.2434	8.1796	7.6584	7.862	8.0462	8.3471	7.5753	8.107	8.2809	8.0659	8.7252	8.0791	8.2907	7.8849	8.4743	8.0468	8.2198	9.29	8.5962	8.0003	8.4798	8.7405	8.0233	8.4447	8.4051	8.3048	8.3148	8.1973	7.9105	8.0297	8.3204	7.8653	8.9877	8.0054	8.4241	8.2338	8.5859	8.1724	8.6123	8.5161
MYO1H	1.0403	1.0136	0	1.7258	0.495	1.1495	1.2654	0.6751	0.5389	0	2.0303	0.8889	0.6229	1.265	0.5714	1.5206	1.7502	1.9265	2.7752	2.5281	0	1.9451	5.279	3.0367	1.0533	0.8839	2.4088	1.8331	1.174	1.2391	1.1225	2.4821	0	1.4186	1.7497	0.9886	0.4565	0.6575	2.6237	1.964	1.5775	0	2.5245	1.566	1.2487	2.0016	1.5496	2.4235	0.6391
MYO1G	5.1433	4.9089	6.9308	7.8565	6.2067	8.145	7.1998	7.9922	8.0227	5.0014	8.1035	10.0913	7.2548	8.0126	7.9191	6.2074	4.209	5.518	7.2201	6.8989	4.5237	7.5597	4.9965	6.596	5.7939	7.026	4.2834	8.0965	8.4368	8.6161	6.6591	5.8203	4.1547	6.5309	8.126	8.0051	6.1864	8.0043	5.2644	7.5257	8.0674	8.0547	7.0028	4.2706	7.8189	5.1075	6.5619	8.7036	7.3653
MYO1F	7.6864	5.8846	7.9494	8.6808	7.7041	7.9094	8.4566	9.148	9.0645	6.048	9.1617	11.2043	7.937	8.6096	8.3166	7.0427	6.0601	7.1259	8.034	8.6194	5.8808	8.5865	6.7532	8.4037	7.0542	8.3674	6.0769	8.9109	9.5211	9.4723	7.6853	6.8597	6.1661	7.523	9.0299	9.0486	7.3478	8.3591	6.8988	8.1491	9.0304	8.9999	8.318	6.5109	8.4173	5.8385	7.0345	9.889	8.6563
MYO1E	10.0969	11.7394	11.1948	11.6394	11.7555	11.0967	10.4546	11.1947	10.2083	10.6177	11.3621	11.2113	10.6802	11.4202	10.2944	9.8848	11.0893	11.1092	10.9869	10.5314	10.9443	11.5548	10.2314	10.7668	10.6792	11.4832	9.3914	10.9178	10.754	10.5649	10.9783	10.8821	10.9236	11.9148	12.2469	11.2366	11.2722	11.1543	9.8129	9.9169	11.2012	10.5663	11.232	9.709	11.5222	9.9715	10.8026	11.4564	11.1308
MYO1D	12.3754	14.0665	13.0156	14.0719	13.2284	12.4067	13.2614	13.9067	12.5806	12.2773	13.9762	11.5352	13.5739	12.7454	10.8005	12.663	12.9598	12.2836	13.5008	12.6628	13.1521	14.1474	13.2492	13.0139	13.6857	13.5086	10.8786	12.5565	12.474	12.9573	12.299	12.9643	12.9116	13.3067	14.6438	13.4288	12.7703	13.7276	12.6473	11.6735	13.2237	12.1519	13.6635	12.6197	13.746	12.2659	12.2408	12.5424	13.7888
MYO1C	10.5728	12.9115	11.7102	12.1245	12.1268	12.0065	11.8597	13.2963	11.7694	11.7522	12.82	11.4923	11.3902	12.4905	11.109	12.976	12.1337	11.2198	11.9845	11.1713	11.6353	13.0576	11.4502	12.3354	11.9357	12.3366	9.6377	11.5804	12.6584	12.0106	11.6552	12.4472	11.2479	13.4391	13.4088	12.0827	12.1188	12.548	11.5207	11.2151	11.7927	12.2526	11.7826	11.4638	13.1284	11.7972	12.2544	12.5635	13.0071
MYO1B	11.2977	11.8785	11.0408	11.2981	11.8188	11.5482	11.4362	10.7429	10.7476	11.0396	10.4575	10.6452	11.2311	11.7388	11.8187	11.6496	10.0273	10.5279	10.9568	10.6957	10.7436	10.635	11.1135	11.0109	10.8849	10.9001	11.1902	11.38	11.2753	11.0043	11.445	11.401	11.551	11.0467	10.0602	11.5618	10.872	10.9425	10.9345	9.7414	11.1157	10.5995	11.2063	10.7661	10.9329	10.9572	11.3943	12.0696	10.314
MYO1A	10.1867	10.7323	9.6343	11.3921	10.9343	9.2944	9.1794	11.873	9.7911	10.9832	12.4691	10.8415	10.9481	11.0577	7.451	8.3036	9.9515	11.8873	10.6314	11.3429	11.4344	12.7138	10.0963	10.4544	10.464	11.4287	8.5284	8.2719	9.7162	10.1291	10.5666	10.3736	9.6499	11.739	12.8203	10.1951	11.5316	9.843	10.0626	9.9651	9.7116	8.2842	10.3343	9.5151	12.3944	11.3997	10.7877	11.2598	12.158
GRN	12.8674	13.108	13.0149	13.828	11.8829	12.869	12.7908	13.8222	13.5368	13.2162	13.8712	13.612	12.7916	12.9291	12.638	13.7157	12.7103	12.9334	13.7529	12.6971	12.057	14.0156	13.2917	13.0937	13.3429	13.1533	11.1966	12.9795	13.8858	13.4693	12.9132	13.1224	12.6374	13.3426	14.3459	13.6012	12.8572	13.5905	12.8369	12.4869	13.3889	12.7572	13.2089	12.4152	13.7491	12.3031	12.4415	13.5659	13.3377
LCN6	0.6119	0	0	0	0	2.0359	0.434	1.4804	0	0	0	0	0.6229	0	0.5714	1.2642	0	0	0	1.2019	0	0.5608	0	0.599	0	0	0	0	2.6881	0.9313	0	0	0	4.1537	1.5313	1.5697	0	0	0	0.5691	0	0.477	0.4496	0	1.4607	0	0	0.6991	2.8342
LOC100128640	4.4333	4.3111	4.9168	4.9105	5.145	4.5193	3.806	4.2405	3.1941	5.8028	4.6235	3.0427	4.8348	3.1621	4.9826	4.3333	4.3156	3.6095	3.7725	4.3271	3.5018	4.2876	5.9668	4.1688	5.5174	4.0926	4.1396	2.4889	4.1836	4.7223	3.8021	4.5811	3.8831	4.7364	4.2448	4.8359	4.8721	4.1015	4.6739	5.1029	3.9591	4.3363	4.8837	2.479	4.5249	4.3135	3.7579	3.6834	4.8234
RPL36AL	11.9064	11.7064	11.4367	11.1931	11.6045	11.3422	11.0405	11.7691	10.4286	10.5526	11.5696	11.551	11.3096	11.7205	10.6941	10.879	12.3974	12.3721	10.561	11.6154	10.4537	11.3998	12.2476	11.8884	11.4772	11.5264	11.4482	11.3683	11.4246	10.8444	11.4501	11.7317	12.2905	11.7251	12.3113	11.5016	11.2512	12.516	11.7291	11.9562	10.5896	11.4492	10.7374	11.6478	11.4367	11.4002	11.8168	11.5646	11.9418
RAET1G	3.3937	1.6031	2.2354	2.7089	0.8629	3.9304	3.8767	1.76	2.2089	3.5038	1.0203	2.3948	2.084	4.608	0.9796	2.5041	2.7385	6.7712	2.8744	2.4154	2.1992	1.3525	1.633	3.4303	3.0301	3.2408	1.158	2.8382	4.2451	1.7082	3.3809	2.7015	2.1909	2.5896	1.2737	2.6811	3.257	4.0521	3.5555	4.5561	3.6141	1.9042	1.9728	1.566	2.1612	1.4912	2.5406	2.6668	2.2933
KIAA0391	9.7569	9.1337	9.6474	9.0556	9.0972	9.0682	8.8998	9.3072	8.7824	8.9548	9.2493	8.7689	9.0894	9.4885	8.916	8.9066	9.6499	9.4366	8.6589	9.5149	8.2674	9.1416	9.261	9.7094	8.9615	9.9597	9.8674	9.2233	8.8404	8.9695	9.5349	9.6445	10.0067	8.9791	8.9397	8.9283	9.5056	9.2725	9.3464	10.0123	8.6039	9.268	8.4533	9.53	9.2953	9.2985	9.7046	9.491	9.1509
CHMP7	10.2216	9.6026	9.8833	9.1585	9.1794	9.693	10.5957	10.3958	10.3101	9.0683	10.0153	10.3098	10.5866	9.8529	9.0883	10.3044	10.1476	9.8387	8.839	8.9016	10.0612	10.2302	9.9883	9.763	8.382	9.8884	8.9181	10.0632	10.3158	10.0053	8.5154	8.8646	10.095	10.3218	10.2558	9.6327	8.5608	10.2592	9.6432	9.1491	10.4417	10.1639	9.4326	8.7297	10.2029	9.3114	10.4489	10.0333	10.404
CHMP6	9.313	8.9504	8.5637	8.849	8.8073	9.2916	9.093	9.1266	8.5529	8.5122	9.4076	8.8684	8.6224	8.5586	9.2034	8.71	9.2504	8.7454	8.6455	8.7193	8.7172	9.4695	9.5496	8.892	8.7851	8.5926	8.1385	9.2307	9.2032	9.5051	8.4293	8.6174	8.9126	9.4124	9.7365	9.4498	8.8012	9.5648	8.8269	9.3323	8.8332	8.7484	8.6384	8.2523	9.7009	7.8222	8.5393	9.0148	9.3672
BCR	9.5551	11.3493	10.99	10.9947	10.9382	11.8217	10.8109	10.2372	10.2524	10.2061	10.4309	11.2917	11.0515	11.2555	11.0586	10.8725	10.7727	10.7557	10.264	10.8602	11.3136	10.7245	11.044	10.0773	10.1859	10.7173	8.0839	10.2417	10.645	10.7461	9.7752	11.0438	10.2677	10.8193	10.7504	10.51	11.1518	11.6677	10.2135	9.9609	10.814	10.9039	10.6233	9.7202	10.6068	10.5795	10.8364	10.36	10.197
OR52N4	0	0	0	0	0	1.6472	0	0.6751	0	0	0.5985	1.9932	0	0	0.5714	0	0	0	0.9813	0.5195	0	0	0	0	0	0.8839	0.6922	0	1.174	1.4927	0	0.5447	0	1.0809	0	0.5773	0	1.1075	0.5163	0	0.7325	1.5652	0	0	1.5033	0.5152	0.7159	1.1681	1.418
OR52N5	0	0	0	0	0	0	0	0	0	0	0	0	0	0.5536	0	0	0	0	0	0	0	0	0	0.599	0	0	0	0	0	0	0	0	0	0	0	0	0	0	0	0	0	0	0	0	0	0	0	0	0
OR52N2	0	0.5941	0.5495	0	0	0	0	0	0	0	0	0	0	0	0	0	0	0	0	0	0	0	0	0	0	0.5086	0.6922	0	0	0	0	0	0	0	0.5584	0	0	0	0	0	0	0	0	0	0.5448	0	0	0	0
CTPS2	9.8418	9.4554	10.311	10.0557	9.4749	10.2243	10.0711	8.8601	9.4063	9.7016	9.0246	8.3654	9.0837	8.9497	9.2809	10.4647	10.789	10.0222	9.7098	10.5356	9.6116	8.8807	10.2371	10.3127	9.7538	9.7018	10.2796	10.243	9.9201	9.807	10.1629	9.868	10.8001	8.8542	8.4522	9.6407	10.1385	9.1511	10.2562	10.0379	10.7715	8.819	10.4414	10.1846	8.9741	9.7529	10.3934	8.7314	8.9719
NDC80	8.3008	8.5169	8.6937	7.2818	9.089	8.338	8.6829	7.0924	8.3674	8.4874	6.9286	9.4073	9.4179	8.5922	8.9015	6.5687	9.3096	8.5668	8.357	7.8283	7.5357	7.2397	8.099	7.1964	8.5936	8.7382	9.5155	8.2182	7.9789	7.4222	8.8659	8.2314	7.831	6.3553	6.1582	7.8069	8.3433	8.9753	8.0273	8.6933	8.2063	9.7902	7.7427	8.4753	7.6934	8.7387	8.523	8.2861	7.6756
OR52N1	0	0	0	0	0	0	0	0	0	0	0	0	0	0	0	0	0	0	0	0	0	0	0	0	0	0	0	0	0	0	0	0	0	0	0	0	0	0	0	0	0	0	0	0	0	0	0	0	0
SULT6B1	0	0	0	0	0	0	0	0	0	0	0	0	0	0	0	0	0	0	0	0	0	0	0	0	0	0	0	0	0	0	0	0	0	0	0	0	0	0	0	0	0	0	0	0	0	0	0	0	0
LY6G6C	3.0698	4.6985	4.6232	4.176	3.4897	5.5545	4.0998	2.3722	1.238	6.1355	1.0203	2.3948	0.6229	2.8238	0.5714	3.6647	5.7911	5.313	5.7833	3.065	2.3338	3.1822	3.4472	4.7683	3.3672	1.8221	1.5096	1.3436	2.1211	2.964	4.5095	5.9	6.4275	2.294	0.9599	4.47	2.798	1.7266	5.3732	2.5449	2.9288	2.1784	3.4427	3.2474	1.2487	4.5955	2.0746	3.9394	0
HOXA13	7.9496	7.6044	9.3216	9.2156	7.9698	9.2553	8.468	8.8545	9.7138	3.8527	9.0981	6.6715	4.9652	8.4739	7.0091	9.3382	8.1746	7.7995	9.5123	9.2174	8.4057	8.9265	8.1179	7.5574	8.8267	9.3249	3.4399	8.1651	8.811	8.3333	9.6655	8.9107	2.0202	9.6523	9.7945	7.1422	4.2375	8.5107	8.5388	9.2726	9.136	3.8403	9.121	9.1255	8.839	9.3259	8.0915	7.8484	8.9247
LY6G6E	3.4644	3.1558	1.2575	3.5379	1.3991	1.4996	3.806	0	0.5389	5.6957	0	0.5119	0	1.265	0.9796	4.3043	0	0.9514	3.2144	3.433	2.5079	0	4.586	2.3914	2.6727	0.5086	3.894	2.3508	2.6606	3.9255	2.18	2.7015	5.244	0	0	4.3213	2.8732	0.6575	1.5068	3.9548	4.0327	0	4.6319	3.642	1.2487	1.6535	3.4339	0	0
HOXA11	8.1614	8.4279	8.6378	8.4772	8.2953	8.6039	8.8666	9.1495	9.7575	5.7483	7.4494	7.5213	9.5976	8.3113	8.124	9.5419	8.9502	8.6513	8.8205	9.1694	9.1524	7.3319	9.0358	8.2944	9.3245	8.7108	8.2767	9.2623	9.5448	9.1098	9.8516	8.6275	4.3832	8.7534	7.9606	8.5085	6.3401	8.9485	9.0715	9.4685	9.1925	7.2614	9.6138	9.3545	8.5055	10.056	8.7498	8.147	8.8724
HOXA10	9.4555	9.6871	10.0421	9.8482	9.706	10.1875	9.429	10.1708	10.3562	6.1774	9.275	9.0026	10.5176	9.7176	10.576	10.7005	10.156	9.8217	10.6108	10.684	10.2523	9.4578	10.5507	10.1353	10.6634	10.1382	10.8857	9.7294	10.6525	9.988	11.01	10.2627	7.9516	9.976	9.6296	9.6819	6.9169	10.0259	10.3193	11.0717	10.0713	8.9205	10.9677	11.4527	9.7594	10.8659	10.2108	9.498	10.0763
KRTAP19-2	0	0	0	0	0	0	0	0	0	0	0	0	0	0	0	0	0	0	0	0	0	0	0	0	0	0	0	0	0	0	0	0	0	0	0	0	0	0	0	0	0	0	0	0	0	0	0	0	0
KRTAP19-3	0	0	0	0	0	0	0	0	0	0	0	0	0	0	0	0	0	0	0	0	0	0	0	0	0	0	0	0	0	0	0	0	0	0	0	0	0	0	0	0	0	0	0	0	0	0	0	0	0
PPIAL4C	6.6786	4.1549	5.7998	4.6438	5.4985	5.5166	5.5965	4.6363	5.4303	5.9787	4.4978	4.5327	5.1952	5.5057	5.0687	5.2799	6.2691	5.8686	5.6071	5.3836	4.85	4.5441	5.718	6.1288	6.5847	6.1444	6.619	4.816	4.8816	4.6718	6.4418	5.069	6.3212	4.5079	4.4768	4.8605	6.2084	4.9818	5.8637	6.428	5.523	4.6154	5.6438	6.7042	4.2042	5.5913	5.6201	6.1464	5.1294
KRTAP19-1	0	0	0	0	0	0	0	0	0	0	0	0	0	0	0	0	0	0	0	0	0	0	0	0	0	0	0	0	0	0	0	0	0	0	0	0	0	0	0	0	0	0	0	0	0	0	0	0	0
KRTAP19-6	0	0	0	0	0	0	0	0	0	0	0	0	0	0	0	0	0	0	0	0	0	0	0	0	0	0	0	0	0	0	0	0	0	0	0	0	0	0	0	0	0	0	0	0	0	0	0	0	0
KRTAP19-7	0	0	0	0	0	0	0	0	0	0	0	0	0	0	0	0	0	0	0	0	0	0	0	0	0	0	0	0	0	0	0	0	0	0	0	0	0	0	0	0	0	0	0	0	0	0	0	0	0
KRTAP19-4	0	0	0	0	0	0	0	0	0	0	0	0	0	0	0	0	0	0	0	0	0	0	0	0	0	0	0	0	0	0	0	0	0	0	0	0	0	0	0	0	0	0	0	0	0	0	0	0	0
FAM188A	10.2049	8.5893	8.5115	8.8889	8.007	8.5971	8.3426	8.7643	8.2564	7.8559	9.1276	8.0478	8.4189	8.4098	8.3599	7.9472	9.0932	8.8336	9.2743	9.1241	8.5851	8.9654	7.8019	9.4931	8.2975	9.0212	10.2945	8.8238	8.5032	8.9188	9.2642	9.0256	9.2192	8.9436	8.923	9.0804	8.2064	8.5084	8.8884	8.9798	8.2941	7.8713	8.5298	10.5391	8.6525	8.3653	8.2657	8.9417	8.9687
FAM160B1	9.0336	8.6995	8.6089	8.4201	8.5638	9.0208	8.3348	8.7444	8.6633	8.4623	8.6965	9.4736	8.2321	8.6968	8.6681	8.6031	8.3933	7.9044	8.9751	8.9172	8.4964	8.2753	7.4348	8.805	8.6069	8.7094	9.4935	8.8876	9.3502	8.596	9.1463	8.9607	8.229	9.1446	8.7181	9.1707	8.6397	8.3075	8.467	8.1807	9.0359	8.7988	8.5803	8.8714	8.7648	8.458	8.3276	9.1188	9.0694
KRTAP19-8	0	0	0	0	0	0	0	0	0	0	0	0	0	0	0	0	0	0	0	0	0	0	0	0	0	0	0	0	0	0	0	0	0	0	0	0	0	0	0	0	0	0	0	0	0	0	0	0	0
FAM160B2	8.551	10.2132	9.7491	8.9919	8.1614	9.5158	10.132	9.8659	9.5121	9.4854	10.2082	10.2566	9.4771	10.2053	8.692	10.5218	9.1745	9.8313	8.4881	8.9327	10.0787	10.2205	9.7735	9.6183	8.3789	8.816	7.3645	9.6451	10.1081	9.7359	8.083	8.9818	8.8926	10.1433	9.9321	9.4335	8.3985	9.7676	9.5601	8.1735	10.3305	9.7716	9.1594	7.7463	9.899	8.834	10.1158	9.9255	9.6938
RAD54B	9.1093	6.5136	7.6367	7.2948	8.1312	8.4065	7.8619	5.4743	6.9352	7.0818	5.6535	6.927	7.2507	7.1957	8.7521	7.4331	7.8797	7.6532	7.2113	8.327	6.5699	5.2247	8.6835	7.5469	6.812	7.0874	9.4912	8.5336	6.7181	6.3765	7.674	7.9008	8.1907	4.5307	3.6797	7.2323	7.3039	6.3605	7.8098	7.9791	7.7377	8.6333	7.2925	7.9168	5.3572	7.7737	8.3694	6.854	5.5406
GALNTL5	0	0	0	0	0	0	0	0	0	0	0	0	0	0	0	0	0	0	0	0	0	0	0	0	0.7797	0	0	0	0	0	0	0	1.0135	0	0	0	0	0	0	0	0	0	0	0	0	0	0	0	0
GALNTL4	7.0619	5.5964	7.5026	7.085	5.8245	7.9544	8.3285	7.5483	6.5729	7.3431	6.5633	8.5022	9.8615	6.28	9.1926	8.3014	5.0092	7.5987	6.3723	6.6033	6.8462	7.2755	7.1446	7.993	8.2524	7.5302	7.4174	8.4239	8.4593	7.9735	6.818	8.296	8.9984	8.7233	7.1238	8.621	6.89	9.3493	9.0887	7.635	7.0513	7.8592	6.8917	6.4583	7.9822	5.3393	7.6996	8.9381	8.2648
TSSK4	1.0403	3.78	3.7567	3.9361	3.7312	3.687	3.1816	4.2853	2.0602	4.506	5.268	5.0041	2.084	4.4316	3.3552	3.4347	1.2741	2.2435	3.4253	3.7156	3.0329	4.6017	2.4603	4.0393	2.7516	3.033	2.8395	3.1193	4.044	2.8776	1.4676	3.6923	2.8305	4.4721	3.7824	2.3036	1.6929	2.987	4.1523	2.4201	3.4492	3.9171	3.3422	3.9429	4.7383	3.0524	3.4956	3.0845	3.9535
GALNTL6	0	7.5739	0.5495	1.2537	4.7654	0.3836	1.0377	1.4804	0	2.0367	2.0303	2.2729	3.0035	3.0847	2.4259	1.9274	4.7802	0	0	2.8214	0	1.5363	0	1.3472	0	0.8839	0.6922	0.597	0.8778	2.0616	0	1.5033	0	1.6919	2.7379	5.4206	0	4.1954	0.5163	4.2023	0.7325	1.3603	1.3002	0	2.4822	2.2818	1.1921	1.1681	2.1192
GALNTL1	5.2473	1.6031	2.2354	3.0677	1.1557	5.2655	1.6351	7.1359	3.0438	3.3659	5.6688	4.8843	0	3.2356	3.4222	3.4957	1.9399	0.9514	2.292	2.6326	2.3338	5.6826	5.376	3.2855	2.8264	2.7902	1.5096	3.3543	6.9508	4.7469	3.4602	1.9078	2.1909	7.7753	6.0594	6.0543	3.0778	3.3558	2.4068	2.2835	3.9591	3.0781	4.3748	2.0936	7.6479	1.1938	1.9602	2.0418	7.6358
LSM11	8.4368	7.6959	8.0258	8.0296	7.7487	8.1263	7.2033	7.8797	7.5791	7.4748	7.8855	7.9318	8.2704	8.5113	7.1928	8.1577	7.9337	8.1916	8.0474	7.7197	7.8027	7.4025	6.7692	7.7421	7.9808	8.1027	8.1972	7.2107	8.0536	7.1081	7.969	8.2159	8.0436	8.1429	6.8442	7.3436	7.7754	7.5551	8.4879	7.2513	8.6338	7.6555	8.0359	7.7287	8.1027	7.3621	7.6703	8.2333	8.0048
ZNF323	7.3174	7.2364	5.2687	7.2646	7.7947	7.1777	6.3341	7.4134	6.8471	6.663	6.8212	6.7649	7.8485	7.044	6.5887	5.811	7.2905	6.1787	6.0715	7.2871	6.8574	6.9713	7.1689	7.5011	6.8317	7.4593	7.1685	6.5825	7.8539	6.9531	7.7419	8.4572	7.3843	7.753	7.6538	6.6427	8.164	6.6146	5.8313	7.1713	6.9699	7.5235	7.1174	8.9228	7.2298	6.2581	6.5619	6.4541	7.5864
GALNTL2	2.2321	3.1941	6.0423	5.0376	4.2173	6.7939	4.8444	7.9015	4.7929	5.5071	6.084	6.1894	3.9615	5.8711	2.9641	4.7133	4.0939	5.4112	4.7712	3.8078	3.1831	6.8399	1.633	6.7419	5.412	4.9934	2.9585	5.0349	7.5237	4.4201	6.4708	3.8838	3.1113	7.5788	6.4274	6.9603	4.926	6.1112	3.6073	4.9306	6.8837	5.773	5.3265	5.1817	9.2907	3.2606	4.0653	7.7967	7.8496
SNORD114-3	0	0	0	0	0	0	0	0	0	0	0	0	0	0	0	0	0	0	0	0	0	0	0	0	0	0	0	0	0	0	0	0	0	0	0	0	0	0	0	0	0	0	0	0	0	0	0	0	0
SF3B1	12.2138	12.4435	12.2584	12.4127	12.4801	12.2629	12.474	11.9253	12.3158	13.0458	12.4578	12.8296	12.1176	12.4174	12.945	12.7665	11.7071	11.9265	12.5622	12.2653	12.5454	12.1202	12.0006	12.2669	12.8034	12.4905	12.9142	12.6046	12.3745	12.253	12.4599	12.6242	12.8098	12.1054	11.8572	12.3635	11.8508	12.1044	12.4791	12.0598	12.3632	12.5282	12.2353	12.492	12.0926	12.2086	12.4274	12.6754	12.0601
TUSC2	10.2029	9.0646	9.393	8.8959	8.4636	9.467	9.3286	9.2743	9.3849	9.7105	9.4021	8.7247	8.7689	8.9428	9.379	9.9025	9.5759	9.417	8.8634	9.2951	9.415	9.4263	9.3682	9.4565	9.6405	9.1133	9.9267	8.9696	8.8997	9.2015	8.6356	9.2356	9.0631	9.2514	9.2873	9.3058	8.5848	9.1497	9.1846	10.5245	9.054	8.9888	9.4249	8.3823	9.3658	9.4011	9.0038	8.6508	9.3842
SRI	13.6126	11.9809	11.5665	12.1958	11.3728	11.017	11.1024	13.0842	11.4867	11.5421	13.2259	10.3438	10.282	11.2436	10.6928	11.4008	13.3689	10.9847	11.3217	11.8306	10.859	13.0429	11.7679	12.1302	11.3544	11.9269	12.6618	11.3669	11.0593	11.3506	12.0382	11.3713	11.7953	12.1001	14.3943	11.6051	11.5509	11.205	11.2362	12.9786	10.9767	10.3782	11.4599	12.3296	12.6181	11.2618	11.1861	11.5937	13.144
SUN1	11.2033	11.1533	11.5212	11.2283	11.1393	11.5101	11.4506	11.1258	11.1809	11.6496	11.5294	11.3688	10.9801	10.9883	10.7407	11.0285	11.3765	11.4174	12.0696	10.6633	11.0593	11.3657	11.0599	11.1696	11.2361	11.2709	11.0743	10.8857	11.2563	11.088	11.4733	11.2374	10.7187	11.2297	10.8685	11.0064	11.7008	11.0411	11.9342	11.1339	11.3472	10.96	12.1292	12.1051	10.9775	11.7244	10.7489	10.8963	11.0745
SRL	2.2321	2.6076	4.4195	3.2184	2.2277	5.1088	3.2363	4.9466	2.9623	2.6257	4.562	4.559	2.084	4.6623	2.4259	2.915	2.1076	7.0364	4.3566	2.8214	1.8853	5.0371	1.633	2.3556	2.5007	4.9741	0.6922	0.597	4.9806	3.8229	3.6749	3.0599	3.4167	5.363	4.2083	4.6504	2.6347	4.1954	3.6073	0.9761	3.69	2.6074	2.9226	2.639	6.8135	2.1484	4.5339	6.1716	6.0612
SRM	10.9942	10.5754	10.8121	9.8972	10.8282	11.1198	11.4173	9.7061	10.5333	10.2883	9.1316	9.7667	10.6172	10.7124	11.0254	10.9286	11.4493	11.2263	9.6698	10.5938	10.7492	9.0219	11.3061	10.9544	10.6114	9.9703	9.9761	11.0363	10.3096	10.7774	10.0985	10.574	10.1504	9.6956	9.0313	10.4634	9.9341	10.9797	10.5558	10.923	10.1003	10.712	10.1905	10.1748	9.8774	11.7668	10.6031	10.5051	9.1664
SRR	7.4038	7.5878	6.7831	5.5333	7.8615	6.7134	7.3003	7.612	6.3206	7.328	7.1577	7.1433	6.5781	7.6044	5.7006	7.1073	8.164	6.6022	6.051	6.4082	6.5767	6.9037	7.058	6.8301	7.4932	7.6243	6.4478	5.9616	6.9324	6.8264	7.4343	6.8497	6.2099	7.6812	6.8872	7.1881	6.803	7.0144	6.4107	7.0672	6.573	8.1532	7.1255	7.7856	7.6795	5.6259	6.3717	7.9124	7.3559
LGALS9	11.4886	11.7928	11.9655	12.1102	10.3207	11.3991	11.4918	12.1945	11.779	10.4729	12.3188	11.772	12.0909	11.3944	10.074	11.2305	11.5357	11.4043	11.5927	11.1968	12.187	12.5049	11.4991	11.1039	12.4497	11.6598	9.7533	11.6183	11.3548	12.185	11.7949	11.1272	12.0984	11.4988	12.9838	11.9544	10.6186	11.7814	10.5085	11.0128	10.8645	12.1127	12.0967	8.8117	12.9736	11.1812	12.3241	11.2098	12.1456
LGALS8	8.4123	8.7565	9.2026	9.3603	8.7049	8.7829	9.2341	9.1616	9.3633	9.9795	9.443	9.6237	10.1407	9.0974	8.6698	10.6838	8.793	9.6352	9.6455	9.818	9.4148	9.2199	8.8398	9.053	9.5658	9.4909	10.0023	9.1676	9.3502	9.0168	9.3472	9.0295	9.3965	9.4949	9.5697	9.2486	9.3336	9.2406	8.8006	8.6154	9.2003	9.2836	9.1867	9.8038	9.1735	8.8833	9.6091	9.5251	9.0588
LGALS3	15.5216	13.4919	13.8899	13.9666	13.3423	13.8368	12.8912	14.5695	12.8312	12.6543	14.9642	12.4733	13.8023	14.11	12.3002	11.9422	14.3301	13.9974	14.21	14.1781	12.7235	15.0223	14.5807	14.2608	13.4564	13.9669	13.3709	13.4921	12.559	13.4564	14.2353	14.2108	13.8383	14.4344	15.4881	13.7117	14.3073	13.7206	14.0795	14.6136	12.6907	11.5781	13.171	13.6997	14.5025	13.8239	14.1552	14.1745	14.7859
LGALS2	6.7226	1.8268	3.898	6.2435	6.3293	4.8891	3.5273	8.149	6.2078	5.3695	11.0031	10.6448	3.1858	7.4396	4.7933	5.7496	2.1076	4.7377	4.3566	8.1166	2.0507	10.9505	3.7343	5.4503	5.0082	9.0967	2.0281	4.3196	7.5689	7.3398	4.955	6.6906	0.594	9.5625	7.977	4.0659	8.4849	3.7763	1.1959	7.7399	5.9662	5.8729	4.9535	6.0804	9.0397	0.8941	4.7036	8.2481	9.9015
LGALS1	11.3617	7.6119	11.3458	10.3244	10.0341	12.2703	10.0522	12.4657	11.3054	11.0232	10.8592	11.5262	11.179	11.105	9.728	10.1083	11.4107	11.648	10.3184	10.9498	8.6068	10.6103	10.4657	12.7571	11.918	10.544	11.8424	12.0479	12.8751	11.0534	13.0213	9.7737	9.6922	12.5107	11.5576	12.7437	11.1854	11.7992	10.1998	12.2241	11.6725	11.2822	11.3049	11.3672	12.0159	9.9066	9.9368	13.7153	12.2235
SRY	0	0	0	0	0	0.3836	0	0	0.5389	0	0.5985	0	0	0	0	0	0	0	0	0	0	0	0	0	0	0	0	0	0	0	0	0	0	0	0	0	0.4565	0	0	0	0	0	0	0	0	0	0	0	0
LGALS7	2.06	2.1911	0.5495	0	2.6602	1.3351	0	0.6751	0.5389	1.0246	0	0	1.6598	2.2454	2.4259	0.952	3.176	2.6173	0	1.451	0.5351	0	2.9827	4.2095	1.0533	0.5086	1.158	1.0181	0.8778	0.5395	0	1.7197	2.1909	0.6394	0.5584	0.5773	0.4565	0.6575	1.656	1.553	0.7325	0.477	2.2193	1.2061	0.5448	0	1.3819	1.805	1.0805
LGALS4	14.8592	15.0304	13.4884	14.7527	14.3709	13.5293	13.0669	16.0922	12.9298	13.3639	16.1579	13.4351	13.9101	14.9368	12.1685	13.0812	14.7862	14.3691	14.3054	14.8394	14.4501	16.4025	14.551	14.3563	13.9975	14.4132	13.0969	14.2724	13.4401	14.0644	15.0998	14.9398	14.2213	15.4954	16.5227	13.9117	14.8561	13.5306	13.7005	14.4552	13.2909	10.7992	14.3331	12.3751	16.1801	14.2792	15.342	13.4709	15.8787
NMU	0.6119	7.0658	8.0232	5.668	5.3178	8.5463	6.6737	1.76	1.238	5.6625	3.123	3.6438	5.7086	6.2625	0	4.4613	9.0332	9.1588	6.3379	8.1697	4.9159	2.9358	6.6142	5.1492	6.9577	6.5082	4.534	4.3561	5.2101	3.571	4.7175	6.0474	6.5889	2.7175	2.1071	3.3716	5.0768	0	8.4133	7.6385	5.4153	1.3603	0	4.8304	3.5862	3.4424	6.3107	1.1681	2.1192
RNF114	12.3891	11.5546	11.2771	11.5717	11.3661	10.888	12.034	10.5444	12.015	11.7194	11.0842	11.3834	11.7664	10.6798	12.4717	11.2328	10.7871	11.2263	11.5605	11.7424	12.5293	11.0411	11.9254	11.7365	11.7758	11.1529	12.8098	12.4399	11.3488	12.1205	11.7797	10.9102	11.6128	10.3386	10.8086	11.9706	11.9239	10.956	11.3755	12.1568	11.7368	10.722	12.0951	12.0237	10.6408	11.6106	11.7579	10.5112	10.6949
AKIRIN2	10.1748	9.4513	9.0548	9.6176	8.218	9.9218	10.5589	9.2448	10.0515	9.8317	9.1355	9.4848	9.3927	9.117	9.9979	9.3098	9.4884	9.9781	9.5285	10.7293	9.2881	9.048	9.7267	9.8818	9.476	9.6412	10.3107	9.8799	9.6776	9.9521	10.1185	9.2542	9.6166	8.9419	9.5445	9.5153	10.5332	8.957	9.4275	10.9738	9.4611	10.1702	9.5221	11.1319	9.0708	9.2759	9.1859	9.2443	9.1438
AKIRIN1	9.8763	10.792	10.4112	10.2194	10.3527	10.2992	9.934	10.3862	10.3024	10.6347	10.6535	10.5451	10.0094	10.3243	10.7655	10.1757	10.1596	10.0762	10.1985	9.624	10.131	10.7265	9.2293	10.6501	10.0761	10.294	10.1219	10.4517	9.9752	9.9415	10.1269	10.2106	10.2235	10.5455	10.3089	10.0201	10.3768	10.0283	9.74	10.3176	10.0722	10.6688	9.8269	10.5673	10.2263	10.4867	10.1747	10.0714	10.8198
EIF2AK1	12.4793	12.1326	12.7189	12.0744	12.2087	12.4739	12.5711	11.6503	12.4725	12.4691	11.8511	11.2354	12.3657	12.043	12.3024	12.6779	12.7989	12.497	12.6191	12.0836	11.8854	11.847	12.7046	12.3796	12.8317	12.3973	12.3326	12.1538	11.8561	12.2568	12.6179	12.3551	12.2819	11.2765	11.8918	12.2158	13.094	11.8172	12.5785	12.8134	11.9984	10.879	12.8821	12.8997	11.7133	12.9642	12.2423	12.0461	11.4833
ERCC6L	7.9618	6.4944	8.9519	7.5575	7.2327	8.3978	8.8945	5.7418	7.3895	7.2481	5.268	7.3473	8.0083	9.0422	7.7857	6.9032	8.1699	9.181	8.4504	8.2581	7.1678	5.4038	7.5571	7.9121	7.879	7.5596	8.3547	8.4871	7.4972	7.7547	7.8116	6.5208	8.4149	5.6621	4.6223	7.4811	8.0471	7.5506	8.9724	7.9091	8.6671	8.2968	8.318	6.5617	6.1721	8.5762	8.5355	6.4334	5.475
EIF2AK3	9.2852	9.6326	9.1579	9.4526	9.3833	8.6883	9.1838	9.7853	9.3533	9.0711	10.4612	9.678	9.2232	9.3674	9.2022	9.3225	8.3542	8.296	9.7397	9.028	9.1614	10.0602	8.3691	9.3468	8.9043	9.2824	9.1733	9.6312	9.1263	9.6193	8.8768	8.9607	9.742	9.4486	10.1931	9.189	8.7042	9.5909	9.5124	8.7879	9.8555	9.4513	9.4009	9.3886	9.2125	8.705	9.0155	8.6774	9.5141
EIF2AK2	8.5284	8.3713	9.5104	8.8903	8.3934	8.7961	9.1297	7.7696	9.0875	8.5445	8.0707	9.3567	8.082	8.6131	9.002	9.3803	8.4234	8.9252	8.8604	9.0728	8.2334	8.0636	7.7364	8.3478	9.199	9.1045	8.5114	9.1287	8.7064	8.9336	9.1686	8.319	9.2605	8.342	9.0247	8.9687	9.5568	8.513	8.352	9.0287	9.1958	10.2425	8.6344	8.4241	8.8346	9.0185	8.2567	8.6373	7.911
TDG	9.3285	9.1705	8.6578	9.0733	10.4081	8.9	8.8359	8.6295	8.8219	8.8268	9.3058	9.4145	8.9404	9.7987	9.5992	8.51	9.4103	9.3464	8.8267	9.4007	9.0189	8.9885	8.4406	9.2682	8.6487	9.4943	10.1425	9.8513	9.2751	8.6669	9.68	9.2179	9.2784	8.2786	8.3742	9.0243	8.812	8.5038	8.5653	8.7863	9.2641	9.4335	8.985	9.1221	8.6542	8.3117	9.5348	9.1042	8.6819
EIF2AK4	9.6282	10.0257	10.3418	10.2563	9.3797	10.1255	9.7492	9.678	9.3332	9.6505	9.9274	10.3224	9.4891	10.4401	9.6911	9.9228	10.3436	9.9714	9.4703	9.9452	10.1865	9.6129	9.2207	9.8684	9.5694	10.2754	10.0483	10.0618	10.1734	9.958	9.5513	10.2718	10.1497	9.5583	9.0116	9.958	10.6346	10.063	9.6142	9.5638	10.441	10.3714	9.8591	9.6897	9.7017	10.6265	10.1423	10.2191	9.305
HN1	12.0379	10.6116	11.6996	11.0869	11.4173	10.825	12.2745	11.2722	10.9448	10.8809	11.2229	10.4983	11.4709	11.4887	11.2741	10.744	11.5132	12.9606	11.297	11.6285	11.2064	11.3529	11.9358	12.0739	11.5752	11.2851	11.7554	12.1846	10.9405	11.6998	11.6489	10.9744	11.799	10.9956	12.379	11.2506	11.1445	11.1448	11.9702	11.4017	10.9153	10.8087	11.1454	10.2332	11.5079	10.9989	11.723	10.8643	11.3232
SMS	11.0084	10.9726	11.7523	11.4396	10.9969	11.5549	11.8564	10.3707	10.5806	11.0502	10.043	10.1845	10.803	10.8547	10.6247	10.599	11.4816	12.4988	11.3708	11.6816	10.6743	10.1076	11.12	11.6976	11.3571	10.7527	11.2373	11.4488	10.9352	11.23	11.5313	10.7376	12.2361	10.2542	9.9439	11.2654	11.352	11.1233	12.0218	11.2661	11.2705	11.0951	11.4706	10.7791	10.3261	11.7953	11.8831	10.5956	10.3777
NMB	7.7158	5.6559	6.8285	6.6203	6.1413	7.3864	7.3346	5.8944	5.7666	5.1767	4.562	6.3858	6.7964	6.8989	7.5739	6.9584	8.7058	7.5812	5.1133	7.7835	6.4832	5.016	7.1416	7.1344	6.7523	6.7708	7.7125	7.2006	7.108	5.9275	6.7167	6.7034	6.8785	5.107	4.6223	6.5773	7.0525	7.401	6.9143	7.9463	6.7746	7.0388	6.7172	7.8603	5.6983	6.1401	7.0203	5.7715	5.8121
EREG	10.7842	1.6031	10.9891	10.0861	5.8035	11.0564	11.6013	6.4219	11.8701	9.6708	7.3574	2.2729	1.3895	5.7758	10.9614	8.9619	4.3495	7.2506	9.5689	5.0851	9.4662	8.1957	11.2108	10.7183	9.9375	11.328	12.6745	11.542	8.7364	11.2628	11.259	8.7509	11.6282	6.4956	7.5301	10.5821	12.0139	3.7763	10.422	11.3181	11.0808	4.7263	10.9632	8.6357	5.7849	10.4698	6.9915	10.2416	7.6558
LOC729467	0.6119	2.1911	1.5132	0	0	0.9364	0	0.6751	0	0	0.5985	0.5119	0	0	0.9796	0.952	0	1.5198	1.2995	1.2019	1.2309	0.5608	0.6784	1.613	1.2832	0.8839	0	0	1.8126	0.5395	2.18	2.4821	1.3382	1.0809	0.5584	1.3082	0	0	0	2.5449	0	0	1.0683	7.8724	0.9392	0	1.1921	0.6991	0
AVPI1	9.313	9.9059	8.6726	9.2088	8.5731	8.9246	9.4451	9.6157	8.1797	7.9734	10.0968	8.9638	7.626	8.1401	8.784	8.0269	9.9869	9.221	9.8843	8.2764	9.4653	11.0132	8.0541	7.7628	9.0134	8.3748	8.2389	8.7587	8.4712	9.5607	8.7739	8.6881	8.4299	8.8818	10.2513	9.0338	8.5043	10.2095	9.704	8.5721	8.482	9.1498	8.7723	7.3553	9.7911	9.8023	8.6109	8.5099	9.55
MYO16	1.8646	0	1.2575	1.2537	0.495	2.3963	1.7895	3.2257	2.5806	2.6257	0.5985	2.7996	6.7537	1.7392	2.1381	0.5532	1.7502	1.7375	1.7806	2.0123	1.2309	2.113	1.3226	2.2026	2.1967	2.8757	0	2.027	3.229	2.2104	1.4676	1.7197	1.603	3.1388	1.5313	2.98	1.6929	2.4903	1.4442	2.1325	1.216	2.9376	2.6134	1.566	2.7999	0	1.5496	1.805	3.0438
FAM136B	0	0	1.5132	0.9434	0	0	0	0.6751	0	0	0	0.8889	0.6229	0	1.2974	0	1.2741	0	0	0.5195	0	0	0	1.0211	0	0	2.231	0.597	0	0	0	0	0	0	0	0	1.5164	0	0	1.7731	0	0.477	1.3002	0	1.7198	0.8941	1.3819	0	0
TRNT1	9.6959	8.3841	8.3598	8.485	7.6977	8.4498	8.4863	7.9426	7.2727	8.8891	7.866	8.4722	8.337	8.7717	7.9219	9.3264	8.8022	9.0018	8.0047	9.9712	8.3638	7.6077	8.5164	8.7072	8.8357	8.8766	10.1737	8.1173	7.8153	8.4252	9.0474	8.978	9.0821	7.8546	7.3697	8.1293	8.5918	8.0584	7.8536	9.0943	8.3306	8.3619	8.5691	7.613	7.8985	8.8796	8.7952	8.2536	7.6756
ASAP1	8.553	7.7886	9.1719	9.5455	9.5327	9.9277	10.0209	8.7918	10.1195	9.9735	8.828	9.9898	9.4168	9.0006	11.1559	9.7099	8.2749	8.0815	9.8739	9.6444	9.7467	8.8617	9.5878	9.5486	9.4592	9.2387	9.8642	9.2587	10.33	9.7435	9.0534	8.8773	9.8107	9.4428	8.368	10.3527	9.0443	8.9802	9.7055	8.6781	9.916	9.6346	10.2441	10.3381	8.9177	8.7787	8.8274	10.177	9.0004
ASAP2	9.1748	10.9094	10.5254	10.4667	10.7196	10.1705	10.0716	10.4577	9.9086	10.3559	10.9687	10.4283	10.3653	10.4051	9.6261	7.5894	10.0805	9.9062	11.2415	10.0314	10.3803	10.8355	9.0522	9.8346	9.9842	9.9574	8.9328	10.0218	9.7255	9.779	9.7458	10.1396	10.4363	10.8233	11.4243	10.1376	9.6325	9.8547	10.2151	9.7414	10.1658	9.8775	10.2266	9.6303	10.4637	10.203	10.0038	10.107	10.6551
ASAP3	7.3126	9.0467	8.3528	8.2984	7.6404	7.5501	6.7272	10.1353	6.3184	6.7763	9.7783	8.3598	9.0517	8.0204	5.9138	7.1604	7.7076	6.2861	7.2619	6.6097	4.1387	9.9179	8.291	7.3636	7.4993	7.7837	4.3283	7.3258	8.7742	7.8682	7.4037	9.1083	5.3117	8.9775	9.5635	8.6443	7.6148	8.4946	6.6372	6.7596	8.3739	5.9842	7.5702	5.306	10.2927	8.4078	7.3162	8.6214	9.2897
OCRL	9.8048	10.2163	10.9402	11.0979	9.4243	10.6672	10.4828	10.5508	9.962	10.06	10.4453	9.4226	9.502	11.5352	8.6681	10.2266	9.4922	11.107	10.925	10.786	9.9555	10.395	9.6571	10.8359	10.2866	10.4164	10.0517	10.8421	10.5006	10.2311	10.5486	10.313	10.9179	10.4418	10.2271	10.0112	10.2356	9.4693	11.1642	10.0564	11.1713	9.7276	11.0816	9.5831	10.2672	10.8415	11.0128	10.0756	10.3316
?|441362	0	0	0	0	0	0	0	0	0	0	0	0	0	0	0	0	0	0	0	0	0	0	0	0	0	0	0	0	0	0	0	0	0	0	0	0	0	0	0	0	0	0	0	0	0	0	0	0	0
VSIG10L	4.6308	4.8075	6.0625	4.8656	3.938	6.2233	5.2557	6.4016	4.8163	4.6318	5.7674	6.591	7.0467	5.0963	3.8198	5.7745	4.6773	5.4732	5.5779	4.0535	2.9515	5.4358	8.1179	4.9474	5.0082	4.383	1.7921	5.543	5.7599	4.9297	5.1106	5.9965	4.0253	5.7545	5.6345	5.3175	6.8855	5.646	5.0748	3.1271	4.3816	5.3973	4.4247	4.6544	6.087	5.4426	4.9781	5.8976	5.8544
PLAUR	9.4215	9.6073	9.801	9.6569	10.3124	11.2086	10.0973	9.6936	10.1832	9.7885	9.7536	10.6883	9.9812	10.9248	8.8614	8.9794	10.4987	11.1334	10.8255	9.8393	9.6297	10.4272	8.8937	11.9369	9.5924	9.3077	10.367	11.0114	10.8974	9.7336	11.549	9.4896	9.5987	10.1792	10.5531	10.6442	8.6221	10.7787	10.2953	10.5628	10.3423	10.7344	9.102	8.8734	9.137	9.5621	9.9187	11.7035	9.9974
XIST	11.5116	0.5941	1.5132	0	12.352	1.559	1.2654	4.6705	0.5389	2.8493	2.4924	0	8.3198	1.2337	9.7436	9.7145	5.994	0.6068	13.3751	12.6676	15.5607	12.8414	13.1665	3.0367	14.4468	12.5822	1.2801	0	10.8539	14.2776	3.0113	2.3585	0.6882	4.3192	11.06	4.0273	2.4505	0	1.656	0	2.7977	1.2047	12.9268	3.2474	13.1451	0	14.1939	13.143	3.389
KRT28	0	0	0	0	0	0	0	0	0	0	0	0	0	0	0	0	0	0	0	0	0	0	0	0	0	0	0	0	0	0	0	0	0	0.6394	0	0	0	0	0	0	0	0	0	0	0.5448	0	0	0	0
TBX2	6.6101	6.0154	7.4803	7.9724	7.1353	9.1134	7.0512	8.6766	8.1245	6.4232	8.3022	8.1573	6.1646	7.4357	6.3773	6.9088	7.1097	6.735	6.8454	7.8255	6.863	8.0299	7.3786	7.7421	7.0148	6.8939	5.6336	8.0637	7.9302	7.9865	7.6729	7.0263	5.8338	7.5099	7.588	8.9487	7.0485	7.0196	7.509	7.5219	8.0495	6.0876	8.2795	6.4475	8.6867	7.048	6.7968	9.5029	7.1214
LOR	0	0	0	0	0	0.3836	0	0	0	0	0.5985	0.5119	0	0	0	0	0	0	0.5726	0	0	0	0	0	0	0	0	0	0	1.2391	0	0	0	0	0.5584	0	0	0	0	0	0	0	0	0	1.2487	0	0	0.6991	0
LRRC26	5.6629	11.9976	3.7567	5.0376	8.2021	4.0997	2.4759	7.6288	1.4914	3.3659	8.2641	4.6597	7.0408	5.9605	6.2632	4.6067	7.7076	0.9514	3.0544	4.557	3.8992	6.7344	1.138	5.085	4.5595	4.6491	1.158	3.4249	0.5047	5.6563	1.9793	6.3447	2.4815	5.8963	7.0942	4.7328	1.3153	7.245	2.8123	6.061	2.6535	4.4952	3.4904	0	5.254	2.8949	4.4516	2.7251	5.261
KIAA1524	8.495	7.9249	8.59	7.4813	8.7861	8.162	8.5308	6.4319	8.0732	7.8688	6.6764	8.2731	7.6495	8.5658	8.5884	7.2606	8.8098	8.0309	8.6064	8.3568	7.5322	6.655	7.2537	8.2754	8.5024	8.4638	8.9236	8.5417	8.4712	8.0861	8.4849	7.7217	8.77	6.2848	5.444	7.8841	8.095	8.582	8.6041	8.3398	8.4213	9.7269	8.0519	6.686	7.1293	8.4223	8.2214	8.1343	6.4123
LRRC24	0.2188	6.5411	2.2096	4.2538	1.3066	3.836	3.186	3.5005	0.7362	1.3631	4.5517	2.5952	4.0694	1.816	4.6403	2.6412	2.7189	2.8044	1.6942	2.3096	2.9064	3.6075	4.0386	3.4344	0.6274	2.0673	0	1.7803	4.0506	1.4285	0.7709	1.9934	2.2149	3.7167	3.0335	2.1409	2.1622	3.807	3.5513	2.4044	1.105	1.5595	1.6918	3.4378	4.032	4.0196	1.5747	0.8415	3.2914
KIAA1522	10.4712	12.3969	12.4585	12.3816	11.843	12.2821	11.9942	12.6366	11.9676	12.1395	12.9943	11.7594	11.6393	12.4461	11.414	11.6451	12.0228	12.0628	11.7471	10.8792	12.2194	13.1817	11.7233	11.9811	11.7275	12.0063	9.3552	10.9327	11.3183	11.7112	11.0454	12.1918	11.3455	12.3126	13.3989	11.2906	11.3863	12.037	11.5683	11.0243	11.5297	11.8521	11.6732	11.1888	12.646	12.4174	11.9644	11.3286	12.2696
MPDU1	10.5062	10.7171	9.3719	9.7317	10.4254	9.2697	9.8481	10.7648	9.7347	9.2919	10.7736	10.098	10.9681	10.3243	9.2105	10.558	11.6826	9.9457	9.7536	10.195	9.5096	10.8083	10.4864	10.7187	10.164	10.5497	10.1636	10.3132	10.2696	10.0948	10.499	10.4882	9.6699	10.3123	11.2053	9.9918	10.3597	11.1068	9.961	11.0807	9.3338	10.7297	9.4333	10.3235	10.9577	9.4301	10.4466	10.5435	10.5991
KIAA1033	9.9705	9.6898	10.1169	9.974	10.257	9.7467	9.6817	9.5913	10.595	10.241	9.837	10.2318	10.0222	10.566	9.924	10.2154	9.5488	9.8964	10.0198	10.1087	9.7942	9.5855	9.0209	10.2452	9.9657	10.4433	10.4359	10.4753	9.9704	9.8295	10.4051	10.081	10.3261	9.4416	8.97	10.1077	10.0797	8.7306	9.2974	9.4576	10.4034	10.1742	10.0847	9.8268	9.5712	10.1609	10.1895	10.602	9.715
LOX	8.1044	3.3464	7.911	7.3969	7.9121	9.5032	6.3895	7.4185	8.1592	7.5484	7.5198	8.7305	9.0385	9.2359	6.7142	6.3465	8.102	8.648	7.2846	8.1301	5.8017	7.2352	5.3229	10.0475	8.7674	7.4171	8.8885	9.4778	9.8861	7.6672	10.287	5.7234	8.5853	7.4605	7.2855	9.6939	8.041	8.1609	6.4005	8.2257	9.0753	9.4104	8.2081	8.0922	7.9316	6.503	7.1694	11.1071	7.8071
LPGAT1	9.184	11.1363	11.3435	10.1705	10.4785	10.5404	10.2713	9.7969	11.9008	11.3707	9.7917	10.3045	10.6042	10.6155	10.1358	11.842	10.7447	10.4268	12.1462	11.1598	11.3393	9.4685	10.1541	10.4987	10.6525	10.6292	10.8824	10.6437	10.6005	10.6083	10.2706	10.7515	10.7169	10.5101	10.3632	10.418	11.0207	10.959	10.6646	10.1824	10.8076	11.3472	10.4223	10.8349	10.1244	10.9155	11.1474	10.6753	10.0477
LOC284661	0	0	0	0	0	0	0	0	0	0	0.5985	0	0	0	0	0	0	0.5528	0	0	0	0	0	0	0	0	0	0.597	0	0	0	0	0	0	0	0	0	0	0	0	0	0	0	1.566	0	0	0	0	0
SEMA6D	6.009	3.4841	7.3954	8.752	3.1338	5.4377	7.4257	9.7009	7.6621	5.7483	10.1937	6.5973	3.2689	7.5553	5.8544	5.3641	3.176	5.2436	6.9795	6.9041	7.7005	9.9898	4.7289	6.2987	5.8307	7.9752	3.4399	7.5074	7.5626	7.8766	7.2166	4.5811	4.1547	10.0546	11.1373	8.2369	7.3576	5.392	4.7907	7.6799	8.0602	4.2498	8.2947	6.2877	9.9251	5.5522	6.3453	6.9523	9.9048
LRRC29	5.3063	4.8075	4.3555	4.9105	3.0649	4.2914	5.5965	5.1051	4.4485	4.6318	4.3602	5.1496	4.0107	3.3722	4.4526	5.3965	3.8318	4.9267	3.9191	5.2584	3.6119	4.7869	6.7928	5.3262	5.3114	2.6992	3.3557	4.6784	5.7487	5.417	4.5095	4.3733	4.9803	4.7058	5.2427	6.0435	5.242	4.2836	4.5469	5.5821	5.1985	3.9171	5.7159	3.7461	5.1645	3.3843	3.7579	5.3976	4.9062
KIAA1529	2.6515	5.5501	5.1035	4.5616	5.2879	4.5383	2.2813	4.6363	4.1867	5.7483	5.039	6.4714	4.5655	3.6118	4.891	5.8465	4.3495	2.2435	3.823	3.3973	5.4629	5.3544	7.1629	3.6824	5.6156	2.6992	3.2661	3.4249	5.2264	4.9297	2.902	5.9861	3.6097	6.0254	4.1326	4.6504	4.5894	5.4504	6.229	3.1271	6.0974	3.0781	5.7058	1.566	5.6331	3.7491	2.5406	4.1567	5.1522
SH3D20	4.9348	6.5967	5.2157	5.7934	4.0492	6.4514	5.554	5.225	4.9491	5.3695	6.1271	5.0968	5.6478	5.5205	5.0894	6.1229	4.1716	4.8587	7.3158	6.773	5.1159	5.4516	5.496	4.2491	5.1749	4.6246	4.6088	3.9405	3.094	5.4769	1.746	5.8889	5.4858	5.0595	5.1876	4.7593	4.0877	4.483	5.4462	4.5685	4.7792	4.8491	5.0522	3.4335	5.0692	5.3992	3.8572	3.8795	3.1381
GCNT4	3.8813	4.6985	3.9851	5.2624	1.1557	3.7859	1.0377	5.4186	2.3437	3.3659	6.062	5.4317	1.3895	4.5225	2.2892	5.6457	1.9399	2.8217	4.8464	6.3962	0.5351	5.642	2.1051	4.3974	2.0792	3.9018	2.5671	3.7337	4.4277	2.964	3.4602	3.8382	2.9303	6.144	5.9423	3.6228	3.0128	4.001	2.0043	3.1271	3.3591	2.6074	2.7762	2.7829	5.7728	2.0016	1.6998	4.2063	5.9997
GCNT7	0	1.3383	1.5132	0.9434	1.1557	0.6863	0.7672	1.1332	0.9304	2.0367	1.3462	1.4552	0	0	0	1.7383	0	0	0.9813	0	0.9246	0.5608	1.3226	0	0.4419	0.8839	0	1.3436	1.174	1.2391	0	0.5447	0	0	0.9599	0.5773	0.4565	0	1.4442	0	1.216	0	0.4611	0	2.3586	0.8941	0.7159	0.6991	1.6914
PRKX	9.2304	8.7635	9.5881	9.0917	9.554	10.3268	9.8645	8.9464	9.4368	8.7176	8.9349	9.4307	9.4891	8.9687	9.0075	7.5286	10.0207	9.5913	9.8512	9.1715	10.1511	9.9187	9.9806	9.341	10.3954	10.3247	8.0904	9.4912	9.5407	11.0049	9.6528	9.1415	9.9927	8.4356	9.0481	9.6255	8.2173	8.9092	10.2598	8.3226	9.1941	8.8177	9.9392	8.9052	9.9851	5.8277	10.4561	9.3334	8.8724
C14orf138	6.6333	6.8471	6.4	6.5861	6.7025	7.0139	6.1467	6.3285	5.2185	6.352	7.3346	7.4563	6.4759	6.8703	7.1341	6.4426	7.1867	7.164	5.8211	6.7206	6.0171	6.7344	7.0885	7.0131	6.0956	6.5991	7.0859	6.6938	6.3247	6.6221	7.11	6.9904	6.634	6.3255	6.2506	6.7052	6.7623	6.5539	6.8779	6.4118	5.9814	7.1223	5.9038	7.0051	6.6649	6.9462	6.5668	7.0163	7.104
C14orf139	2.768	3.2722	4.8945	5.4106	4.013	7.0739	5.1598	7.659	5.1829	4.7474	7.5984	7.4633	3.493	5.445	4.8672	4.3333	3.2495	4.6056	4.9179	4.4177	3.942	7.6027	4.1548	3.7937	5.5618	5.1731	1.7921	5.3749	7.0859	6.4901	4.1754	5.5365	2.9303	7.5872	6.7897	6.5994	5.3643	6.0746	5.3881	4.2397	6.1918	5.0671	5.3265	3.8802	7.2775	3.9225	4.2713	7.0708	7.9408
GCNT3	6.3264	8.3669	10.5923	10.7649	10.0431	10.3367	9.4341	12.4817	7.8967	9.0402	12.7892	11.715	11.6765	11.6767	8.1975	7.525	10.6609	12.013	11.4392	10.2764	9.1805	12.708	7.5339	11.125	6.7995	11.6545	5.7537	9.5886	5.5821	9.5424	11.841	9.7237	6.6991	12.806	14.2515	10.7634	9.5119	10.0123	10.1839	10.5601	5.1723	10.3867	7.1951	8.298	12.3184	10.1797	7.7564	9.6779	12.6796
GCNT2	3.4644	2.4817	3.5439	3.4794	2.3486	4.813	3.34	9.0344	4.8393	4.4388	8.4474	6.239	4.0582	5.982	4.0906	5.1339	1.7502	4.4904	3.1366	4.95	8.6151	8.9009	2.6789	4.7127	3.0301	5.0124	3.1707	5.3927	5.8569	5.9699	4.5095	2.7015	6.284	8.4098	8.6019	6.6638	4.2657	3.435	2.7211	4.7085	4.3816	6.002	4.7332	3.7461	8.8747	4.1488	3.4956	5.2635	8.9509
C14orf135	8.3853	8.9652	8.6445	8.9318	8.6353	8.8466	8.0342	8.7584	8.437	8.3524	8.7799	9.2477	8.8521	8.7988	9.1227	8.331	8.0463	8.8571	8.4096	8.7717	7.6433	8.5776	9.2394	8.7933	8.3867	9.1011	8.9218	8.6561	8.8741	8.5977	9.0047	9.2279	8.9517	8.7384	8.1573	8.9658	8.812	8.6478	9.3238	8.0018	8.4248	9.2083	8.4475	9.2234	8.5748	8.6272	8.8567	9.2765	8.747
LOC440957	9.7412	7.2654	7.6956	7.2071	6.7744	7.7223	8.1493	6.7762	7.8179	8.0086	7.2396	6.4575	7.8349	7.0992	5.5597	8.2929	8.8067	8.7248	7.1074	7.9215	7.9488	7.4542	8.3519	8.0219	8.5597	7.2942	9.4434	7.38	7.168	8.0496	7.1878	7.9068	8.2842	7.039	7.5521	7.4243	7.1351	7.8612	7.8094	9.4929	7.7854	7.0301	8.1536	7.4338	7.2473	8.4824	8.1184	7.211	7.2001
C14orf132	5.5696	3.6688	6.7374	6.5077	4.9099	8.0912	5.1167	9.2234	6.8185	6.8032	8.4664	7.6974	3.9615	6.8294	4.5153	6.4657	4.2809	5.7733	6.1821	5.7401	3.9835	8.2189	4.6274	7.1131	6.2187	7.0354	3.8626	6.3843	9.7883	6.5749	7.453	5.2881	4.1128	9.9314	8.4925	8.2416	6.777	7.0824	5.0562	6.0186	7.7592	7.5204	7.0711	5.6444	9.4796	4.9562	4.8065	8.3916	9.2923
ZNF165	5.4527	6.9616	5.6377	6.4732	6.7481	5.8937	6.7685	5.9454	6.1211	6.2041	6.5159	6.3778	7.914	5.9757	6.487	5.3428	6.843	7.6845	6.7171	6.1738	6.6919	7.9063	6.635	6.8106	7.1237	6.5686	6.4896	6.3597	5.7784	6.6243	6.895	6.9587	6.5557	6.4586	6.6078	6.1239	6.8688	6.9417	7.882	5.9106	6.1183	7.754	5.9422	6.1742	6.2878	7.2428	6.6244	6.1035	6.4826
LPCAT4	9.8351	11.5514	11.1475	10.9238	10.242	9.8378	9.735	11.2501	9.4676	9.9344	11.5549	10.3532	10.5744	10.7676	8.942	9.3235	10.7676	11.7232	10.5707	10.2428	10.7299	11.5258	9.5334	10.5232	9.9765	10.6495	9.4241	9.6377	9.6425	9.796	9.9198	10.2535	10.0624	10.7001	10.976	9.9743	10.5361	10.6816	10.1624	9.9907	9.5893	9.9935	10.2454	9.5794	11.6741	11.2821	10.1541	10.3225	11.0447
LPCAT2	10.1814	11.4934	8.9905	9.4354	11.5121	9.5746	9.5413	8.9359	10.2524	11.2613	9.2459	8.7377	9.563	7.823	9.5746	10.4324	10.9747	9.1902	10.7031	9.5674	9.2609	8.8469	10.0476	8.9275	10.0809	8.8133	11.7316	9.3351	9.6835	9.5676	10.0993	10.0457	9.908	8.8119	8.5519	10.5909	9.3059	10.5344	9.6173	9.7324	9.6851	9.3319	10.3158	11.776	9.2576	10.0871	10.0948	9.259	8.9988
LPCAT3	10.0935	10.1737	10.2903	10.7637	9.3511	10.3526	10.5941	11.5694	10.1047	9.9466	11.127	10.0782	10.9	10.699	11.4898	10.2278	10.1307	10.8638	9.4372	10.0284	9.9711	11.0976	11.8667	10.0856	10.4156	10.6665	9.9222	10.1983	10.4134	9.9711	11.1159	10.6795	9.9179	10.5391	11.962	10.47	11.3276	9.9086	9.993	10.6396	9.7608	9.8484	10.4855	11.0074	11.3327	10.6478	11.2495	10.6874	11.0648
LPCAT1	8.9075	10.5764	10.1596	9.3471	11.0113	10.1701	10.6944	9.4618	9.1681	8.5163	8.9841	10.524	11.4252	11.2821	10.4009	10.5204	11.7974	10.5613	10.1299	10.2283	10.087	8.7274	10.8948	9.4049	9.7076	10.3934	8.9651	10.2102	10.6506	10.5304	9.1418	8.737	9.9636	9.1573	9.0887	10.2671	9.9816	11.0836	11.0105	10.6466	11.0076	9.8563	9.3892	9.0474	9.6929	9.3269	9.0066	10.1175	9.4092
SPNS1	10.0737	9.6917	9.9822	10.4278	10.1198	10.2844	10.7199	10.1184	10.3205	9.5613	9.8868	9.9769	10.7063	9.8158	10.5092	9.9189	9.7396	10.1275	10.2214	9.517	9.8393	9.9129	11.1387	9.6635	10.4904	9.574	8.7964	10.077	10.2709	10.4453	10.2034	9.3327	9.4224	9.4932	9.7763	10.6051	10.6114	10.0675	10.1031	10.1556	9.9059	10.0895	10.8406	9.8811	10.0663	10.0752	9.5754	10.0116	9.4578
KRT20	13.2067	11.7677	12.4547	12.8991	11.0207	12.6325	12.8552	14.6235	13.1372	11.4933	14.9903	8.8351	7.7397	13.0551	10.0953	8.5662	10.8416	12.1157	13.0511	11.5633	7.9927	14.7435	13.5873	13.3852	11.433	12.5813	10.0831	12.5352	7.2418	12.1969	13.1037	11.9074	8.1328	14.7211	16.281	13.2298	12.2341	8.84	12.0511	12.7494	11.4677	3.0096	12.633	11.0569	14.3936	11.0683	12.2754	12.7661	14.9937
MID1IP1	9.6147	11.0922	11.1925	10.8142	10.7083	11.3356	10.5098	10.2863	9.753	9.1572	9.1552	9.977	10.6616	10.419	9.8651	10.6973	10.3488	10.9219	11.8397	11.3694	9.9212	9.0813	10.1744	11.3379	10.1274	10.1191	9.5515	10.5843	9.9026	9.881	10.5722	10.413	10.9255	10.1036	9.1488	9.8719	9.9592	10.3263	11.1462	10.5179	11.1238	10.0095	10.4319	9.6051	9.6873	11.1958	10.569	9.9393	9.5152
TAS2R42	0	0	0.5495	0	0	0	0.7672	0	0	0	0	0	0	0	0	0	0	0.5528	0.5726	0	0	0.5608	0.3787	0	0	0	0.6922	0	0	0	0	0	0	0	0	0	0	0.6575	0	0	0	0	0	0	0	0.5152	0	0	0
PIGA	8.2765	7.4574	9.0994	8.2	7.8469	8.6263	8.3735	7.4335	8.0024	8.2581	7.9826	7.7238	7.7793	8.0487	7.4983	7.8829	8.2793	8.3548	9.034	8.5393	7.9825	7.6306	7.4572	9.0739	8.0873	7.8486	8.6057	8.6171	7.688	8.1794	8.6776	7.5558	8.6471	7.523	7.7135	7.7749	8.1145	7.3559	8.6465	7.9576	8.7929	8.175	8.5967	7.9846	7.5524	8.5501	8.6916	7.6962	7.5906
PIGB	7.4547	7.5021	7.5578	7.7404	7.4792	7.571	7.0714	7.4834	7.065	7.544	7.6784	7.3601	7.0006	7.5615	6.5618	7.7141	6.9412	8.0991	7.0636	8.5081	7.6466	7.9268	7.0853	7.8017	7.625	8.0401	8.4406	6.9624	7.6804	7.3315	7.8705	8.2886	8.2549	7.3631	7.9721	7.7826	7.5939	6.7207	7.4765	7.814	7.6959	7.7126	7.4912	8.2318	7.4525	7.0746	7.9817	7.8903	7.5259
PIGC	10.2228	9.4533	9.9141	9.1654	8.9681	8.9101	8.9198	8.9927	9.6065	9.8769	8.9885	9.1099	9.0236	8.8391	9.1377	11.0275	9.5091	9.1728	9.6638	10.2173	8.6283	9.1262	9.99	9.9344	9.7333	9.323	10.9709	9.2886	9.5632	8.9456	9.4124	9.873	9.4945	9.1825	9.3864	9.1546	9.4776	9.4728	9.2513	10.1447	9.0647	9.2244	8.9923	10.563	8.8648	8.4313	9.6174	9.1914	9.1831
PIGF	9.6385	8.4114	8.705	8.3664	8.6563	7.6919	8.5239	8.2206	8.3865	8.2079	8.2218	7.4915	8.1782	8.2522	8.9278	8.2946	8.3368	8.8614	8.0837	8.8281	8.2137	8.173	8.4518	8.9442	8.8443	8.5054	9.4109	8.3581	7.7036	7.8538	8.2955	8.7938	9.4931	7.7674	8.0956	8.3911	8.2042	8.1699	7.9081	8.7723	8.269	8.6948	8.4519	9.5595	8.178	8.4046	8.4734	8.4336	8.2692
CALCRL	7.6105	5.6704	7.3794	7.8536	7.3166	8.5082	7.3188	7.7617	8.5753	7.641	8.2761	9.1783	6.7752	6.8818	7.1441	7.0221	7.5851	6.37	7.5551	8.2744	5.6552	7.7501	4.7451	8.4764	7.3895	8.0063	7.3152	7.7047	9.4338	8.6261	9.3719	6.854	8.0875	8.4518	6.6609	9.638	8.32	8.0894	6.4368	7.7785	8.829	8.6576	8.3635	9.2123	7.5275	6.7182	7.3704	10.2681	8.9346
PIGH	8.5836	8.0971	7.905	7.7726	8.2019	7.977	7.7072	8.0284	7.8115	7.6576	8.35	7.7629	8.4339	7.6699	8.1737	7.8343	8.6322	8.0771	7.4225	8.6922	7.3383	8.0018	8.5044	8.783	7.9715	7.971	8.954	8.1953	8.016	7.6037	8.0283	8.057	8.6692	7.6771	7.9393	7.7581	8.3678	7.5223	8.636	8.8737	7.53	7.9592	7.3849	9.8499	7.7662	8.0632	7.8013	7.7177	8.2224
TBC1D3	6.4165	8.0492	7.7844	8.4042	7.8727	7.4791	8.0605	7.3694	6.6748	8.5087	8.0493	7.8653	6.8488	8.0966	5.5339	7.8354	6.8595	8.7481	8.0027	7.5662	8.236	8.0882	9.0847	7.9685	7.9499	7.0354	7.1313	7.8801	7.622	7.559	7.1589	7.7844	6.8722	7.1742	7.1849	7.6526	5.5804	7.2333	8.2901	7.1505	7.6718	7.3829	7.3615	6.8487	8.0336	6.2966	8.3814	6.8069	7.2275
MGC70857	9.3532	9.4904	7.737	9.277	9.8633	9.051	9.1432	9.3222	8.8074	8.919	9.5499	7.7836	10.4815	8.4871	10.5336	9.085	9.4702	8.2235	9.0969	8.7118	8.7951	9.6364	11.1885	9.0319	9.2753	8.2461	7.8497	8.2838	8.8455	9.0394	8.3741	9.5702	8.6761	8.7866	9.7365	9.1508	9.2871	8.9835	9.009	10.0125	8.5005	8.5873	8.6633	9.7911	9.659	9.7464	8.9571	8.389	8.9063
PIGK	9.6176	9.5653	9.3205	9.4901	9.0042	8.9849	8.648	9.206	9.2271	9.73	8.9929	9.2497	9.7264	9.2145	8.8186	8.8125	8.9923	9.1193	8.7811	8.8251	8.6397	8.9489	8.5567	9.5585	9.3381	9.4968	9.4446	8.7958	9.4717	8.5909	9.8134	9.4859	9.7334	9.2382	8.5113	9.3981	9.5625	9.2488	8.5767	9.2533	8.7972	9.8527	9.1686	10.1426	9.2303	9.0185	9.0209	9.7496	9.6743
PIGL	6.8536	6.2747	5.4783	5.9307	6.2067	5.8721	7.1401	4.8603	5.3683	6.4058	6.1689	6.6533	6.2894	7.1851	2.1381	5.7621	5.9093	6.5316	5.3896	5.5396	6.526	6.435	7.2818	7.6229	6.3322	5.9706	6.9631	6.9605	6.0698	6.6871	6.5725	7.0059	5.8845	5.1302	5.2606	6.5698	5.8094	5.7885	7.1728	7.5556	6.4754	6.5705	6.5244	6.2386	6.0475	6.1225	6.5619	6.6638	4.5762
PIGM	8.8541	9.4957	8.7002	8.8389	8.556	8.513	8.4464	8.179	8.4084	9.2655	8.4108	8.1893	7.8586	8.5658	8.4767	10.3097	7.7335	8.6779	8.9597	9.4309	8.3999	8.3253	8.4715	8.8636	8.5747	8.6484	9.4686	8.6487	8.7477	8.6442	7.8889	8.7463	8.8755	8.4992	7.8259	8.5565	8.9113	8.4784	8.5735	8.2873	8.7581	8.5814	8.8532	8.8117	8.1663	8.4979	9.1142	8.028	8.0721
PIGN	9.8175	9.6519	8.9519	9.3348	9.449	8.6285	8.5887	9.0588	9.1828	9.026	9.8297	9.217	8.69	9.2314	9.3242	9.1193	9.547	7.7843	8.7715	8.7118	8.1099	9.4973	8.5136	8.8281	8.4996	9.5692	9.6913	9.3097	9.1467	9.0431	9.5467	9.8293	8.8988	8.8315	9.1452	9.0256	8.6193	9.0651	8.369	9.2839	9.2718	9.3691	9.0551	8.8367	9.3012	7.3432	9.502	9.1058	8.9296
PIGO	9.8657	10.3451	9.9511	10.5057	10.546	10.0194	9.9858	10.1028	10.52	10.44	10.26	9.9524	9.395	10.093	10.1383	10.6253	10.6379	9.1446	10.2525	9.8324	10.0575	10.4607	9.9467	10.2391	9.5054	9.8519	9.6837	9.7207	9.5964	10.6497	9.8153	9.7767	9.8988	9.5795	9.974	9.7059	9.854	10.0034	10.4097	9.9255	10.2164	10.3863	10.7728	9.7783	9.9059	9.5857	9.7849	9.866	9.5954
PIGP	8.7357	8.5109	8.1129	8.4317	8.4177	7.7854	7.7252	7.6157	8.1501	8.0086	7.7916	6.7364	7.6102	8.1281	7.2166	7.8943	9.0501	8.6812	7.7341	8.5643	8.0028	7.4928	8.6459	8.2897	9.0164	8.1571	8.6034	7.2256	7.9252	8.0171	7.969	8.8801	9.3181	7.2009	7.6195	8.0883	8.3532	7.9105	8.3539	8.6154	7.0223	8.1632	7.8834	8.106	7.5347	7.9678	8.3073	8.4339	8.356
C20orf185	0	0	0	0	0	0	0	0	0	0	0	0	0	0	0	0	0	0	0	0	0	0	0	0	0	0	0	0	0	0	0	0	0	0	0	0	0	0	0	0	0	0	0	0	0	0	0	0	0
C20orf186	0.6119	0	0	0	0	1.4996	0	0	0	0	0	0	2.678	0	0	0.5532	0	0	0	0	0	0.5608	0	0	0	0	0	0	1.174	0	0	0	0	0	0	0	0	0	0	0	0	0	0.4496	0	0	0	0	0	0
PIGS	9.9312	10.3269	10.5344	11.0501	10.105	10.4134	10.371	10.9525	10.5543	10.4624	11.1988	10.3798	10.2656	10.4864	8.8569	10.6346	10.0538	9.4101	10.5946	9.9691	10.1036	11.2452	9.4121	10.2922	10.0728	10.2441	9.7697	10.272	10.6855	10.3602	9.5376	10.1531	10.1607	10.8036	11.5225	10.1115	9.8494	10.7003	10.17	9.5912	10.4216	10.4568	10.3778	9.7943	10.9643	8.9247	9.9486	10.3148	10.9637
ILKAP	9.5832	9.1369	8.8323	8.4958	9.2538	9.1541	9.6556	8.7781	8.8118	9.2086	8.7748	9.0311	9.1915	8.8912	9.4184	9.196	9.4654	9.2501	8.739	9.0002	9.1716	8.7128	9.3715	9.2706	9.1955	8.5958	10.5332	9.601	9.099	8.7843	8.9054	8.8359	9.3273	8.8119	8.5428	8.8413	8.7721	9.242	9.3258	10.1117	8.81	8.7498	8.9651	9.8587	8.677	9.2557	9.182	8.7813	8.6995
PIGU	11.0106	9.1781	9.6568	9.9331	9.6889	9.1126	11.1506	9.5563	10.7936	10.3445	9.117	9.0287	10.22	9.1695	11.2143	10.083	10.1197	10.2356	9.4564	9.4851	10.7515	9.3475	11.3504	9.9298	11.0032	9.8552	11.0443	10.5948	10.7371	10.6452	10.2917	9.6274	10.3938	8.842	9.0481	10.4278	10.2933	9.33	10.0226	10.7425	10.2544	9.813	10.9502	11.2033	9.4889	9.8733	10.3297	9.1991	9.4717
PIGV	9.4336	9.3354	9.0711	8.8433	8.2915	7.5336	8.5405	8.9235	8.5283	8.7663	8.8523	7.8248	8.3102	8.0074	8.0035	8.5733	8.9335	9.1517	7.6173	8.0187	8.6018	8.7783	9.4304	8.3727	8.7674	8.8692	8.268	7.6578	8.1964	8.5583	8.2513	8.8374	8.074	8.1372	8.7051	8.2764	8.6611	8.0616	8.6589	8.5293	8.1835	8.0862	8.572	8.9929	8.6819	8.3136	7.5294	8.7377	8.7129
PIGW	8.3739	7.7919	7.8914	8.0673	8.44	7.863	8.7	7.242	7.9999	8.667	7.4994	7.4065	8.4725	7.7837	8.3011	7.7515	8.5525	8.7656	8.1842	7.9821	7.9008	7.5561	8.7542	8.053	8.4248	8.1225	9.068	8.2404	7.4599	8.4816	7.7098	7.7466	8.6887	7.465	6.5416	8.5602	7.8494	8.3206	8.3482	7.4196	7.401	8.7912	8.3999	7.3668	7.5022	8.699	7.7173	7.9428	7.178
PIGX	9.1482	9.1421	9.1835	9.277	8.8231	8.7661	9.3536	8.8489	9.4443	9.0459	8.225	8.0501	8.0705	8.9039	9.4981	9.3671	9.4143	9.5676	9.9398	9.0304	8.938	8.4754	9.0924	8.5575	9.715	9.2873	9.0123	8.2306	9.2916	9.0798	8.4754	9.2057	9.4246	8.8047	8.7374	9.1256	9.4027	9.0257	9.8409	9.0273	9.4241	9.1125	9.3962	9.0313	8.8718	9.4337	9.4312	9.1429	8.7619
PIGY	11.3062	10.18	10.7513	10.4492	9.9725	10.4796	10.0062	10.4651	10.0982	9.9405	10.2952	10.0663	10.351	10.2353	9.9639	10.0395	10.7805	10.6765	10.1542	10.8629	10.4168	10.0376	10.8827	10.6357	10.4378	10.4499	11.4504	10.13	10.3974	10.0779	10.9559	10.7698	10.8884	10.3161	10.1367	10.6767	10.649	10.3666	10.2312	11.2632	9.8729	10.3607	10.3607	11.3926	10.1209	10.6536	10.4745	10.4857	10.7641
PIGZ	9.1602	8.9128	9.0294	10.6306	7.7322	6.8018	7.8066	10.3856	9.239	7.3794	11.3385	6.8526	6.1427	8.515	9.5765	9.5015	7.3503	6.9734	10.0827	8.0355	8.05	11.6166	9.9642	9.4395	8.3523	8.8428	7.4381	9.0074	7.6851	8.516	7.0472	10.7675	7.7307	9.8031	11.9362	8.7136	10.3283	9.9258	10.2067	7.2467	8.9381	5.4106	8.2152	6.6675	10.8822	9.5913	8.1218	7.4612	10.8402
KRT25	0	0	0	0	0	0.3836	0	1.4804	0	1.0246	0	0	0	0	0	0	0	0	0	0	0	0	0	0	0	0	0	0	0.5047	0	0	0	0	0.6394	0	0	0	0.6575	0	0	0	0	0	0	0.9392	0	0	0	1.418
TMEM80	7.2287	7.5545	7.863	7.702	7.6956	7.8344	8.0206	8.3177	7.8719	8.8752	8.1475	8.7072	8.5823	7.8985	6.7008	8.0826	7.7652	7.9184	8.0527	7.7018	8.3245	8.7062	8.7676	7.5808	8.7471	6.959	7.6116	6.6795	8.1756	8.5496	6.9544	7.804	7.6341	7.8643	7.7551	7.7238	6.836	7.366	7.5427	7.8223	7.4887	8.994	8.662	7.3262	8.5955	8.1357	7.2293	7.8088	8.1483
NDFIP2	12.2789	10.6907	10.6988	11.4777	10.9899	10.2735	11.6821	10.7464	11.8876	12.0736	11.2946	10.0114	11.1505	10.9161	11.0169	10.6677	12.0543	10.0624	11.3853	12.6821	12.3311	10.9783	9.8269	11.3428	11.4179	12.2936	12.5607	11.0834	10.5896	10.7013	12.1446	11.3578	12.0245	10.6282	11.9533	10.8655	10.4588	10.1498	10.3624	12.591	10.9024	9.8441	11.3142	13.5901	10.6341	10.6532	10.711	10.6175	11.1229
ELAC1	6.3906	7.0124	2.9577	6.5258	6.786	6.3981	6.4649	7.2059	6.3102	6.0624	7.3407	7.9324	5.5291	6.7906	7.1565	7.2198	7.0337	6.0007	7.0346	6.5172	6.1442	7.0201	6.8873	6.4677	6.6358	7.3141	7.689	6.5968	6.9846	6.7283	6.783	7.1711	6.2262	6.7927	7.2621	6.6632	6.4534	7.5497	6.2837	7.2652	6.8593	7.1238	6.6134	6.639	6.82	5.9226	6.9006	7.1139	7.417
ANKLE1	1.6384	2.3437	2.4947	3.3548	2.5636	3.5809	4.3418	3.1306	1.8943	2.3611	3.123	4.6597	1.0565	3.3055	3.9615	4.8364	1.2741	2.8217	2.5537	3.6171	2.223	3.7391	3.4472	3.0367	3.3162	1.8221	4.0641	4.0337	6.7175	4.972	3.4602	3.4714	2.4815	2.294	1.9797	2.4407	2.3487	1.7266	4.2205	3.0948	3.69	3.3791	2.9905	2.639	3.4716	2.1484	5.4039	3.2824	3.1381
OR52R1	0	0	0	0	0	0	0	0	0	0	0	0	0	0	0	0	0	0	0	0	0	0	0	0	0	0	0	0	0	0	0	0	0	0	0	0	0	0	0	0	0	0	0	0	0	0	0	0	0
OR10A7	0	0	0	0	0	0	0	0	0	0	0	0	0	0	0	0	0	0	0	0	0	0	0	0	0	0	0	0	0	0	0	0	0	0	0	0	0	0	0	0	0	0	0	0	0	0	0	0	0
ALPP	0	1.6031	0.5495	2.4893	3.5912	1.9036	0.7672	1.1332	0	4.3683	2.9418	1.6459	0	2.2454	0.5714	1.7383	3.0985	10.755	3.2882	0.9006	0.5351	3.1047	0	0.599	0.4419	1.985	0	0.597	1.8126	1.2391	0	2.0742	0	2.294	4.2803	1.3082	2.798	2.7599	2.5193	1.7731	0	1.3603	0.4496	0	3.347	3.7491	1.5496	4.1054	1.6914
RHPN1	7.7934	7.3031	9.1869	8.1955	9.7208	8.9883	8.8315	6.084	7.2113	8.1779	5.7809	8.0149	8.3176	8.2921	5.83	9.4153	7.9055	8.6226	8.492	8.3889	8.6217	5.9828	11.1213	9.4406	8.3348	7.7782	8.8408	8.84	6.9262	7.6896	7.5783	9.6465	7.6155	4.7955	5.0503	7.5956	8.6847	7.8396	10.0154	8.4891	7.7854	8.4323	7.8449	8.6498	6.9375	9.3743	7.9913	8.7628	5.0097
INPPL1	9.7518	10.9733	11.2647	11.1333	11.0371	11.197	11.0998	10.9654	10.959	11.3266	11.1682	10.9963	10.6364	10.9672	11.5962	11.6382	10.7499	10.8674	11.1807	10.8918	11.3807	11.2668	11.2885	10.6799	10.7596	10.8375	10.1988	11.1825	11.1246	11.3102	10.2407	11.2027	10.5283	10.954	10.8405	10.9967	11.0787	11.0525	11.7422	10.6857	11.1362	11.0338	11.1278	10.0761	11.1017	11.2102	10.8708	11.198	10.535
OLR1	4.2451	1.3383	5.9371	4.2825	6.2539	5.0032	4.2669	4.2405	7.7405	5.333	2.9418	7.9039	6.968	6.5486	5.6462	4.2649	3.3195	5.3465	4.549	5.5396	1.4834	3.1822	2.0008	8.0017	7.0812	5.1039	5.5789	6.6055	9.0221	6.4	7.896	4.0528	4.8333	2.294	2.1071	8.1013	5.4156	5.7733	5.1813	5.6531	7.1284	7.6695	4.6724	4.6544	2.4822	5.0526	3.7579	10.6753	2.4487
RHPN2	10.4098	10.5033	10.6463	10.806	10.878	10.662	10.5938	10.4644	10.6898	11.4592	11.1402	11.3114	11.0147	11.4175	10.7201	9.7519	10.9895	10.0098	11.0211	9.863	11.2397	11.664	10.6443	10.4723	10.7679	10.4954	10.8174	11.3019	10.7459	10.7583	11.5413	10.8087	11.3033	10.499	12.2225	10.6133	10.7237	10.7801	10.7417	10.0293	10.4581	9.7748	10.7017	10.8554	10.0377	10.9003	11.197	9.3868	11.0516
SRRM1	10.0858	11.1418	11.2948	10.8675	11.1293	11.0364	10.933	10.5724	10.6711	11.7212	10.7271	11.148	10.5972	11.1019	10.5801	10.4309	10.4503	11.1189	10.3766	10.2246	11.2426	10.7863	10.4441	10.2168	11.0292	11.1373	10.2316	10.7515	10.7827	10.6088	10.1054	11.2602	10.1282	10.8795	10.3233	10.6853	10.2595	10.9259	10.4368	9.8655	10.4403	11.2989	10.7782	10.2923	10.6241	10.9986	10.9273	10.8375	10.6625
ITGAD	0.6119	0	0.5495	1.2537	0.8629	1.7811	1.0377	0	0.5389	1.6177	1.0203	8.8378	0	0.9527	0	0.5532	0.5586	0.9514	1.2995	1.2019	0	2.113	0.9265	1.3472	0	1.6384	1.5096	0	1.6295	0.5395	0.6678	0.5447	0	0.6394	1.7497	1.3082	0.4565	0.6575	0	0	1.8663	2.2982	0.7919	0	0.5448	0.5152	0	0.6991	1.418
MGST2	11.2397	10.34	10.4399	10.1378	10.3599	9.8498	10.2385	10.3224	10.5351	9.5406	10.2828	9.158	10.7159	10.3015	9.291	9.9952	11.0949	11.3566	10.0313	11.0617	10.6447	10.4651	11.1568	10.3353	10.1348	10.4616	10.9131	10.3386	9.4477	9.7565	10.6183	10.7553	11.6699	9.8828	10.514	10.1533	9.9613	10.5106	9.8409	10.8602	9.4502	9.4187	9.917	11.0279	10.3183	10.5835	10.5067	10.1248	10.4023
SRRM2	11.5668	13.9727	13.2735	13.907	13.702	13.6101	13.5539	13.1666	13.445	14.1187	13.5388	13.8783	13.0722	13.8923	13.6658	13.599	11.768	13.4053	14.081	13.1266	14.1045	14.0038	13.4418	12.8379	13.209	13.4378	11.7378	13.1359	13.5976	13.6213	12.1483	13.7783	12.773	13.7521	12.7679	13.4848	12.8993	13.199	13.7237	11.4265	13.5103	13.817	13.93	12.0733	13.8413	13.494	13.6799	13.4699	13.075
RAET1L	1.6384	3.3464	3.294	3.4794	2.9163	5.7792	2.0562	0.6751	0.9304	2.3611	0	2.6113	2.678	6.7501	0	2.0946	5.1504	6.3033	1.7806	2.9073	2.4569	0	2.0008	6.4423	3.3672	2.8757	2.5671	4.0782	1.8126	1.4927	3.6068	4.2395	4.6697	4.5079	0.5584	1.791	0.8026	3.948	5.1111	4.1244	3.049	2.4088	1.0683	2.2991	0	2.1484	3.8888	1.1681	0
SRRM4	0	6.6416	0	0	0	1.1495	0	2.3722	0.5389	0	1.0203	1.1876	0	0.5536	0.5714	0	0.9602	0.9514	0	0.5195	0	1.5363	0.3787	0.599	0.4419	0	0	0	2.5911	1.2391	0	0	0	2.8349	1.9394	1.3082	1.3153	0.6575	0.5163	0	0	0.477	0.4496	0	3.347	0	0.7159	0	2.9428
ITGAE	8.7884	6.9517	7.7556	7.2339	7.4271	7.5963	8.8225	7.8008	8.5158	7.2964	8.3162	10.4778	8.0412	7.954	8.2398	7.641	8.4054	7.5054	7.5249	7.3987	7.297	8.0034	7.1987	8.5693	7.5744	8.27	9.3125	8.5496	8.0917	8.5652	8.2031	7.7123	6.8971	7.4328	9.3638	7.872	6.9735	8.9075	8.2332	9.1998	7.828	9.2846	7.2481	8.3335	7.9822	7.2445	8.3175	8.5368	8.2331
PDK1	9.3809	7.7952	8.4227	8.9788	9.7194	7.9204	8.6927	8.7404	8.6857	9.1467	9.6722	9.2345	8.8504	10.2297	9.6911	9.6253	8.9237	8.8887	9.0299	8.7944	8.2505	8.7371	7.93	10.004	8.5734	9.4062	9.9	9.2719	8.345	8.8311	7.7733	8.8155	9.7675	8.3763	9.4734	8.7797	8.0752	8.3868	9.1402	9.9426	8.9536	7.5418	7.7353	8.7713	8.236	8.5616	8.9673	9.6768	8.5249
SEPX1	10.9591	8.358	10.0421	9.1002	8.9238	8.9595	10.9244	9.8815	9.8368	9.341	9.546	9.1899	9.6441	9.6095	10.1739	9.874	10.024	9.9573	10.2861	10.1832	9.7474	9.5739	10.3707	9.963	10.0145	9.5764	9.8652	10.4902	9.3079	10.2602	9.8699	9.1647	9.624	9.2698	10.0174	9.9049	10.3941	9.8284	9.4057	11.2279	9.0575	9.9049	9.6418	10.1418	9.7238	9.4865	10.1066	9.3624	9.536
PDK3	7.9618	7.2068	8.6726	8.4044	7.8749	8.4814	9.1414	7.7657	7.3895	9.043	6.8472	7.9617	8.1847	8.0665	7.792	9.0357	8.1266	9.0924	8.0659	9.5171	7.3496	7.051	8.4406	9.1106	7.9602	7.5269	8.0373	8.4044	7.945	8.3293	7.5738	7.8592	9.1406	7.465	7.8017	8.2298	8.8865	7.2004	9.0944	8.3928	8.3854	8.4025	8.1179	7.4767	7.4985	9.544	8.3363	7.9501	7.4733
PDK2	9.9413	10.3211	9.4215	10.3909	9.4422	9.3687	9.5	11.0413	9.995	10.1067	10.6791	9.5254	10.2876	8.7353	9.2152	8.9124	9.4663	8.8158	10.2719	9.3051	10.421	10.8813	10.3892	8.9044	10.0857	9.5596	8.8903	9.4185	10.626	9.7753	9.6507	9.3556	10.2784	10.5611	10.9532	9.8952	9.6606	9.5167	9.0761	9.3495	9.9855	8.5784	10.5215	9.8143	10.6593	9.8674	9.1554	9.2006	11.1447
EBP	11.8029	10.2637	11.7505	11.3298	11.0513	11.0137	11.6246	10.2322	10.6313	10.4335	10.3728	9.6346	11.1402	10.9756	10.2345	10.7662	11.3862	12.3179	11	11.8287	10.5059	10.7139	11.5123	12.0208	11.591	10.815	11.7116	11.3406	10.3657	10.9284	11.9303	10.9911	11.6229	10.5547	10.395	10.878	11.0078	11.2	12.2798	11.9637	11.3228	10.2601	11.4289	11.4608	10.6969	12.5101	11.7513	10.1684	10.1268
PDK4	7.7048	8.4721	9.252	8.648	7.2327	9.8682	8.6668	12.361	8.1524	9.4917	11.7679	9.6652	7.149	7.2127	6.7795	8.3905	5.5649	5.1134	8.6367	7.2547	9.0473	11.3131	5.1385	7.9988	9.7442	7.2388	7.9537	8.1444	10.3379	8.0789	8.0736	7.2943	7.9033	11.5971	10.939	8.3866	6.7323	6.5715	6.187	7.6628	8.1129	6.0793	8.9449	7.7375	13.7555	5.3845	7.4521	8.0211	13.1097
SUN3	0	1.3383	1.2575	0.5474	0	0	0.434	0	0.5389	0	0	0.8889	0	0.5536	0	0.5532	0.9602	1.7375	0	0	0	0	0.3787	0	1.0533	0	0	0	0	0.5395	0	0	0.594	0	0	0.5773	0	0	0.5163	0.5691	0	0	1.0683	0	0	0	0	0	0.6391
LNPEP	7.7048	7.7021	6.7705	7.8268	8.0294	7.6166	6.7128	6.8073	8.1128	8.3929	7.5035	8.133	7.6343	8.023	7.0199	7.4916	6.6548	6.3453	7.5584	7.5263	7.3536	7.5597	5.8277	7.6219	5.9084	8.0111	8.0871	7.2452	7.9327	7.6081	7.2726	6.5208	7.6814	8.5366	7.3359	7.2523	6.9069	7.0762	7.5284	7.6584	8.024	7.6092	7.4688	6.7042	7.628	8.3	7.4757	7.6387	7.2432
MYO5C	9.0334	11.2627	10.4118	10.5435	10.7722	9.3036	9.505	10.0629	9.6826	9.7134	10.8352	10.4198	9.5625	10.732	10.0992	9.2965	10.274	10.2801	9.466	9.4578	11.1509	10.9771	9.5283	9.5591	9.616	10.6189	9.3304	10.3227	9.2416	10.2683	9.0973	10.6305	10.3334	10.0011	10.0097	9.8568	9.8356	10.1569	9.6788	8.9573	10.0344	10.7558	10.1072	9.4797	10.617	10.1589	10.4602	9.8148	9.8645
ALPI	1.6384	0.5941	3.3607	4.5041	0.8629	0.3836	2.1731	8.042	2.5806	2.0367	10.057	6.4364	1.0565	5.0963	0.9796	4.1173	0.5586	4.2282	6.0183	4.4751	4.0239	9.6015	2.3793	4.3974	2.5007	4.5997	1.158	4.1213	5.5044	5.9167	1.9793	2.9783	1.8266	8.8297	10.8006	4.5017	4.995	4.7539	4.1523	4.5976	2.3129	0.8349	2.3283	5.0167	8.356	2.8949	3.1749	5.9567	9.0269
ZNF292	9.085	9.1092	8.6791	9.9049	8.1799	9.1331	9.1618	9.0195	9.6871	10.2618	9.7284	9.5665	10.1016	8.8153	9.7055	8.9794	8.3353	9.1157	9.8709	9.114	9.3765	9.1469	8.678	9.4827	9.4723	9.6744	10.3514	9.5228	9.4581	9.5424	9.5353	9.2628	9.4095	9.6453	9.3387	9.3554	9.1985	8.9901	9.5998	8.9405	9.7104	9.3283	9.6771	9.9587	9.3033	9.1398	9.1316	9.6768	9.4257
SEC61A1	12.1331	13.1131	13.0398	12.8435	13.2939	12.8066	12.8814	12.6246	13.146	12.8384	12.5544	12.9702	13.5364	13.1707	12.926	13.1679	12.7946	13.1088	13.3291	13.0242	13.4098	12.6007	12.6804	12.6095	12.9068	12.9816	11.4268	12.9634	13.1403	12.9742	12.5885	12.4902	12.9601	12.512	12.4914	12.906	12.8369	13.6005	12.8489	12.9251	12.8403	13.0666	12.9043	12.8737	12.6641	12.8304	12.7683	13.1079	12.2713
SEC61A2	5.5245	7.343	6.4028	6.287	6.2109	6.4199	7.1352	6.1479	5.774	7.8324	6.6753	6.774	6.0749	6.3354	6.7738	6.0302	6.763	6.9672	6.7538	6.3893	6.8958	6.216	6.2652	6.5457	6.371	5.8507	7.2406	7.775	6.5399	7.5992	6.8195	6.3621	6.4852	6.2942	5.491	6.6098	6.0318	5.2105	7.1464	5.7142	6.3287	7.6151	6.71	6.5479	6.2975	6.2274	7.0202	6.7555	6.0633
ALPL	6.1445	6.0154	5.7004	6.0051	6.1662	6.983	6.842	7.5111	6.5452	6.0022	6.0169	7.4209	6.2592	7.0077	5.7926	5.904	4.8993	5.1328	6.1724	6.1717	3.1831	6.067	5.9529	7.707	6.5186	6.6178	3.8626	6.1953	7.2927	7.3479	7.3052	5.4176	4.9087	6.0977	5.4903	7.7421	5.501	6.5975	5.5949	6.2653	7.9136	5.1806	6.7809	4.6544	7.3401	4.0772	6.2328	9.5348	7.259
PTGS2	5.9851	5.8211	7.5136	9.7379	9.941	10.6498	8.2052	8.9481	9.1962	5.5071	5.3968	8.3006	4.1042	7.3719	5.5891	5.6856	6.2513	4.7873	6.3028	7.8033	6.0855	9.5927	2.9269	10.7388	3.7973	6.5543	8.8791	9.9901	7.3043	6.8029	9.5076	3.0599	5.7544	8.0366	6.0074	6.9546	5.9892	9.8762	5.2481	9.2816	8.0745	4.9802	6.8141	8.1398	7.2031	7.4568	3.4956	8.0349	8.2411
PECR	7.7048	6.2459	8.036	7.5433	5.9154	5.9524	7.9029	8.6317	7.4764	7.0261	8.4392	7.2908	6.3763	7.0744	7.724	8.3331	7.5995	7.5274	8.0287	8.5693	9.2452	8.4284	7.0033	7.3317	8.0969	7.5979	9.2758	8.4747	8.3093	7.1785	8.29	7.6511	8.9188	8.0488	8.9802	7.3215	8.335	7.734	8.5523	9.1188	7.494	7.3552	7.6355	5.1287	8.3444	6.6885	7.928	8.1375	8.9574
DDHD2	9.1814	8.378	8.9626	9.7418	9.4017	8.4591	9.4965	9.2604	9.3015	9.0683	9.2726	8.9772	8.7235	8.9096	9.0358	9.3568	9.1216	8.5363	8.2777	8.8361	9.2891	9.2674	8.8304	8.8	9.6011	9.1726	8.7714	9.0624	9.9239	9.1204	9.7229	8.6849	9.3386	9.9896	8.97	9.1829	9.6973	8.6541	8.8214	9.1016	9.8264	9.6282	8.8057	9.6026	9.3648	9.6176	9.6309	9.2294	9.7556
TBC1D5	9.1761	10.6496	10.4557	10.639	10.3368	9.8976	10.4291	10.004	9.8679	10.812	9.8989	10.3166	10.5292	10.0868	10.5174	10.861	8.449	9.538	9.4772	10.845	10.8393	10.0499	9.9401	9.7458	10.8528	10.2872	9.4267	9.7698	10.5446	10.5736	9.5903	10.2627	10.4014	10.1943	9.4096	10.2957	9.8958	9.3796	9.4508	9.6583	10.6808	10.3451	10.8797	9.0313	9.9373	9.8433	9.3924	10.1078	10.01
NAPRT1	7.2031	10.7965	10.6658	11.094	9.3135	10.147	11.1012	11.2016	10.1617	10.1415	10.6881	11.0169	10.7833	10.5377	12.2319	11.3567	11.1039	10.8183	10.9311	11.2834	11.2322	11.2665	12.789	10.6934	11.3206	9.7843	9.9962	9.3724	9.2476	10.329	10.4777	10.9043	10.72	10.0852	11.8396	10.6056	10.7952	11.1979	10.2445	8.7624	10.3764	11.6077	10.4599	11.5884	11.2582	11.6389	11.1596	10.0823	10.4769
MGST3	11.2902	10.3021	10.5727	10.1194	10.0245	10.4024	10.4962	11.5128	10.3229	10.8513	11.6289	9.9892	10.2782	10.609	9.8868	11.2805	10.8985	10.7569	10.4618	11.253	9.7632	11.8601	10.882	11.0288	11.1653	10.4651	11.5286	10.7176	10.4354	10.3765	11.0594	10.8372	10.5839	11.1872	12.2555	10.7084	10.4473	10.4107	10.7779	11.3	10.2148	9.9468	10.1405	10.6234	11.4873	10.4619	11.4652	10.9169	11.6111
ZYG11A	0.6119	0	0	0	0	1.3351	0.434	0.6751	0	0	2.3542	2.1399	0	0.5536	0.5714	0	0	0.5528	0.9813	0.5195	0.5351	2.7445	2.2936	1.8374	2.6727	0.8839	0	2.4889	1.174	1.2391	0	1.5033	0	1.4186	0	0.9886	2.3487	1.1075	0.5163	0.9761	0.7325	5.8535	0.7919	0	0.9392	0.5152	0.4018	0.6991	0.6391
ORC2L	9.4204	9.2809	9.132	8.8861	9.249	9.1323	9.6194	8.6575	8.97	9.2847	8.941	8.6998	8.1384	8.7557	10.2181	9.5518	9.0175	8.8512	9.3971	9.6807	9.1512	8.6527	9.0457	8.8395	9.4083	8.9454	10.1179	9.7493	8.887	9.2731	9.2807	9.2476	10.2653	8.2015	8.4906	9.3058	8.519	8.7188	9.9728	9.6056	9.1189	9.4253	9.0758	9.217	8.7434	9.1979	9.0527	8.7792	8.5314
RAB9BP1	0	0	0	0	0	0	0	0	0	0	0	0	0	0	0	0	0	0	0	0	0	0	0	0	0	0	0	0	0	0	0	0	0	0	0	0	0	0	0	0	0	0	0	0	0	0	0	0	0
OGFRL1	4.6308	6.9517	6.8048	6.046	5.8857	5.5731	6.4015	6.7525	6.4287	6.3701	6.8408	8.4149	5.3749	6.8412	4.5753	5.6322	6.4121	6.8964	4.6918	6.6539	6.3935	6.3023	5.6762	6.8163	6.6886	5.8803	6.765	6.5825	7.5335	7.3914	6.5725	4.2742	7.0874	6.7335	5.6068	6.6916	6.6809	7.4254	5.3732	6.0817	7.0798	8.3358	6.154	5.1817	7.0466	3.7491	6.4284	7.2821	6.5645
PUF60	12.0827	11.2375	11.3673	11.9232	13.1556	12.4925	12.0625	11.4773	11.4644	11.629	11.2887	11.2426	12.0497	11.601	12.8385	11.4846	11.516	11.3851	11.5259	12.2144	11.4766	11.445	13.1607	11.9752	11.6915	11.3402	12.3078	11.6006	11.4255	11.1744	12.0317	11.9732	11.6956	11.3471	11.3899	11.6717	11.97	11.9241	12.0037	12.4397	11.555	12.0866	11.6353	13.0967	11.4379	12.2407	11.8303	11.143	11.3191
SV2B	0.6119	0.5941	1.7303	2.8073	2.2277	5.3649	1.929	6.4016	4.8619	4.3683	4.6235	5.6676	1.8874	2.9161	6.2449	3.7169	1.7502	3.1599	2.4288	3.5652	0.9246	4.883	1.633	4.4662	3.5983	4.3535	2.0281	3.2019	7.6524	4.5927	4.4718	0.5447	4.235	6.5309	5.753	4.5928	4.0558	5.8903	1.1959	1.964	4.2373	5.3286	4.2964	4.4962	6.9957	0.8941	2.1807	4.9509	6.9499
ZFAND1	10.9724	9.0411	8.9653	9.5375	10.3684	10.147	9.4523	8.8092	9.0911	10.1309	8.768	8.7363	8.9733	9.1219	10.2944	9.4349	10.144	9.4318	9.5266	9.9414	9.8695	8.4792	10.0398	9.9696	9.6598	9.4747	11.6778	9.0912	9.2255	8.8397	10.4299	10.2437	10.9898	8.6022	8.3514	9.3236	10.32	8.9162	10.4056	10.1734	9.4557	9.2936	9.3892	12.0705	8.5766	9.8851	9.6524	9.2838	9.2105
MYO5B	9.9908	12.1433	11.3368	11.8829	11.8122	10.963	11.9946	11.7772	12.5474	11.8424	12.438	12.0503	10.7279	12.1317	11.4786	11.6083	11.2071	10.6582	12.3087	10.9737	12.0923	12.5207	11.2467	10.7059	11.0339	12.4827	9.7326	11.4622	11.4197	11.8899	11.787	12.0638	10.8849	11.7423	12.7908	11.0201	11.7952	11.6332	11.2251	11.4501	11.5928	11.9637	11.629	10.3279	11.9987	11.4691	12.0982	11.1776	11.7948
TMEM82	5.7073	1.0136	3.294	5.6549	0	1.3351	5.9882	8.3914	3.3303	2.3611	8.2951	3.9915	1.0565	4.0387	2.6658	2.915	3.3195	4.7122	2.5537	3.9762	6.3624	8.3901	4.3372	3.7392	4.6027	2.6021	1.158	3.9879	3.7165	6.5331	4.2217	3.5299	4.2735	7.244	9.7221	6.592	4.2934	1.45	1.4442	5.0824	4.4704	0	6.0463	0.7256	8.709	4.1833	2.5406	5.3096	8.0661
PECI	10.4728	9.8328	8.8439	9.5339	9.0053	7.4854	8.5005	10.5848	7.8578	8.2918	10.2398	9.0682	8.2628	8.2124	8.8029	8.6558	10.0698	9.3255	8.7683	8.4037	6.8741	10.3187	9.1614	9.4049	9.0998	8.9577	8.4943	9.483	9.17	9.0406	7.8925	9.5305	8.3533	9.7168	10.1553	9.378	8.5161	9.3846	9.4988	8.516	8.769	9.1135	8.7194	7.5185	10.5412	9.5993	8.7336	8.7377	10.3987
OR11G2	0	0	0	0	0	0	0	0	0	0	0	0	0	0	0	0	0	0	0	0	0	0	0	0	0	0	0	0	0	0	0	0	0	0	0	0	0	0	0	0	0	0	0	0	0	0	0	0	0
PPID	10.7417	10.0578	9.8329	10.0595	9.6789	10.0417	10.2552	9.8604	10.0166	9.611	9.3348	9.8923	10.1688	9.8456	9.3673	9.6674	10.2631	10.4626	9.761	10.2423	10.0834	9.2506	10.1472	10.3711	10.0617	10.0898	11.0829	10.3924	9.5301	9.7096	10.3259	10.1881	9.5107	9.437	9.5832	9.94	10.3654	9.8824	9.9384	10.0971	10.0472	9.3648	9.9148	10.6979	9.5677	9.961	10.122	9.8823	9.7942
PLVAP	9.1879	9.8616	10.4423	11.6691	10.311	11.3792	10.6313	11.5552	11.5115	10.3434	11.1775	11.6382	10.5723	10.8016	10.0844	10.6188	10.0448	10.3416	10.4836	10.7274	9.886	10.7652	9.8125	10.679	10.5225	10.2774	8.6417	10.6153	12.4143	11.3131	11.2257	9.8095	9.7557	10.5112	10.8985	12.1259	11.1951	11.026	10.0822	10.0152	11.1947	10.8046	10.9003	11.2582	11.5492	10.071	10.1336	12.6866	11.186
SLC39A13	8.705	9.1819	9.18	9.2145	8.5716	9.7317	9.1777	9.2104	8.9621	9.584	8.9258	9.5263	8.8538	8.9967	8.9548	9.333	9.1338	9.504	9.1913	8.9467	9.3087	8.9599	9.5634	9.7275	9.3853	8.4724	8.2651	9.6256	9.9565	9.6724	9.5804	9.1368	7.9605	9.4714	8.6468	9.9101	9.0259	9.1916	9.3421	9.6029	9.4434	9.1919	9.6517	8.6823	9.3023	8.998	8.8981	10.3379	8.9925
SLC39A10	9.4941	9.2559	9.804	9.1804	10.1848	9.2732	8.8806	8.0934	9.2369	9.689	7.8247	9.3302	9.4054	9.7232	9.5269	10.7086	8.8954	8.5051	10.383	10.8812	9.947	7.4775	8.8624	9.418	9.2398	9.4017	11.181	10.2755	9.6273	9.6301	9.1478	9.6783	9.8083	7.6686	7.2899	9.1987	9.546	8.8455	9.2635	9.6609	8.5163	8.9799	9.1077	10.4829	7.7922	8.442	9.2205	9.5433	7.86
SLC39A11	10.0801	10.3061	10.0629	10.2955	9.5728	9.0707	10.1338	9.232	10.7669	9.5386	10.0081	9.2355	10.3074	10.0973	8.6733	9.2491	9.1387	10.2428	10.407	9.7607	10.1681	9.7538	11.0479	9.7723	10.1675	10.0081	9.437	9.7519	9.7262	10.1762	9.3237	10.0463	10.5107	9.0762	9.6467	9.9651	9.3987	10.213	10.5632	9.376	10.1304	9.9852	10.5254	9.7996	9.4796	8.5065	10.1923	9.318	9.248
LOC96610	12.5066	11.6771	10.65	14.4262	9.5448	13.4747	13.2349	15.4865	15.3697	9.5057	16.4104	17.4048	11.2313	15.0021	14.3817	9.7141	9.2406	12.6416	13.8555	13.2877	10.635	15.2972	9.8963	13.5571	12.5584	14.689	9.5483	13.5586	15.6413	14.8633	11.9892	13.8621	10.8033	14.3729	15.51	16.326	12.0346	14.777	10.0093	15.6054	16.3318	13.8541	12.4915	10.7725	13.6217	9.0021	10.9205	12.2277	14.0519
SLC39A14	12.9807	11.774	12.0109	11.4809	10.674	10.8668	12.3834	11.8413	12.6563	11.3554	12.2659	11.7217	12.666	11.7538	10.9135	11.8968	10.9679	11.571	10.7174	11.1726	12.1466	12.2064	11.2755	12.0791	10.6993	11.8917	10.7709	12.3597	12.0577	11.304	11.3447	10.7102	12.2564	11.5804	12.2433	11.6056	11.1532	11.485	11.1612	11.3916	12.864	11.3653	11.4748	11.356	11.4148	10.4362	12.276	11.8494	11.7669
SCN2B	1.3702	0.5941	2.0858	0.5474	0	4.3785	1.0377	7.5063	2.0602	2.0367	4.3236	4.8843	0.6229	0.5536	0.9796	3.7673	0	1.9265	3.0544	1.451	0.5351	4.9947	1.4861	2.0315	1.2832	2.8757	0	1.0181	6.5217	3.625	2.6547	1.7197	0	7.7971	6.0179	4.1483	2.3487	2.6314	2.4068	0.9761	4.974	2.6973	4.8475	2.479	6.9905	0.5152	1.5496	2.7251	7.3604
CEP120	8.5732	8.4679	8.8116	8.1656	8.5622	8.5533	8.2341	8.6274	9.0791	9.0571	8.4768	9.4676	9.249	8.8421	8.8764	9.0098	8.5083	8.7327	8.2957	8.5088	8.4303	8.3275	7.5957	8.5712	8.6135	9.1221	9.6488	8.5575	8.6653	8.6128	9.4817	8.8272	8.9428	8.5835	8.155	8.7	8.2564	8.5776	8.2819	8.294	9.4171	9.1803	8.6762	8.5874	8.5218	8.3233	8.6133	9.0509	8.7949
MTMR10	8.587	9.4588	9.0258	9.3516	9.8105	9.0323	8.2446	9.728	8.4891	9.1275	9.9196	9.6977	9.5575	9.3001	9.1408	8.9028	9.4918	8.6844	9.0019	9.5406	9.5138	9.8795	8.3028	9.1623	8.7129	9.6547	8.8662	9.1812	9.1499	9.0031	8.8915	9.6826	9.7153	9.7541	9.7335	8.9866	9.1971	9.0767	8.6142	8.352	9.2359	9.6924	8.9544	9.2568	9.8123	8.8992	9.2227	9.3894	9.8758
EIF1AX	13.2548	10.7618	11.6115	11.1136	11.4461	11.2858	11.5091	10.4287	10.8535	11.0787	10.109	9.9058	10.6788	10.4488	10.8893	11.2122	13.0925	11.6754	11.7201	12.4894	11.6046	10.5272	11.6319	11.8952	12.3758	11.6359	12.4786	11.5135	10.8955	11.9314	11.9012	11.1141	12.5671	10.3418	10.2122	11.1006	11.3684	10.6067	11.473	11.8952	11.6896	10.5308	12.0084	12.0586	10.8688	11.7682	12.1248	11.0969	10.6998
EIF1AY	0	8.7819	9.6601	7.5108	0	8.8254	5.0571	8.7564	9.1208	5.6327	8.7336	8.8762	0	8.472	0.5714	0	0	9.2501	0.5726	0	0.5351	0	0	8.8747	0	0	10.367	8.6358	0	0	6.5545	9.3787	9.7868	8.5602	0	8.5356	8.5307	9.5537	3.1285	8.4134	6.8259	9.4682	0	9.4957	0	8.9724	0	0	9.2716
NTRK2	2.3859	4.4853	2.0858	8.8243	1.1557	6.8598	4.2669	8.7683	5.0512	4.8544	7.8887	8.888	2.9029	4.4626	4.8672	10.5811	3.9688	3.6637	5.8579	5.8417	2.7734	8.4023	1.8883	8.7866	6.7427	3.6819	2.9585	9.3477	7.0407	8.2106	3.113	10.1385	4.0253	8.0937	8.769	5.9887	4.2088	7.0885	4.9991	2.8652	4.0769	10.8914	6.4235	3.0338	8.6558	2.718	8.6645	5.3761	8.9941
NTRK3	1.3702	1.0136	1.2575	0.9434	0.495	5.9595	0	4.5654	2.2089	2.6257	5.039	2.7085	0	0.5536	0.5714	3.371	0	0.5528	2.4288	1.2019	0.9246	3.9753	1.8883	2.0315	2.4063	2.6992	0	1.3436	5.8038	3.5149	3.0113	1.7197	0.594	4.9596	2.8367	3.4386	1.6929	3.51	1.4442	0	2.1068	1.1213	2.7762	1.8538	5.5366	0.8941	0.7159	1.805	5.0097
ARHGAP23	8.0421	7.5777	8.211	8.1016	7.364	9.3371	9.5277	9.0523	8.8702	8.7317	7.9257	9.3946	6.2179	9.4401	8.5975	9.2546	6.3879	8.9335	8.0919	8.2272	8.1075	8.0713	7.7097	8.5693	8.6616	9.1023	6.0503	8.8798	10.5986	9.1003	8.2952	8.5764	7.1967	10.318	8.1502	9.9042	8.1808	8.0771	8.754	7.8886	9.6629	9.1032	9.1795	7.8481	9.0769	6.7588	7.5714	10.1288	9.3365
ARHGAP22	3.8287	7.8567	5.621	5.8289	7.4168	5.8945	3.7693	6.084	5.0313	3.5038	6.0054	6.6225	7.747	4.4316	5.13	3.6647	5.7022	5.9472	5.008	5.0287	5.3404	5.1763	3.5245	4.0393	4.1283	4.4403	4.1891	5.9661	5.771	5.9382	4.3521	5.0087	5.6703	5.3234	5.1304	6.4368	4.1795	6.4241	5.1983	4.2023	4.7792	5.609	4.7529	3.2474	5.6726	3.4983	6.7842	7.5261	5.4197
ARHGAP21	9.7169	10.645	10.8339	11.1043	10.4714	10.6889	10.8151	10.7257	10.4935	10.1189	11.1133	10.5085	10.0177	10.829	10.9208	9.4456	9.6685	10.1861	11.266	9.9914	10.9053	11.1371	9.4645	10.7698	10.5175	10.6491	10.1155	10.263	10.6811	10.9908	10.5783	10.7679	10.0617	11.5922	11.1324	10.8628	10.428	10.0831	10.6814	9.118	10.8097	10.9676	10.7616	10.5772	10.8355	10.362	10.52	10.6726	10.6973
ARHGAP20	2.06	5.8211	3.6542	4.176	1.7891	4.3137	2.5641	7.0669	4.1503	3.3659	6.6764	5.7268	2.678	4.5516	3.7169	3.0017	4.829	3.3032	3.7725	3.065	1.2309	5.9048	0.3787	4.0838	3.8699	4.4681	2.4088	4.9174	5.6559	4.8638	3.8617	2.4821	1.0135	7.0572	6.3034	5.7457	3.7313	3.893	2.2847	3.3487	4.2373	4.5685	4.4	2.7829	5.9331	2.1484	2.2794	5.4805	6.7774
ARHGAP27	10.4365	10.9703	10.9193	11.4522	10.3436	10.8165	11.1266	11.0744	10.6695	11.1122	11.7639	10.9002	9.7699	11.1705	10.273	11.2894	10.1512	11.3691	11.8559	11.3774	11.0659	11.6602	11.4734	10.8744	10.8794	10.6683	10.0633	11.1591	10.0432	10.8628	9.7556	11.091	11.121	10.6036	11.6953	10.708	10.4894	10.3366	11.4761	10.3596	11.0711	10.151	10.9766	9.9425	11.1476	10.5984	10.8526	10.5775	10.6857
ARHGAP26	9.5088	11.4737	10.1747	10.6218	10.8236	9.7083	10.0603	10.0289	10.8353	9.9451	10.4103	10.8814	10.7864	10.636	9.5672	9.43	10.3388	10.0624	10.9593	9.9778	10.6999	10.2205	10.3245	9.5155	9.8903	10.5172	8.8055	9.6442	9.4011	9.8622	9.9484	10.2239	10.1282	10.8322	11.0541	10.0412	9.2931	10.8612	10.244	9.1589	10.0855	9.8136	10.5365	8.9892	10.2858	10.3591	9.7594	9.6434	9.9632
ARHGAP25	5.8463	5.2162	6.5994	7.5108	5.7822	8.1057	6.7176	8.285	8.2944	5.2174	7.9942	10.2521	6.7964	7.6954	7.7632	6.755	4.209	5.1518	7.3377	6.5969	4.6058	7.797	5.3121	6.8553	5.9358	7.5821	5.9389	7.3711	8.8042	8.2605	6.818	5.5924	5.6411	7.0143	8.2295	8.1496	6.4669	7.7687	5.7982	7.1809	8.0314	8.3253	7.125	5.9338	7.8479	4.4892	6.1503	8.4365	8.5292
ARHGAP24	4.3976	9.8663	5.1976	5.6416	7.4271	7.5595	5.3331	7.6025	6.5452	6.1142	7.3931	7.8596	4.8348	6.7933	5.618	5.904	6.5275	6.141	5.9288	5.967	4.6322	7.0354	4.7928	7.0914	6.5298	6.0828	6.2148	6.5513	8.1735	6.7247	7.4237	5.5365	4.5176	7.738	6.4741	8.1891	6.3533	6.8781	5.3732	6.3187	7.1147	6.8211	6.6452	6.038	7.661	4.5955	5.6389	8.3728	7.6031
NARFL	9.8285	9.2571	9.1789	9.2834	8.9455	9.2041	9.7092	9.2075	8.9463	9.1175	9.526	9.1941	9.0605	8.9401	9.2536	9.567	9.6851	9.3464	9.4403	9.3689	9.4971	9.4559	10.2726	9.2452	9.2686	8.8415	9.3416	9.3635	8.6322	9.4378	8.8768	9.1226	9.2105	8.8279	9.1548	9.6557	9.3641	9.33	9.2655	9.534	9.0912	8.9732	9.4739	8.8511	9.6292	10.1374	9.0957	9.1188	8.9509
ARHGAP29	7.177	7.2606	8.8086	8.2942	7.0126	8.757	7.674	8.0902	8.3089	8.4452	7.857	8.7174	6.3189	8.6421	6.5292	7.9334	6.675	7.0768	7.5249	7.4781	6.4316	7.6062	6.8161	9.7134	8.3251	7.8513	7.407	8.4131	9.1089	7.9839	8.2373	7.8246	7.2747	9.1274	6.856	8.6845	8.6584	7.3911	7.6578	7.8678	8.5215	7.6157	7.7959	7.9809	8.5938	6.1135	7.3104	9.9283	8.8878
ARHGAP28	6.3073	3.1941	5.6074	6.2522	4.5043	4.3995	3.4827	6.4418	5.2531	4.3683	6.7403	5.1668	3.0035	4.6354	3.5474	5.0138	3.0985	3.1599	5.2302	5.8417	3.5018	5.9048	4.3157	5.5004	4.4216	6.3149	4.6798	4.6195	5.938	6.0312	6.2206	4.466	3.6687	6.8909	6.1582	6.5242	5.4281	4.3257	3.6574	4.7609	5.4375	3.3791	5.2729	3.2474	6.1064	4.1488	3.7917	6.5627	6.7774
NFKBIL2	8.5387	9.2583	9.2952	9.252	11.3492	10.385	10.0344	8.4015	9.0461	7.9434	8.2398	9.4262	10.282	9.5503	10.4786	9.7163	9.2682	9.26	9.3929	9.8535	9.8259	8.3317	10.6922	8.6116	9.0499	9.2726	8.5687	8.9725	8.7603	8.9482	8.6334	9.5744	8.4019	7.7076	7.5262	8.9601	9.2399	10.0968	10.1945	8.8253	9.6863	10.4952	9.0884	9.3031	8.6754	9.8519	10.1807	8.7014	7.5904
LOC150197	3.774	4.3477	5.508	4.0206	4.7654	3.4259	3.0654	2.8006	0.9304	3.5038	3.4287	1.4349	4.8072	4.8611	1.9693	4.3987	3.9245	3.0824	1.9719	3.7624	4.4663	2.9358	3.0884	4.7953	3.1514	3.7287	3.2661	2.8382	1.8126	3.571	1.1225	5.2881	4.1954	2.4494	1.5313	1.5697	2.6347	3.8358	4.3479	2.8652	3.3591	4.6608	2.6134	4.116	3.4106	3.9225	3.7917	5.4805	0
PCGF1	8.4543	7.4782	7.5173	7.4397	7.7597	7.5849	7.8268	7.3087	7.3499	7.6031	7.3574	7.1495	7.7686	7.3596	8.0986	7.9362	8.0617	8.0564	7.7108	7.752	7.6911	7.2975	7.9857	7.9842	7.604	6.9142	8.6011	7.827	7.4905	7.2567	7.6519	7.7249	8.3778	7.1677	7.3786	7.3609	7.4154	7.234	8.9525	8.7752	7.5408	8.0987	7.412	8.7474	7.3563	8.3058	7.5714	7.4965	7.3653
SYDE1	7.2031	5.2358	7.5026	7.2428	6.528	9.2063	6.4602	9.1049	8.2734	7.3704	7.7543	8.3839	7.0229	8.1329	6.7142	7.2249	6.5784	7.7503	7.4704	7.8172	6.2306	7.6982	6.8946	8.6249	8.1211	7.5661	7.0661	8.3259	9.3594	8.1053	8.5037	6.697	5.7813	9.3934	8.0301	9.3705	7.7803	8.0924	7.1424	7.8708	8.5084	7.5204	8.4369	7.5389	8.7074	6.5891	6.8818	9.7959	9.148
DDIT3	7.896	8.731	7.8099	8.2956	8.3024	7.9168	7.7856	7.7967	8.385	8.8333	7.8375	8.2629	9.8366	8.1972	8.5487	8.0859	7.4051	9.4226	9.1169	7.4453	8.9662	8.3002	8.9314	9.5813	8.7711	6.8125	9.4654	9.2838	8.1613	8.0562	9.0741	8.5774	7.7133	8.0454	7.8245	7.9861	8.5737	7.6833	9.4028	8.3063	8.9298	9.2694	8.5863	8.6214	7.4172	8.7626	8.4142	9.1376	7.9101
DDIT4	11.3419	11.403	11.1959	11.7852	11.3065	11.3844	11.0255	10.2939	11.5597	9.3225	11.0584	10.6429	12.1771	11.7681	10.4933	9.6253	11.568	12.2954	13.3682	11.2185	11.2359	9.7265	9.8355	12.6186	10.8534	10.1586	12.0146	12.3306	11.4397	10.8554	12.2367	11.4742	10.8822	9.146	9.559	11.4602	10.4759	11.0549	12.6602	11.167	11.6216	12.491	10.8477	10.3706	11.0003	11.6978	10.2486	11.7305	10.0666
NFKBIL1	8.0876	8.6655	7.6363	8.5068	8.9716	8.4121	8.7037	8.5786	8.8305	8.1414	8.413	8.2164	8.6361	8.0589	8.6368	8.9012	8.9363	8.8143	8.908	8.2663	9.158	8.7419	8.9261	8.3225	8.6831	7.7444	8.5403	8.6469	8.9408	8.9667	8.4967	8.4852	8.3866	8.6105	8.7165	8.3738	8.4924	9.1305	8.9773	9.0747	8.769	8.3755	8.3196	8.5751	8.8619	8.9412	8.1821	8.3943	8.6402
SLCO4C1	0.6119	0.5941	1.2575	5.1544	0.8629	0.9364	1.2654	5.1299	1.4914	2.3611	5.8209	4.303	0	4.1569	3.7693	1.9274	0.9602	0.9514	0.5726	3.7156	1.8853	5.9275	1.633	2.3556	1.8111	2.6021	0	2.4889	4.044	3.7759	2.3562	0.5447	1.603	5.869	7.6021	3.1496	2.8732	0	1.4442	2.8652	3.2629	1.9042	3.2892	0.7256	5.9438	0.8941	0.7159	1.1681	5.9615
RXFP3	0	0	0.5495	0.5474	0	1.1495	0.434	0	0.9304	0	0	0.8889	0	0	1.2974	0	0	0	0	0.5195	0	0	0.3787	0	0	0.5086	0	0	0	0	0.6678	0.9392	0	0	0.5584	0.5773	0.8026	0.6575	0	0.5691	1.216	0	1.0683	0	0	0	0	1.1681	0
COL19A1	0.6119	2.0204	0	0.5474	0.8629	3.4259	0	3.3989	0.9304	2.3611	3.6809	3.3743	0	0.9527	1.2974	2.3801	0	0	1.56	0.9006	0.5351	4.7105	1.3226	0.599	0	1.8221	0.6922	0	2.2537	2.2104	1.4676	0	0	2.9435	2.2572	1.791	0.4565	2.6314	1.1959	0.5691	0.7325	1.1213	1.4999	0	4.3411	0	0.4018	0.6991	3.6674
NKRF	8.9802	8.4021	9.4176	9.4478	8.7246	9.57	9.6168	7.6025	8.4906	8.6997	7.5557	8.2389	8.6322	10.0548	8.4629	8.9807	8.5706	10.482	9.2901	9.8026	8.7789	7.1983	9.1561	9.3547	9.1751	8.7595	9.4799	9.6134	8.7645	8.6128	9.6391	8.573	9.8934	7.5661	7.0014	8.8885	9.3963	8.5557	10.1273	9.2256	9.5768	8.4372	9.3876	8.8201	7.6643	9.7143	9.4532	8.0587	7.5864
PCGF2	8.9113	9.6568	9.1788	9.2721	9.021	9.2775	8.1099	8.4831	8.2098	9.158	8.396	7.7959	10.1813	8.7989	9.5807	9.0538	8.5387	8.2965	9.6945	8.4291	9.2515	8.511	10.1909	8.5356	9.4432	8.274	10.1233	9.5902	9.2812	7.5128	8.4443	9.7631	7.5522	8.9135	8.6399	9.2337	8.773	8.5558	9.0766	7.0582	9.5457	9.506	7.743	8.7559	8.8987	7.7752	7.7823	9.0811	9.0381
TMEM84	3.0698	0	2.3709	1.2537	0	0.6863	0	0.6751	0.5389	0	0.5985	1.4349	0.6229	0.5536	0.5714	2.3801	0.5586	1.7375	0.5726	4.7082	1.2309	0.5608	0	1.0211	0.7797	0	0.6922	1.3436	1.174	0	0	0.9392	4.1547	0.6394	0	1.5697	0	0	0	0.9761	1.216	0	3.0554	0	0	0.5152	1.1921	0.6991	1.0805
SMAD2	8.6492	11.0264	9.8974	10.2093	10.7783	9.6721	9.8951	10.6349	10.768	10.2435	10.5124	10.8341	10.5615	10.5144	10.0818	10.3511	10.7085	9.607	10.9072	9.7564	9.864	10.3144	9.4943	9.7774	10.0742	10.7093	9.8354	9.9726	10.5061	10.1722	10.3631	10.7333	9.7011	10.8335	10.48	10.1452	10.0496	10.5578	9.7305	10.1047	9.9502	10.6404	9.9483	9.5683	10.5798	9.4193	10.4955	10.5798	10.8216
MYSM1	5.6629	6.2842	6.8919	7.1332	6.5906	6.0418	6.9194	5.7893	6.3508	8.5122	7.5946	7.5045	5.5679	7.3264	6.3517	6.3873	3.8318	5.6174	6.8576	5.8847	7.577	7.0406	5.1507	6.3633	5.8842	7.4901	6.7066	6.3116	6.8705	6.5885	6.2091	7.2208	6.7409	6.8636	5.8027	6.4692	6.0872	5.9042	6.9348	5.3452	7.1819	7.2429	7.0474	6.3116	6.9957	7.2405	7.0023	6.5241	5.1294
ATG2A	8.2467	10.0932	9.656	10.1624	9.8332	10.195	10.3782	9.8247	9.9744	10.5406	10.2563	10.5228	10.2414	9.9706	10.3378	10.4465	8.9349	9.4091	10.1455	9.2851	10.4454	10.3843	10.4381	9.5457	9.4672	9.4841	8.1321	9.9368	9.7904	10.2756	8.8948	9.3797	9.2031	10.3386	11.0499	9.9722	10.4373	9.9846	10.0136	9.2057	9.67	9.8642	10.2098	8.9208	10.1515	10.6475	9.5694	9.2158	9.7603
LOC162632	2.06	3.8326	4.0991	4.4132	3.3227	5.8671	2.5641	5.6093	3.1941	4.0458	7.1795	6.3794	3.1858	4.2485	3.2112	4.1331	6.5422	3.7158	3.5761	4.7783	3.6345	5.4516	3.4472	5.3446	5.6539	3.2408	5.424	8.3298	7.2881	4.4069	4.3099	3.4714	4.1547	5.1629	4.8017	7.4436	2.2393	3.4916	3.1285	5.1819	3.4075	3.4325	8.2093	3.2474	8.0729	4.9922	7.6647	6.635	6.3545
ATG2B	7.1927	9.3366	9.014	9.4189	10.0068	9.1656	8.478	9.2133	8.6291	8.9129	9.7561	9.7266	9.1982	9.0137	8.8674	8.947	8.0308	8.4542	9.0273	9.1617	8.4964	9.3941	9.8145	8.4659	8.4487	9.0617	7.6825	8.485	9.3316	8.9588	8.8714	9.0458	8.9679	9.5324	9.5019	9.2498	9.413	8.962	8.9144	7.6455	9.1343	8.7233	8.9428	9.2406	9.6417	9.1627	9.1083	8.9435	9.4431
PPPDE1	10.2761	9.8765	10.5586	10.1584	10.2429	10.3643	10.1646	9.837	10.6416	10.4907	10.1096	10.009	10.342	10.3493	10.363	11.2036	10.1061	10.5293	11.0729	11.1497	10.4703	9.932	9.5444	10.3823	10.3761	10.2749	11.4504	10.6223	10.3519	9.9607	10.388	10.4027	10.5534	9.9616	10.1123	10.1676	9.9885	10.0323	10.5726	10.1576	10.4989	10.4479	10.0069	10.813	9.8625	10.3078	10.508	10.5278	10.0793
PPPDE2	9.8065	8.4617	8.7981	8.6059	8.6691	7.6629	9.4767	8.0583	8.3773	7.8688	7.723	8.1659	8.5411	9.0826	8.1464	8.4725	8.968	9.3679	8.6699	9.3632	9.0534	7.7564	9.3623	8.8427	8.6894	8.4655	8.113	8.6114	7.8355	8.579	8.7003	8.8745	9.2363	7.8469	8.0431	8.564	9.4114	8.7995	8.8296	9.561	8.6072	8.515	8.5926	9.1769	8.0462	8.3913	9.1675	8.8116	7.4085
BMP7	10.8477	2.8306	10.0981	9.7503	11.4025	11.0194	10.7947	7.0278	6.3347	11.0704	5.8975	9.7891	1.6598	10.0038	7.0253	11.572	2.5181	4.633	8.6279	10.4937	5.8248	6.1658	6.5556	11.1945	10.341	10.0718	10.5977	10.4974	9.2346	6.8029	7.5147	9.7423	8.6379	7.0512	6.5194	9.2048	6.3599	6.9199	9.9647	10.1342	9.9948	3.1436	6.9987	10.8446	6.9748	3.7491	5.7025	8.8915	6.6944
C1orf38	6.3732	7.593	7.8103	8.0296	9.8537	8.2162	8.2508	8.974	8.652	8.4106	9.6858	10.3899	7.7251	7.9621	8.2022	7.3039	7.8912	6.6504	7.6173	7.6806	7.136	8.6408	6.5135	8.1239	8.0662	8.3985	6.4666	8.9503	10.0149	9.2794	8.2288	6.7471	6.3575	7.4513	8.6089	9.0092	7.3543	9.1065	6.9348	8.5794	9.0231	9.3345	8.2486	6.4901	7.9504	6.2003	6.7109	9.9494	8.7433
BMP5	7.0037	3.78	4.9604	6.0561	3.4362	2.9451	3.6931	7.5111	6.2428	3.3659	8.0953	4.5059	0	4.3346	1.5577	4.5788	0	0	5.0297	5.4707	4.1387	7.4966	4.1053	4.8733	2.3053	5.0497	3.3557	3.9879	5.6914	4.2923	4.3521	6.1719	1.0135	5.3434	7.1041	5.0439	5.0117	2.4903	2.9791	4.5388	5.004	4.7263	5.0522	3.3435	7.0366	1.838	3.0684	4.3006	6.7402
BMP4	9.2164	9.3422	11.302	9.1026	10.296	11.4854	9.6904	9.4159	9.3986	11.1481	9.0001	9.916	11.0386	12.5898	10.2293	12.4853	8.3458	11.8104	10.2427	12.3972	9.3901	9.0964	8.3157	11.4277	10.207	11.5441	9.4712	10.7312	9.7439	9.0206	10.3918	11.2851	12.0861	9.0137	8.1974	9.9827	9.9827	8.8199	9.4076	10.8958	10.0899	10.6545	9.4858	11.0662	8.5326	8.7459	10.8713	9.6127	8.1506
BMP3	2.768	1.6031	4.0672	3.7507	0.495	6.0217	0.434	9.678	1.7069	3.3659	10.0757	5.2173	0	6.4126	4.0058	5.8348	0	0	3.1366	3.3367	2.6755	10.3069	2.2936	5.4672	2.3053	6.6424	1.158	4.735	8.0558	6.3765	3.0113	2.8918	0.594	10.3343	11.6344	6.6984	3.257	4.1015	1.1959	3.7626	4.1858	4.093	4.8475	6.9451	9.6961	4.217	0.9736	2.2453	10.9709
BMP2	8.6473	8.6307	8.3176	9.8604	7.7126	8.5626	6.8017	10.4874	7.6491	6.9791	10.6604	8.0525	4.9899	8.1638	6.5887	6.92	7.482	7.8412	9.7257	7.4675	6.3225	11.0618	8.2979	10.2513	7.991	8.3912	6.7568	7.8844	7.077	7.7547	7.9859	8.3314	5.6846	10.2463	10.7937	7.8871	8.8978	9.1816	7.6424	8.1662	6.8997	5.8825	8.0278	5.9026	10.2135	6.3058	7.7882	9.1821	10.8914
BMP1	9.898	8.2797	9.7097	9.193	8.2041	10.0587	9.2559	9.9388	9.783	8.7969	10.1283	10.0536	9.8506	9.6495	8.0518	9.2623	9.4043	10.0092	8.808	8.9454	9.3687	10.2478	9.8043	10.3034	9.5803	9.5211	8.0936	10.1353	10.5908	9.7374	10.3874	8.8287	8.7204	9.3765	10.6122	10.8359	9.2983	9.8735	9.3817	8.9434	10.9212	9.6466	9.8425	8.7163	10.1797	8.3483	9.4651	11.635	9.3365
GPR4	5.2473	5.7409	7.1012	7.3609	6.4286	7.1928	6.8769	6.1461	7.6491	6.5401	5.9344	7.2498	6.8979	6.0137	6.2449	5.8698	6.1872	6.337	7.2154	6.8291	5.8248	5.4825	5.9031	7.1077	6.6428	6.2118	4.7802	7.2978	8.131	7.2481	6.968	5.855	6.7271	6.1325	4.8283	8.0243	6.9433	6.8567	6.6496	6.0714	7.1621	7.106	7.3389	7.118	6.5137	6.0681	6.2872	9.3095	5.8263
C1orf31	10.0146	8.3445	8.493	8.5268	8.4636	8.2206	8.9742	8.4417	8.7524	8.5365	8.1381	8.0385	8.7491	8.4177	8.4708	9.4388	9.7316	10.0389	8.6647	9.8131	8.7233	8.1214	8.6631	9.128	9.5068	8.6285	10.3023	8.8656	8.3653	8.2712	9.2943	8.7828	9.5047	7.9514	8.2896	8.5046	8.8192	8.8599	8.87	9.7462	8.2128	8.5888	8.3064	10.3183	8.2447	9.1121	9.6174	8.6396	8.3461
RLIM	9.6088	9.8608	10.9871	10.6344	9.9199	10.892	10.3949	9.2434	9.9355	10.4948	9.3267	9.8308	9.9633	11.1758	9.7704	10.4695	9.2748	11.5374	10.7203	11.1137	10.3861	8.964	9.9633	10.7393	10.2339	10.4503	10.1636	10.5605	10.4319	10.2086	10.3734	10.1606	10.9804	9.4543	9.2463	10.1128	10.5208	10.0339	10.8963	9.9859	11.1036	9.8569	10.7845	9.7146	9.5207	10.8925	11.0259	9.9512	9.8014
OR5R1	0	0	0	0	0	0	0	0	0	0	0	0	0	0	0	0	0	0	0	0	0	0	0	0	0	0	0	0	0	0	0	0	0	0	0	0	0	0	0	0	0	0	0	0	0	0	0	0	0
PCGF6	8.5118	7.4658	7.3179	7.0043	8.1322	7.8686	7.4635	7.0012	7.0182	6.7488	6.8916	7.3882	7.8143	7.5263	8.2651	6.7042	7.7931	7.5812	7.4056	7.5024	7.9618	6.7344	6.5602	6.8031	7.8613	7.5596	9.3181	7.7773	7.9152	7.1409	8.4391	7.6772	7.7098	7.3315	6.802	7.8537	7.6257	7.5901	7.5592	7.7035	7.8977	8.0071	7.6977	8.3039	7.1246	7.2281	7.5143	7.6296	7.3701
C1orf35	8.3201	8.4086	8.6511	8.0968	8.4468	8.6028	8.5781	7.8464	7.9871	8.0654	7.7124	8.2143	8.2603	8.074	8.3449	9.5802	8.9446	8.7391	8.4841	8.8306	8.0079	7.8455	9.2866	8.4847	8.6487	7.2549	8.4744	8.1754	8.2667	7.871	7.8563	8.1545	8.1301	7.7716	7.3827	8.027	8.4894	8.7266	8.7161	8.6011	8.4686	7.9118	8.1274	8.5874	7.8875	9.0113	8.9068	7.8327	7.4273
SSFA2	11.4518	11.7546	11.8804	11.7497	11.3819	12.1723	12.3346	11.7204	12.0677	11.8777	12.4869	11.1483	10.6869	11.8674	12.0259	11.6548	11.6218	11.3082	12.1472	12.3121	11.5202	12.4919	10.7148	11.901	11.1028	11.6494	11.8054	11.9293	11.0796	11.6016	12.0343	11.614	11.8081	12.6707	12.6275	11.5175	11.1518	11.5398	11.9754	11.8196	11.6593	11.2157	11.2271	11.8355	11.8551	11.7175	11.302	12.1652	12.1055
FEM1C	9.5892	8.8392	9.4322	10.0507	9.6171	9.4286	9.093	10.1835	9.8361	9.8086	10.6105	9.3148	9.9547	9.6704	9.2057	9.3874	9.3982	9.3821	9.8641	9.499	9.7292	10.1407	8.9596	9.991	9.7957	9.9562	9.5515	9.0189	9.0314	9.3024	9.9424	8.8674	9.4363	10.0178	10.6873	9.1987	9.3403	9.6749	9.1203	9.0044	9.4543	9.4927	9.6667	8.9705	9.9285	9.6785	9.5676	9.6535	10.2646
TERF2	8.6454	9.3758	9.552	9.2651	9.0825	9.3419	9.5993	9.1646	9.3672	9.698	9.0583	9.2088	8.5494	9.2449	9.379	10.2244	9.0641	8.4503	8.8649	9.4676	9.4844	9.2371	9.3216	9.0018	9.3389	9.2677	8.9598	9.0817	9.196	9.327	9.0406	9.0866	9.0184	9.0851	9.3122	9.3148	9.0514	9.292	9.2945	8.5993	8.9897	9.3151	9.5098	9.0403	9.0397	9.3055	9.0218	8.9761	9.0498
TERF1	9.1401	9.4043	8.705	9.1964	9.8677	9.6066	8.663	8.6724	8.7015	8.678	8.5676	8.7873	9.6702	8.7912	10.3138	9.2177	9.1863	8.5703	9.2617	9.6905	8.6168	8.5523	9.6576	9.3524	9.2372	8.7195	10.1643	8.9488	8.8857	8.5302	9.3157	9.6856	10.3187	8.7403	8.723	9.1939	9.8805	9.3261	9.236	8.8633	9.1223	9.5284	9.067	9.831	8.5921	9.1637	9.5791	8.7014	9.0253
ASF1B	10.3986	9.8449	10.7397	9.1409	10.5815	10.5463	10.4327	8.7303	10.0059	8.7352	8.6326	9.4891	9.4417	9.9262	10.2075	8.7575	10.9895	10.6928	9.9959	9.8249	10.0947	8.8046	10.5028	9.7406	10.498	9.642	11.0409	10.6096	9.7155	10.3346	9.868	9.1214	9.8173	8.0759	7.8674	9.6584	9.5316	10.6922	10.1373	10.7563	9.9318	10.0973	9.8922	9.2075	9.3517	9.8832	9.721	9.3583	8.7767
LOC344595	3.8287	2.6076	4.8488	3.6482	3.6394	4.9039	3.4827	5.553	4.1867	6.352	4.9215	5.4459	3.1858	3.8643	2.9641	4.9498	4.1716	3.8149	4.549	4.1623	2.3338	4.7105	2.3793	5.5328	5.35	3.6819	5.3584	5.0793	6.6476	3.9126	5.4389	3.3469	5.6113	6.5221	4.9213	5.4534	3.8478	4.2402	4.6739	4.8603	5.0623	5.133	4.4247	4.8952	5.8891	2.6206	3.5361	6.2913	6.0969
GOLGA8E	0	0	0	0	0	0	0	0	0	0	0	0	0	0	0	0	0	0	0	0	0	0	0	0	0	0	0	0	0	0	0	0	0	0	0	0	0	0	0	0	0	0	0	0	0	0	0	0	0
NDUFAF1	8.274	8.3101	7.7053	7.9882	7.8899	8.2177	7.4976	8.2627	7.2069	7.6335	8.4516	8.4434	7.4766	8.3282	7.7273	7.9251	8.3646	8.4192	7.2342	8.3337	7.8427	7.6982	7.2901	8.3387	7.8502	8.1442	9.3153	8.1651	7.8643	7.8314	8.2925	8.3858	8.4341	7.9962	8.1405	7.963	8.1067	8.3284	7.4392	8.0812	7.9603	8.6019	7.8403	7.564	8.2578	8.4859	8.523	7.8755	8.1562
GOLGA8G	0	0	0	0.5474	0	0.3836	1.2654	0	0.5389	0	0	0.5119	0.6229	0.5536	0	0	0	2.7231	0	0	0	0	0.3787	0	0.4419	0.6783	0.6922	1.0181	0	1.8957	0	0.5447	0	0	0	0.9886	0	0	0.5163	1.553	2.7977	0.8349	2.4297	0	0	0	0	0.6991	0
FEM1A	9.3613	9.8199	9.5829	9.9892	9.9731	10.5852	9.705	9.837	10.1195	8.7935	9.9418	10.0232	10.0364	9.8833	10.2004	9.5227	9.8924	10.0066	10.1442	9.8683	9.7839	10.0692	9.835	9.6079	9.5329	9.7592	9.6956	10.1704	9.6974	9.7297	9.5041	9.7079	9.7081	9.7629	9.5752	9.7042	9.5864	10.3028	10.0753	9.9305	9.7999	9.9102	10.1126	9.2851	9.9707	10.3363	9.7875	9.4512	9.8623
GOLGA8A	7.2589	10.1389	7.2448	9.8669	8.149	8.4887	8.5887	8.355	6.4438	11.5072	9.0274	10.8083	8.0878	9.4166	9.0478	8.9551	8.0018	10.7911	7.833	9.0658	9.7647	9.8814	10.5576	9.2634	9.3572	7.5661	9.0002	8.6114	8.8244	10.2903	8.3483	10.6481	8.4062	7.9993	7.588	8.9386	7.6066	7.0638	9.2806	7.6799	9.7442	10.0543	9.863	8.849	9.5261	7.4066	6.7673	8.8971	8.7433
GOLGA8C	0.6119	1.0136	0.5495	1.2537	0	1.6472	1.4621	0.6751	0.5389	1.6177	0	0	0	0.5536	0	0.5532	0	2.7231	0	0	0.5351	0.5608	0.6784	1.0211	0	0.8839	0	1.3436	0.5047	2.4686	0.6678	1.5033	0	1.0809	0	0.9886	1.0817	0	0.5163	1.7731	3.7622	0	2.9905	0	0	0	0	0	0
GOLGA8B	6.1869	8.3445	7.4112	7.7179	3.8588	7.8761	7.9731	7.7133	5.2185	8.2185	6.7745	8.6115	5.2163	8.4334	9.189	8.0397	6.2691	7.997	7.1476	8.4348	8.4038	7.1936	8.7421	7.3904	7.4528	6.3302	9.1088	9.1536	7.9227	8.4276	4.955	8.9121	8.1301	6.062	5.8269	8.5974	4.7174	7.6285	8.6772	7.137	9.4003	6.5036	6.8828	5.0738	8.0661	5.1254	5.5328	6.9882	7.001
2023-03-11	0	0.5941	0	0	0	0	0	0	0	0	0	0.5119	0	0.9527	0	0	0	0.5528	0	0	0	0	0	1.3472	0	0	2.0281	0.597	0	0	0	1.2486	0	0	0.5584	0.5773	0	0	0	0	0	0	0	0	0.9392	0	0	0.6991	0.6391
2023-03-10	0	0.7939	0	0.5474	0	0	0	1.5759	0	0	1.1529	0.8889	0	0	0	1.2781	0.5586	0	0.5726	0.5195	0	0	0	0	0	0.5086	1.5251	1.609	1.242	0.5395	0	0	0	1.0733	0	0	0	0.9526	0	0	0	0	0	0	1.4389	0	0	0	0.881
LOC100125556	6.4916	7.0262	6.1818	5.6156	6.0079	5.1908	5.6862	4.3099	5.1935	6.3999	5.0297	5.5669	5.1367	5.4828	7.6452	6.6981	6.7879	6.4706	4.76	5.7872	4.9096	5.4004	6.7754	6.9801	6.371	5.3656	5.5539	4.7392	6.811	6.13	5.0359	6.1704	6.2397	4.4215	4.6123	6.128	7.1242	6.5961	8.0669	6.3661	5.8889	6.0482	6.7573	5.7841	4.7228	5.3583	5.4256	5.4852	4.8214
CT45A1	0	0	0	0	0	0	0	0	0	0	0.5985	0	0	0	0	0	0	0	0	0.5195	0	0	0	0	0	0	0.6922	0	0	0	0	1.2486	0	0	0	0	0	0	0	0	0	0	0	0	0	0	0	1.805	0
PTOV1	10.8006	11.1737	9.9477	10.4237	10.5613	10.9283	10.5915	10.6808	10.9524	10.1857	10.4103	10.6846	10.9081	10.674	10.0136	9.9325	10.8981	10.8728	10.2697	10.1351	10.3394	10.5815	11.5557	10.4905	10.5861	9.811	10.412	10.6543	11.0971	10.7304	10.8673	10.5015	10.1263	10.5717	10.6914	10.5831	10.5237	11.0901	10.6855	10.6002	10.0687	10.543	10.355	10.5051	10.6901	10.5305	10.7885	10.4489	10.535
CT45A3	0	0	0	0	0	0	0	0	0	0	0	0	0	0	0	0	0	0	0	0	0	0	0	0	0	0	0	0	0	0	0	0	0	0	0	0	0	0	0	0	0	0	0	0	0	0	0	0	0
CT45A2	0	0	0	0	0	0	0	0	0	0	0	0	0	0	0	0	0	0	0	0	0	0	0	0	0	0	0	0	0.5047	0	0	0	0	0	0	0	0	0	0	0	0	0	0	0	0	0	0	0.3915	0
CT45A5	0.6119	0	0	0	0	0	0	0	0	0	0	0	0	0	0	0	0	0	0	0	0	0	0	0	0	0	0	0	0.5047	0	0	0	0	0	0	0	0	0	0	0	0	0	0	0	0	0	0	0.6991	0
CT45A4	0	0	0	0	0	0	0	0	0	0	0	0	0	0	0	0	0	0	0	0	0	0	0	0	0	0	0	0	0	0	0	0	0	0	0	0	0	0	0	0	0	0	0	0	0	0	0	0.3915	0
RASSF7	10.4545	10.9733	9.9484	10.4454	9.725	9.6438	10.2863	9.7775	9.4063	10.2631	10.8383	9.8851	9.7383	10.5231	10.5359	10.6981	10.8169	10.5415	10.3777	10.4312	10.5982	10.9827	11.3603	10.6334	10.4239	8.9613	10.383	10.603	8.77	10.3651	10.1291	10.3761	10.1064	9.4183	10.6351	9.878	9.9645	10.201	10.6113	11.5845	9.8586	9.7335	10.1604	9.9271	10.3163	10.7603	10.159	9.2353	9.4638
CT45A6	0	0	0	0	0	0	0	0	0	0	0	0	0	0	0	0	0	0	0	0	0	0	0	0	0	0	0	0	0	0	0	0	0	0	0	0	0	0	0	0	0	0	0	0	0	0	0	0	0
LPPR5	2.06	0	4.1448	0	1.3991	1.6472	0	3.4783	1.4914	0	0	0	0	0.5536	0.5714	0	0	0.9514	2.8744	0.5195	0	0.5608	0.9265	1.8374	0.4419	0.5086	1.7921	1.609	2.472	1.4927	1.746	0.9392	0	2.8349	3.2489	2.6811	0	0.6575	0.8958	0.9761	1.216	0	1.0683	1.8538	1.7198	0	0.7159	3.2824	4.542
LPPR4	5.5856	1.3383	6.462	4.4442	4.9099	5.386	4.4634	5.0799	5.4896	4.7474	5.2289	6.3335	3.0035	6.085	4.3871	4.5212	3.783	5.0127	5.3032	5.9967	3.1831	4.4532	2.745	5.8867	5.9016	6.1183	5.7034	5.2445	6.8756	5.506	6.6506	3.9708	3.6687	5.3234	3.8782	6.3524	5.0117	5.4312	5.1466	3.9548	6.1918	4.998	6.0779	4.9873	5.6197	3.7945	5.1047	8.3728	5.1062
LPPR3	1.3702	0	0	0.5474	0	0.6863	0.7672	0	0	0	1.6119	0.5119	0	0	0	0.5532	0.5586	0.9514	0	1.451	0	0.9636	0	0.599	0.4419	0	0	0	0	0	0	0	0	1.0809	1.2737	0.5773	0	1.1075	0.8958	0	0.7325	0	0	0	0	0	0	0	0.6391
LPPR2	7.3919	6.7818	8.1298	7.6598	6.3656	9.0452	7.6107	8.8053	7.3175	7.0596	7.6875	8.1487	8.8871	7.6591	6.394	7.1745	7.7044	7.9267	8.765	7.4172	6.3386	7.7276	8.1085	8.5535	7.8943	6.8575	5.6514	7.9666	9.3975	7.6248	8.0641	6.8654	7.3532	9.2126	7.3949	8.7051	7.6093	8.5776	8.5702	7.8528	8.0459	8.577	7.784	7.5185	8.529	8.8609	6.4603	9.3473	8.5637
HBII-52-27	0	0	0	0	0	0	0	0	0	0	0	0	0	0	0	0	0	0	0	0	0	0	0	0	0	0	0	0	0	0	0	0	0	0	0	0	0	0	0	0	0	0	0	0	0	0	0	0	0
PMS2L4	4.7489	4.9805	4.2186	3.979	3.1995	4.1987	3.8418	4.0457	4.1867	4.216	4.7666	3.5937	4.0582	3.7686	3.8198	4.0374	4.209	4.0363	3.8719	3.9359	3.1831	4.3561	3.3655	4.3974	4.5813	4.0564	4.7475	3.4249	4.587	4.4503	2.902	3.6401	3.9321	4.5079	3.7824	3.6228	3.6903	3.6493	4.5469	5.0824	4.708	4.1578	3.4427	5.3529	3.928	3.9225	3.6139	4.2542	4.1475
SPRY2	9.5182	11.0278	10.4633	9.9297	11.0753	10.2122	9.8802	9.93	10.8993	10.4063	10.7514	9.9837	11.202	11.0602	10.9551	9.9179	10.8678	9.0486	10.3505	12.6241	10.6181	10.3828	9.325	10.7993	10.0398	11.4199	11.1225	10.1549	9.5862	9.9633	10.5366	10.9029	10.1735	10.0956	10.4752	9.935	9.1764	10.1982	9.6424	10.7038	9.9031	10.0243	10.3742	12.3687	10.2023	9.6286	10.1003	9.579	10.9584
RSAD2	5.5207	4.5178	8.631	6.9834	2.9163	7.6822	5.9229	8.5306	8.7233	5.6024	7.8949	9.5762	5.1738	5.9927	6.2723	6.1705	4.6773	7.4602	7.9456	8.2061	4.4064	8.3798	3.1384	6.1911	7.4139	7.6953	6.2849	8.2158	8.1567	7.8766	8.5061	4.902	4.6697	10.7198	10.8188	8.7068	7.0646	7.1543	6.451	7.7399	7.4672	10.3456	7.5535	4.3186	10.3111	4.5697	5.1314	7.9825	7.1386
RSAD1	9.1892	9.5249	9.1462	9.6478	9.1201	8.9506	9.4458	9.3329	8.9687	9.4581	9.6759	9.5428	9.3299	8.8198	9.3395	9.9304	9.2571	9.4259	9.5075	9.3764	9.6748	9.5086	9.5293	8.8699	9.6939	9.2184	8.9704	9.6237	9.5334	9.3106	8.59	10.0451	9.6789	8.8594	8.9768	9.4002	8.589	9.2611	9.2298	9.3968	9.5247	9.1508	9.2957	9.276	9.4796	9.463	9.7621	9.1899	9.1122
ATP5C1	13.4386	11.8199	11.7492	11.6929	12.0408	11.5593	11.9344	12.1925	11.5077	12.4489	12.2943	11.111	11.8947	11.7049	12.0497	11.3046	12.8434	12.548	11.1771	12.4474	11.9382	12.1964	11.6404	12.1049	12.2797	11.923	13.403	12.1366	11.719	12.0114	12.5516	12.3416	12.5159	11.7746	12.1611	12.0014	11.9362	11.9821	12.4255	12.8153	11.6276	11.9501	11.4793	13.3128	12.1409	12.6093	12.3717	11.825	12.1403
NFS1	9.939	8.7171	9.0698	9.6353	8.4653	8.8	10.8904	9.4172	9.8964	9.6091	9.1342	9.0976	9.3116	8.9626	10.5202	9.9793	9.0188	10.1687	9.6243	9.409	9.5773	9.0073	10.5756	9.2862	10.0009	9.3854	9.5082	10.098	10.1677	9.9228	9.8181	9.4033	10.0156	8.9038	8.9061	10.0579	10.1413	8.2512	10.1716	10.1527	9.9976	8.7192	10.2125	9.4506	9.1832	10.0331	10.2398	8.6686	9.1352
CHD3	8.5571	11.871	10.2769	11.3241	11.9636	11.2278	10.0474	11.7291	9.8791	10.4074	10.9082	11.4266	11.1467	11.5343	11.5972	11.8959	9.0306	9.6104	10.834	10.1686	10.1217	11.5806	10.9502	10.4126	9.9285	10.8895	9.1718	10.1697	11.9146	10.594	10.027	11.9079	8.6689	12.0482	11.098	11.2173	10.6574	11.0708	10.7083	9.113	10.9247	11.6478	10.1896	10.2565	11.8176	10.3107	10.8088	11.6279	11.8074
CHD2	8.8157	10.9355	10.8769	11.1894	8.6324	10.6822	10.4217	10.5421	10.2286	10.6024	10.8616	11.6231	10.426	10.9819	11.2775	10.6154	9.5892	10.4056	10.7626	10.0905	11.0517	11.0385	10.301	10.0698	10.1841	11.0085	9.4484	10.6685	11.1812	10.5304	9.7693	10.8995	10.0768	10.8977	10.5858	10.6935	10.6145	10.8674	10.6061	9.276	11.1366	11.0574	11.0126	10.3605	10.9305	10.1007	10.8538	10.6621	10.8019
CHD5	0	1.3383	0.9465	1.2537	1.6072	3.8174	1.6351	5.3569	0.5389	3.5038	3.0353	3.0427	3.7462	2.0956	1.5577	2.3801	0.9602	2.0937	3.0544	2.1595	2.0507	3.7391	1.633	4.7127	1.6556	2.1313	0	2.7309	5.938	2.4686	5.0088	2.2233	2.0202	5.4205	4.4768	2.1522	0.4565	3.5813	5.0184	0.9761	2.1068	3.4325	2.5245	1.8538	6.7411	1.838	2.1807	1.5214	5.1967
CHD4	11.1556	12.6944	12.5388	12.5521	12.9282	12.5554	12.7413	11.7752	12.7111	12.6968	11.6144	12.7507	12.4272	12.763	12.4809	13.0148	11.7172	12.2884	11.9989	11.8751	12.3114	12.0271	12.5403	11.5478	12.1013	12.833	11.1399	12.3759	12.8157	12.4108	11.8563	12.6594	12.0996	12.5742	11.5801	12.3347	12.4318	12.5521	12.4787	11.5135	12.5466	12.6465	12.3914	11.4779	12.1525	12.4281	12.7572	12.2055	11.9213
CHD7	9.4435	10.6574	9.8533	10.8947	11.3598	11.3123	10.6446	8.9039	10.325	10.3073	9.4601	10.0238	10.1769	10.2403	12.2073	10.3938	8.8867	9.6679	10.4762	10.2433	10.5767	9.4637	11.1854	9.5023	10.2837	10.3692	9.3701	9.9526	10.2024	9.8388	9.4626	11.1463	10.0184	9.4439	8.8961	10.4579	9.9264	10.0034	11.2414	8.8452	10.9528	9.9813	10.8232	10.7454	9.4477	9.9149	10.9197	9.5397	8.8638
CHD6	8.9787	9.7669	9.4196	10.3056	9.7305	9.3513	10.1097	9.2799	10.4507	10.3808	9.5006	10.4385	9.6995	9.5956	10.6775	9.9441	8.4392	9.1646	10.1097	9.1704	9.8929	9.5676	10.3759	9.5196	9.5681	9.947	9.29	10.6694	11.0322	10.4964	9.2377	9.7954	9.7437	9.7471	8.4346	10.1981	10.21	8.8291	10.0908	8.8114	10.7969	9.9935	10.8514	9.5087	9.5572	9.7129	10.2791	9.3095	9.2935
CHD9	9.1333	10.0708	9.6485	9.758	9.4691	8.9665	8.6122	9.7517	9.2117	9.6299	10.2101	9.6284	9.1942	9.6852	8.9911	9.701	8.0229	8.0075	10.116	9.5247	9.6033	9.9999	8.3238	9.1333	9.2902	9.6473	10.0229	8.9901	9.6901	9.326	9.3603	9.9304	9.3135	9.9792	9.8249	9.9218	9.169	9.154	8.6073	8.214	9.5453	10.0522	9.9402	8.8096	9.9176	9.0781	9.1675	9.5696	9.8571
CHD8	9.1455	10.3021	10.42	10.7456	10.5621	10.8015	10.2208	10.2732	10.0747	9.8529	10.3705	10.8779	10.2121	10.6537	10.4874	10.2216	9.3043	10.1622	10.1955	10.18	9.5255	10.5416	10.5742	9.6983	9.7088	10.6521	8.9526	10.0939	10.8353	10.1447	9.7438	10.5106	10.2352	10.5806	10.2168	10.4237	10.3573	10.4265	10.7091	9.1193	10.3013	10.9914	9.9805	9.93	10.4646	10.2166	10.4575	10.34	10.2092
SGCA	0.6119	3.1941	1.2575	3.0677	2.9925	6.6743	1.4621	7.6801	3.8666	5.6024	5.8209	4.3338	0.6229	4.9292	2.4259	5.4744	0.5586	2.2435	0.9813	3.3367	1.8853	6.5492	2.1051	4.7407	4.2956	2.6021	0.6922	1.609	8.5731	5.0531	1.746	2.2233	1.8266	7.8573	6.4034	4.8605	3.9555	4.8724	2.5193	3.3487	1.5775	5.5377	4.4966	4.3186	7.6179	1.838	1.5496	3.5361	7.5525
LOC121838	0	0.5941	0	0.9434	0.495	0	0	0.6751	0	0	0.5985	0.8889	0	0	0	0.5532	0	0	0.9813	3.065	0	0.5608	0	1.0211	0	0	0	0	0.8778	0.5395	0	0	0	0	0.5584	0.5773	0	0	0	0	0.7325	0	0	0.7256	0.5448	0	0.4018	0	0
CAP1	12.6729	12.7142	12.9685	12.8486	12.6403	12.8759	12.8797	13.4421	13.0373	13.4074	13.3711	12.8483	12.7748	13.1318	12.4805	12.369	13.0514	13.3024	12.8006	12.5615	13.0345	13.2319	12.4239	13.5287	12.9033	13.2122	12.7134	12.9259	12.9125	12.919	13.2144	12.7733	12.8056	13.3468	14.2078	12.9964	12.9073	12.7578	12.4203	13.107	12.815	12.9321	12.5825	12.6407	13.0541	12.7748	12.7847	13.2776	13.3012
CAP2	3.3193	2.8306	5.3199	5.2094	5.0591	7.4557	4.0998	9.2133	4.745	6.6922	6.2393	6.7705	3.0975	6.5047	3.9158	6.0837	4.3825	5.2436	3.8719	4.7553	3.6119	7.3572	6.3585	6.7626	6.6114	5.8489	6.4866	6.5113	8.7136	6.2956	7.2336	4.4358	5.0485	10.2926	7.9985	6.6067	7.7179	5.5952	4.5201	4.9306	6.6566	6.5465	6.4357	5.6062	8.5344	3.7491	5.3403	7.6522	10.2461
LOC283050	2.9761	4.1549	2.9051	4.1387	4.3679	3.2523	2.1731	3.3149	3.6232	4.3683	3.6809	4.0296	3.0035	2.0956	3.7169	3.6106	1.5317	3.3699	3.3584	3.3367	4.5237	2.9358	2.5369	3.8463	4.269	2.7902	4.0351	3.677	4.3108	3.8684	3.6068	5.0291	3.1113	3.4645	2.2572	4.4376	2.6347	3.435	4.0054	3.045	4.1858	3.7167	3.1175	4.3651	2.9785	2.2818	2.1807	5.559	2.4487
NPC2	12.1155	10.62	10.9182	11.3199	10.1135	10.816	10.4923	11.4932	11.5166	10.4041	11.7873	11.7226	11.8026	10.8821	10.7407	11.1453	10.6684	10.9851	10.6251	11.4932	9.5983	11.5939	11.8582	11.7704	11.3742	11.6813	10.9933	11.1451	12.1378	11.3892	11.7512	11.4872	10.8371	11.1037	11.8557	11.5932	10.9127	11.453	11.3757	11.7106	10.9014	11.0017	10.8617	12.0548	11.2449	10.9932	11.3932	11.8916	11.4436
NPC1	8.6912	9.6742	9.1748	9.537	9.4712	10.1058	9.5387	9.5115	10.4963	9.209	9.6232	11.0512	9.1726	10.7083	9.6203	8.8065	9.1727	9.926	10.178	8.5197	8.8053	9.3933	9.2475	9.3234	9.2591	9.8738	9.137	9.8069	10.0867	9.5956	9.7561	9.5713	8.4042	10.5546	9.9207	9.6834	9.4224	9.4983	9.6293	9.1637	9.9354	10.4639	9.5896	9.3281	9.2715	8.5035	9.5878	10.3516	9.3664
SKIV2L	8.8608	9.8402	8.8252	9.9998	10.0554	10.0098	10.6081	9.8391	10.5865	10.1219	9.9249	10.1729	9.3188	10.0525	9.773	9.913	9.3781	9.8757	10.3124	9.6184	10.312	10.0565	10.233	9.6503	9.5363	9.6715	9.3446	10.1485	10.2597	10.3538	9.7794	9.8647	9.4904	9.6291	9.7722	9.719	9.9412	10.192	10.3109	9.8373	10.0863	10.1197	9.9743	9.1915	10.0953	9.665	10.0068	9.866	9.5977
SNORD11	0	0	0	0	0	0	0	0	0	0	0	0	0	0	0	0	0	0	0	0	0	0	0	0	0	0	0	0	0	0	0	0	0	0	0	0	0	0	0	0	0	0	0	0	0	0	0	0	0
TNFSF12-TNFSF13	6.6888	0	0	0	5.0504	5.5244	6.0741	3.8673	4.4993	4.3863	6.1227	7.5816	5.2962	6.436	5.5861	5.0711	3.7781	6.3048	6.0089	5.944	2.5877	4.8319	4.8315	0	6.9166	4.2857	5.8531	5.3927	7.2639	5.9729	6.1532	4.355	3.0407	0	6.7222	7.0369	4.1577	6.5413	4.7929	8.4501	6.0785	5.6232	5.6397	5.3541	6.7908	3.2573	3.6808	8.4263	6.349
C3orf59	8.942	7.4782	6.0115	8.0064	6.0815	7.878	7.475	6.6954	6.5934	8.1624	7.3346	7.5609	6.8103	7.9485	5.618	5.0138	5.521	7.1016	6.3379	8.1211	5.9969	7.0562	6.7166	7.4887	7.4499	8.4482	5.5412	7.3622	8.4898	6.8716	8.5223	7.0811	5.9923	7.4281	6.6337	8.0673	6.5495	7.366	7.7955	7.6935	7.9136	7.3368	7.6274	8.3247	6.353	4.8528	4.756	7.5835	7.104
C3orf58	8.9311	8.3399	8.6937	9.2619	8.4143	9.7015	7.9259	8.9654	8.5015	8.0373	8.4346	8.5207	8.8822	8.6886	9.017	8.4399	8.2639	8.6812	9.0763	8.6018	8.7551	8.5376	7.9406	8.8297	9.0529	9.0364	8.9968	8.0665	9.2386	8.2922	8.69	8.6325	8.9723	8.9485	8.3845	8.6654	8.4531	9.008	8.7293	8.5812	8.7358	8.1453	8.8544	7.4338	8.7449	8.8715	8.8396	8.6419	9.329
PRKCB	5.0077	4.3477	5.8117	7.3364	5.6473	8.5416	6.6334	9.5958	7.7313	5.44	8.5889	9.8701	5.9917	7.3389	7.747	6.3465	3.0985	3.2333	7.0817	5.9468	3.5018	8.6113	5.1987	5.4672	4.1575	7.6715	4.7475	7.139	9.1285	8.4427	5.3584	5.0291	3.8324	9.9486	9.0352	7.9138	5.884	7.4059	4.2205	6.7596	7.429	7.6833	6.9225	3.5182	9.0309	3.3843	5.3403	7.0907	9.8423
RAB3GAP2	9.7332	9.4669	9.4742	9.8533	9.813	9.6882	9.4239	9.375	9.7537	10	9.4717	9.653	8.6786	9.7478	9.4767	11.033	9.0994	9.422	10.1841	10.4802	9.8612	9.4113	8.7228	9.7799	9.4015	9.9333	10.2048	9.8115	9.9	9.4053	9.8589	9.634	9.7557	9.7461	9.482	9.3908	9.745	9.1671	9.2442	9.6583	10.2164	9.7703	9.5784	10.2324	9.4113	9.1098	10.2757	9.5239	9.4315
IL4R	10.0674	11.6483	10.9217	10.766	10.9231	11.265	10.7688	11.5289	10.8566	10.6962	11.4416	11.2028	10.9785	10.8811	10.4261	10.6854	10.0455	10.5054	11.2131	10.8154	10.4454	11.3618	10.2813	10.7817	10.4452	10.651	9.8295	10.5934	11.0382	10.7461	10.57	10.7546	8.9472	11.5654	12.0858	10.9601	10.2105	11.1922	10.145	10.2499	10.8129	10.4799	11.076	9.8331	11.4566	9.9802	10.418	11.0658	11.3068
BHLHA15	2.2321	4.8335	3.294	3.4794	5.9823	2.4774	2.726	4.8897	3.3303	1.0246	5.7809	5.5932	3.9106	4.4928	3.0513	1.7383	2.5181	1.7375	2.4288	2.9073	3.3826	4.0599	2.4603	3.2855	1.4814	3.4782	2.0281	4.3561	4.28	3.625	2.18	1.7197	4.2735	3.8465	4.7545	3.6228	2.4505	4.1015	2.7211	5.3105	4.708	3.9171	1.9728	2.639	1.5033	2.2818	2.4587	1.5214	2.589
PIKFYVE	8.3129	8.9189	8.9853	9.2791	9.1191	9.1463	9.161	9.0095	9.5246	9.7457	9.5179	10.0426	8.2006	9.3997	9.9869	9.6649	8.1291	8.2458	9.4533	9.2258	8.9911	9.1862	7.9925	8.6154	8.7265	9.5144	9.6465	9.3236	9.4469	9.3781	8.59	9.4237	8.831	9.3096	8.7326	9.3002	8.5594	8.5512	9.4928	8.3782	9.6368	9.5721	9.2401	9.1638	9.0634	9.0492	8.8577	9.2082	8.9687
C3orf51	0	0	0.5495	0	0	0	0	0	0	0	0	0.5119	0	0	0	0	0	0	0	0	0	0	0	0	0	0	0	0.597	0.5047	0	0	0	0	0	0	0	0	0	0	0	0	0	0	0	0	0	0	0	0
C3orf50	0	0	0	0	0.495	0	0	0	0	0	0.5985	0	0	0	0	0	0	0	0.5726	0	0	0	0	0	0	0.5086	0	0	0	0.5395	0	0.9392	0	0	0	0	0	0	0	0	0.7325	0	0	0	0.5448	0	0	0	0
C3orf52	7.4842	10.2426	9.7303	7.975	10.0211	8.8954	7.29	7.6759	8.6307	9.9036	9.2076	7.6245	8.2577	9.2757	7.8077	8.947	9.7324	8.6496	9.1461	7.8392	7.8027	8.8661	8.6264	8.6002	9.0635	8.4827	9.7263	7.9337	6.567	7.9472	7.6935	9.1967	8.5046	8.645	8.5735	7.6602	8.4408	9.183	8.5961	8.3592	7.6869	7.7661	7.9785	7.1843	7.9015	8.075	8.2136	8.0211	8.283
C3orf55	1.0403	4.2736	2.9917	4.2124	0.495	1.1495	0.7672	3.0287	0	3.3659	2.3542	2.7085	0.6229	1.5215	3.285	6.4349	3.9688	1.2635	5.0928	6.1187	0.5351	1.7551	0.9265	3.4976	3.2634	0.5086	1.5096	1.609	1.174	2.2104	1.4676	0	0.594	3.1388	1.9394	2.5659	1.0817	0.6575	0.5163	2.4201	2.4932	1.5652	2.4297	0.7256	4.6878	1.1938	1.5496	3.372	3.7887
C3orf54	4.9838	3.1941	3.7064	3.7507	3.4362	4.9039	3.0654	5.3143	4.6954	3.0428	4.7111	5.7152	4.6914	2.8238	2.8714	3.371	5.4909	4.2984	3.1366	4.2634	2.3338	4.2156	4.0009	4.5637	4.1862	2.8757	4.1396	4.4938	5.4775	3.9969	5.0606	3.0599	3.4839	5.2192	4.4142	5.107	4.2657	5.4117	3.6073	4.8603	5.2744	4.3363	4.5872	5.2074	4.0923	3.1252	3.3668	6.0274	4.7947
C3orf57	1.0403	7.1969	4.1448	1.2537	5.5872	6.1876	1.929	2.9192	0	9.206	4.2861	1.9932	2.678	3.9099	2.1381	7.9608	6.6206	8.5254	1.56	5.1393	0	3.1047	0	4.2491	0	1.985	2.4088	1.609	3.292	2.0616	5.1106	6.2695	0	3.3109	3.4495	2.4407	0.4565	2.6314	2.6237	6.3011	1.216	5.4628	0.7919	0	2.4822	1.4419	1.1921	1.805	3.389
CAPS	11.4017	8.5467	6.7312	9.264	4.9294	6.8484	8.2641	7.2306	4.8163	7.8035	7.6982	7.4101	4.2749	6.2972	5.4193	9.4705	7.0948	6.9841	6.5403	8.0662	6.5675	7.5991	10.9091	10.0084	6.7571	7.1685	6.4565	6.2154	7.8513	6.8883	6.5179	9.8631	7.4572	6.7029	6.8382	6.9198	4.8721	6.0114	7.2765	6.9351	9.0194	5.9389	7.3486	10.4901	8.1051	6.8742	6.3847	6.7499	6.6709
DYNC1LI1	9.9803	9.3524	9.1615	9.2855	9.7138	9.5062	9.1759	9.1914	8.7705	9.6926	8.8507	9.3882	8.729	8.2877	9.5635	9.3732	9.8743	9.1398	8.8992	10.0109	8.9032	9.0232	9.2024	9.3961	9.9877	9.4223	10.2138	9.4066	9.2897	9.5992	9.8115	9.1831	10.0234	9.1531	8.9956	9.6416	9.3469	9.1526	9.4667	9.979	9.5743	9.8086	9.6924	8.8933	9.0794	9.3527	9.308	9.4716	9.3575
DYNC1LI2	10.7265	11.6635	11.0216	11.6237	11.0314	11.1551	11.3502	11.9698	11.4121	11.447	11.7694	11.6241	11.3331	11.3132	11.1727	11.1119	10.3839	10.9943	10.7666	10.8578	11.4089	11.7884	11.0678	11.2483	11.4806	11.486	10.936	11.1559	11.3699	11.376	11.4604	11.707	10.9248	12.273	11.9306	11.6553	11.3082	11.1341	10.7608	10.0629	11.3976	11.3787	11.7517	10.841	11.9067	10.8676	11.0803	11.6214	12.0851
TRPC1	4.3609	2.4817	4.8488	4.7466	2.5636	5.7549	4.4634	6.8302	4.8842	5.2955	6.1995	5.9014	3.0035	4.8611	3.0513	3.9529	4.4465	4.633	5.5482	4.2634	3.1831	5.3544	6.5135	5.769	5.8032	4.8315	4.904	5.65	7.1426	4.7469	6.0516	4.2395	4.3832	7.3806	5.6482	6.2628	4.2657	3.7763	5.5157	5.492	5.8049	4.8878	5.4523	5.4206	6.6185	2.5163	3.5361	6.8701	7.3257
EFHC2	1.6384	0.5941	2.0858	2.8073	1.3991	3.0011	0.434	5.3983	1.4914	0	4.3958	1.9932	0	1.7392	0.9796	2.6183	3.5112	1.9265	2.1408	2.2931	0.5351	4.6297	1.3226	4.7407	1.6556	2.9565	0	4.5891	3.292	1.2391	1.1225	0.5447	0.594	5.5115	4.8986	3.7337	5.3773	1.9586	0.5163	2.6597	1.5775	1.1213	1.9728	3.3435	6.2173	0	1.6998	3.6834	5.7387
EFHC1	6.6101	7.1091	7.2091	6.8103	8.3121	6.4861	6.9808	6.7283	6.7833	8.9794	7.5278	7.1752	7.2851	6.4972	7.4709	7.5788	6.2954	6.8149	7.3805	6.8401	7.4194	7.0613	7.4816	7.1396	7.0812	6.3226	7.8536	7.139	7.6312	7.3718	7.0852	7.2943	6.8847	6.8497	6.2506	7.752	6.006	6.4718	7.0281	7.2513	7.0939	7.0127	7.5868	8.0466	7.0813	5.5121	6.1372	7.2878	6.792
CAPG	10.6099	11.8612	11.7233	11.1253	10.1576	11.4642	11.143	10.6681	11.7947	11.9068	10.9497	12.1576	11.2533	11.9282	10.2904	11.9971	11.8377	12.7605	11.1408	11.6236	9.5078	11.1106	11.02	11.7434	11.6461	10.8133	10.9355	11.0314	11.5455	10.8344	12.1272	11.704	9.5238	10.3312	11.1415	11.874	12.3379	12.0193	11.9387	12.2363	12.2409	11.457	10.7284	9.6183	10.4961	11.3305	10.7489	12.1254	10.5038
TPRKB	9.3991	7.7752	7.9894	7.9697	8.2416	8.3555	9.013	7.9683	8.3233	8.8689	8.1355	7.4667	7.937	8.1086	8.8794	8.823	8.9869	9.4492	8.5513	8.2061	8.6348	8.153	9.0652	8.6135	8.9645	8.2661	10.0937	8.745	8.4507	8.5943	8.8696	8.814	9.7574	7.8916	8.3763	8.7519	8.2635	8.7539	9.1544	9.4417	8.5899	9.1002	8.6264	9.9502	8.117	7.8277	9.0999	8.452	8.5931
ETHE1	11.2953	10.9961	11.4552	11.1589	10.8177	11.3028	10.756	12.8604	10.1323	10.2212	13.0682	10.7785	11.2889	11.472	9.4164	9.7251	11.9119	11.4758	11.6919	11.6709	10.8172	13.2652	11.179	11.424	10.9574	11.1508	10.9219	11.1977	10.3426	11.222	12.0642	10.8098	11.2379	12.0859	13.7048	11.1638	10.2838	11.5757	11.4381	11.4268	10.1167	9.3579	10.7896	9.5769	12.8336	12.1294	12.2685	11.3053	12.5569
PRDM16	4.5022	2.9304	7.3754	5.7691	2.2277	5.3649	3.3892	5.7578	2.8759	3.5038	5.306	7.2171	3.4221	3.7182	3.6061	3.9087	1.7502	2.7231	6.4058	4.3271	3.6119	5.5717	2.0008	4.6549	3.9389	3.1748	5.0181	4.2039	7.7141	5.8502	5.4389	2.7015	3.2721	6.6796	4.5659	6.5165	4.6115	8.2068	6.2858	4.8841	5.7703	7.2503	3.8609	3.0338	6.6584	2.8949	3.95	3.5361	6.1657
ABCG1	10.1775	10.5687	9.9659	10.7793	7.0532	8.9559	8.4274	10.0469	10.3075	7.6779	10.1727	9.8576	10.5815	8.4739	8.7305	8.9082	8.6303	8.3711	11.1299	9.3792	10.0733	9.8689	10.4148	9.6748	9.8015	9.11	7.6651	9.2344	9.2316	9.1437	8.7165	10.171	8.4127	9.592	11.5444	9.59	9.8146	9.9147	8.8131	9.1613	9.0894	9.3648	9.8385	8.8993	9.3117	10.0647	9.0596	8.9671	10.5971
ABCG2	4.5997	2.4817	3.3607	4.3817	6.6028	5.2882	3.1816	10.9961	4.8393	3.7455	11.1903	5.2499	3.8031	6.5701	6.5216	4.7885	3.3195	3.862	5.051	7.1616	1.2309	10.7987	3.1384	4.6841	3.1514	4.7202	3.6667	4.0782	4.9996	5.4916	6.2543	3.9708	5.0705	9.4136	12.1694	6.2442	4.4973	4.1954	3.1285	4.5976	4.4704	4.2198	4.9363	7.2539	8.3295	2.718	3.7232	5.6867	10.5772
PLSCR5	0	0	0	0	0.495	0	0	0.6751	0	0	0	0	0	0	0.9796	0	0	0	0	0	0	0.5608	0.3787	0.599	0	0	0	0	0	0	0	0.5447	0	1.0809	0	0	0	0	0	0	0	0	0	0	0.5448	0	0	0	0.6391
ABCG4	1.8646	1.6031	1.919	0.9434	1.6072	2.3103	0.7672	3.4783	1.7069	2.6257	3.0353	2.2729	1.0565	0.9527	1.5577	1.2642	1.2741	1.7375	1.2995	1.2019	0	2.6384	1.3226	2.3556	1.6556	1.6384	0.6922	2.4889	3.4661	2.2104	1.4676	0.9392	1.0135	3.4645	2.5175	3.0673	0.8026	2.1584	1.656	0.5691	3.1599	0.8349	1.9728	0.7256	4.0529	1.1938	1.5496	3.9968	3.3101
ABCG5	1.3702	3.6688	1.2575	1.509	1.1557	0.6863	3.0036	0.6751	0	2.0367	0.5985	4.559	2.678	2.0956	3.7693	2.3801	2.2578	7.1016	4.0939	3.4555	3.8992	0.5608	2.0008	1.3472	2.5007	1.4279	0	2.615	1.174	2.0616	0.6678	0.9392	1.603	1.0809	1.5313	3.7861	3.4163	6.9336	2.0043	0.5691	1.8663	4.1578	1.8317	1.2061	2.8919	2.9758	4.9026	0.6991	1.9211
PRDM10	6.847	7.6006	7.5989	8.309	8.4021	7.7654	7.9791	8.1581	7.9426	7.5563	8.4872	8.5307	8.3028	8.4373	7.872	7.6308	7.7174	7.5274	8.2686	7.8555	7.8899	8.5357	7.6784	7.6637	7.6277	8.3319	7.7583	8.2623	7.8565	8.0171	7.9278	7.7249	7.8212	7.895	8.3845	7.8811	7.6446	7.6327	7.8611	7.2189	7.7854	8.0611	8.1255	7.5789	8.15	7.5189	8.1916	7.8945	8.0079
PLSCR1	11.0311	10.6551	11.2499	11.4444	10.6337	11.1003	11.0118	10.6355	10.7514	9.936	10.6096	10.9532	10.5784	10.318	10.5838	9.5741	10.7284	10.7797	11.5614	11.0405	10.6905	10.4485	10.0295	10.5013	11.5325	10.7794	10.6709	10.8787	10.4788	11.1493	11.369	10.3741	10.7604	10.6663	11.5997	11.6167	11.4323	10.6331	11.3936	11.5552	10.4202	10.8458	11.0199	10.5895	11.2871	10.4259	10.4379	10.2416	10.7608
ABCG8	0	4.1549	0.9465	2.0809	0.495	0	1.2654	0.6751	0	0	1.0203	5.5804	0	1.5215	0.5714	0.952	1.7502	5.3299	1.56	3.1379	2.3338	0.9636	0	0	2.1967	0.5086	0	1.3436	1.4196	0.9313	1.1225	0.5447	0	1.0809	0.9599	3.7861	3.7712	6.2158	1.1959	0.5691	1.216	1.1213	1.3002	0	3.4716	2.0016	3.7232	0	1.418
MPO	1.6384	0	1.919	1.2537	0.495	2.0165	2.8005	2.3722	1.7069	5.333	1.8362	2.8853	0	1.5215	2.1381	7.1027	3.3863	4.2637	4.6364	2.1595	0.9246	1.5363	2.4603	4.2095	1.6556	0	1.158	2.8382	3.8895	3.332	0.6678	1.9078	2.7233	2.1198	2.1071	1.9829	1.85	1.7266	2.8981	3.5995	3.049	2.8619	2.7762	1.8538	1.7198	0.8941	1.9602	2.4235	1.0805
HNF4G	10.2036	9.6353	9.4901	10.2618	11.0709	10.1586	9.2609	10.1475	9.3128	8.7281	10.4769	8.8284	10.4924	9.536	11.1429	8.1291	9.4163	8.3813	9.8352	10.0433	9.3229	10.4183	9.6234	9.6602	8.9841	9.9402	9.8421	9.0803	8.7193	8.7574	11.5441	9.868	10.4563	9.4065	10.809	9.29	10.9936	9.108	9.5707	9.4356	9.8095	9.896	9.9684	11.1553	10.28	9.1691	9.9956	8.405	10.2691
AVP	0	0	0	0	0	0	0	0	0	0	0	0	0	0	0	0	0	0	0	0	0	0	0	0	0	0	0	0	0	0	0	0	0	0	0	0	0	0	0	0	0	0	0	0	0	0	0	0	0
ELP2	9.9651	10.0591	8.8323	9.3904	10.0631	9.2026	9.3144	9.3776	9.8318	9.6224	9.4098	10.4162	9.1578	9.8595	9.3011	9.6985	10.308	8.7264	9.8017	9.0351	9.2005	9.185	9.2301	9.1621	9.1443	10.129	9.8926	9.2992	9.8466	9.2752	9.9757	9.9869	9.4553	9.2956	8.7422	9.2729	9.5323	9.8238	9.7878	10.3198	9.4985	9.8465	9.2873	9.7545	9.2812	8.9699	9.7022	9.6196	9.4785
PRKCZ	9.8289	9.5946	9.425	9.7622	7.944	9.0804	10.5163	9.4085	9.2032	9.3166	9.989	9.5739	9.0746	9.2958	8.9627	9.5051	9.4203	9.8251	8.8273	8.5765	10.2872	9.9554	10.7004	9.2697	9.4868	9.7423	7.2877	8.787	9.3748	9.4681	8.9988	9.5601	9.4899	8.848	10.4386	9.4304	9.4178	9.1821	9.3962	9.544	9.185	9.2195	9.4936	9.4447	9.8691	9.4474	9.455	8.8357	9.5
SPC25	9.2949	7.4107	7.9947	6.9515	8.6129	7.6121	8.5939	6.0966	7.6685	7.5877	6.3435	7.857	8.0501	7.7465	8.8154	6.8516	9.2187	8.111	8.125	8.3044	7.6911	6.3535	7.5479	7.6001	8.5909	7.8192	9.8246	8.3073	7.4111	8.3968	8.114	7.2558	8.7151	5.3434	5.475	7.5356	7.7051	8.1315	8.2476	8.836	7.7459	8.4932	7.7574	8.4378	6.5913	7.6104	8.1948	7.3717	7.1214
TARS2	8.9451	9.2426	9.4127	9.2156	8.7834	9.0781	9.7092	9.0179	9.0374	9.848	8.64	9.1847	9.6967	8.9538	9.0385	11.0919	8.7365	9.3224	9.5257	9.8427	9.1248	9.0583	9.6936	9.223	9.499	9.3689	8.7591	8.8465	9.8893	8.9667	8.8586	9.8509	9.6815	8.5729	8.2363	8.9856	9.6439	9.3118	9.4167	9.3623	9.7739	9.578	9.2915	9.015	9.151	9.6755	10.2088	8.7607	8.5868
POLRMT	9.6877	10.3067	9.3989	10.1455	9.7382	10.574	10.4422	9.9149	10.2405	9.393	10.0253	10.1605	10.3136	10.0137	9.9462	10.3256	10.0717	10.0818	10.2872	10.149	10.1915	10.1534	10.5091	9.6657	9.9698	9.7606	9.5432	10.4944	9.6791	10.474	9.9757	9.9837	9.8826	9.5847	9.9362	9.8697	9.811	10.1903	10.2928	10.7462	9.9684	10.0565	10.2476	10.0209	10.1161	10.1738	9.8237	9.4525	9.1034
MS4A6E	0	0.5941	0	0	0.495	0	0	0	0.5389	0	0	0	0	0	0	0	0.5586	0	0	0	0	0	0	0	1.0533	0	0	1.0181	0.5047	0.5395	0	0	0	0	0	0	0.4565	0	0	0.9761	0	0	0	0	0	0.5152	0	0.6991	0
MPZ	2.3859	4.113	5.508	4.5041	2.7508	4.7327	5.4991	7.7696	4.4485	4.5703	7.1641	4.0296	2.2569	2.9161	2.5508	4.4613	5.0092	3.7158	4.7452	5.7165	3.5579	6.2848	3.9736	5.3628	5.5943	4.2611	4.1891	4.6195	5.3648	5.2378	3.297	3.6923	5.2357	8.7347	6.7008	5.2815	4.5441	2.7599	4.3781	3.8619	3.69	4.1258	5.5456	3.3435	8.2685	4.3135	3.6139	5.0895	8.1619
SRBD1	7.7796	9.0313	8.3049	8.087	8.827	8.0404	8.2375	8.0486	8.5546	8.1093	8.1538	8.6594	8.2475	8.7065	8.768	8.887	7.5528	8.14	8.2457	8.1434	8.0079	8.191	8.0228	8.1915	8.5039	8.8796	8.7364	8.4367	8.012	8.4238	8.0799	8.509	9.2327	8.0818	8.923	8.3609	8.1696	9.5144	7.7472	7.9292	8.4441	8.9687	7.9617	7.9003	8.4288	8.1247	8.1201	8.7419	8.2331
SGSM2	7.2134	9.9212	8.5041	8.9642	9.5859	8.7417	8.1493	9.6525	7.7975	9.1702	9.5209	10.0799	9.1331	9.1375	8.5478	9.8273	8.5101	7.9487	8.4978	7.9137	7.9696	9.806	10.2103	9.5674	8.2233	8.9392	6.8674	8.7189	9.5252	8.7739	7.9102	10.0613	7.004	10.0477	8.9004	8.6862	8.5945	9.3287	9.363	8.2603	8.9765	9.5993	8.4789	8.9344	10.0308	8.4241	8.9029	9.4716	9.6047
MCPH1	9.1265	8.4468	8.4217	7.9238	7.7448	7.9382	8.6586	8.3407	8.8201	7.9312	8.2802	8.8049	9.1294	8.4962	7.6456	8.7211	7.8732	8.1751	7.3973	7.8116	9.0058	8.1754	8.1128	8.8432	6.9971	8.9674	9.5889	8.7111	8.4606	8.1883	7.781	7.5901	9.6052	8.3459	7.7743	8.0125	7.1912	8.6204	8.1583	7.9032	9.2404	9.1398	7.9503	7.559	8.2895	7.4714	9.0657	8.5173	8.3873
GRPEL1	10.108	9.5418	10.2152	9.8042	10.0148	10.0587	10.3649	9.5286	9.8181	9.1624	9.3587	9.3359	9.7135	10.1374	10.0358	9.5545	10.5359	10.7911	9.973	10.3739	10.0049	9.5694	10.8237	10.0944	10.2279	10.1735	10.1874	9.7891	9.339	9.3869	9.6507	10.0949	10.7514	9.1317	9.0812	9.9601	9.6419	10.2497	10.7814	10.4531	9.1343	9.8907	9.7815	10.1959	9.559	10.7285	10.2618	9.8378	9.3315
GRPEL2	9.7571	8.7533	9.1858	8.7856	9.9731	8.9796	8.4992	8.0388	8.6666	8.8528	7.8148	8.9514	10.2631	8.8465	8.5289	8.5483	9.4013	9.4919	9.2765	9.0316	9.2545	7.4266	8.6959	9.5166	9.1607	8.9844	10.5839	9.4315	8.6413	8.4276	10.0923	9.3526	9.5641	7.6406	7.2046	8.6566	8.8227	8.61	9.3929	9.5619	9.3009	8.7988	9.1191	8.7518	7.9664	9.7261	9.3101	9.0627	8.0449
PLRG1	9.6634	9.3067	9.1731	9.5772	9.6586	9.5775	9.7574	9.4824	9.7725	9.6505	9.4955	9.6621	9.5148	9.7788	8.6954	9.4417	9.5777	9.764	9.084	9.9254	9.7773	9.4441	10.2089	9.5693	9.3776	9.6871	9.9583	9.8165	9.6326	9.2836	9.939	9.8947	10.0395	9.592	9.3545	9.7295	9.7643	9.3896	9.4284	9.8877	9.8709	9.3953	9.6385	9.998	9.4506	8.9029	9.7379	9.5553	9.751
SGSM1	2.06	6.2936	7.1012	4.6438	5.404	5.4875	3.6931	7.0146	4.4182	5.2569	7.4829	4.9254	6.1205	5.751	0.9796	6.2256	4.5374	5.1328	4.2124	5.2254	5.0194	7.797	5.8885	6.2312	4.4216	4.0193	2.8395	4.1632	6.9894	4.9297	2.7836	7.9873	6.4613	7.7568	6.3953	4.4376	1.9918	6.1351	5.4604	4.8361	5.004	4.8293	5.3908	4.2209	7.6077	3.7023	4.5137	5.0357	7.4642
SF3B14	11.3032	9.9497	9.9746	9.9049	10.0503	10.3213	11.0074	9.8924	10.1776	11.1415	9.9613	9.6291	10.8409	10.0005	11.1778	10.8052	10.7443	10.8807	9.8954	10.6015	10.6628	9.8438	10.3612	10.3542	11.3409	10.3862	11.6301	10.5358	10.4532	9.9515	10.6588	10.8354	11.4443	9.8334	10.426	10.5331	10.5263	10.3854	10.9246	11.5356	10.5877	10.5852	10.0842	11.3328	10.032	10.6004	10.4218	10.2703	10.2626
SLC36A2	0	0	0	0	0	0.3836	0	0	0	0	0	0	0	0	0	0	0	0	0	0	0	0	0	1.0211	0	0	0.6922	0.597	0	0	0	0.5447	0	0	0.5584	0	0	0	0	0	0	0	0	0	0	0	0	0	0
KRIT1	9.7624	9.2033	9.5214	9.2167	9.2126	9.4614	9.4739	9.0129	9.384	9.6412	9.1008	9.3216	9.4088	9.0663	9.5654	9.6389	8.8354	8.8915	9.6638	8.9262	9.0931	8.7814	9.4602	9.581	9.3277	9.8754	9.9485	9.0885	9.152	9.2582	9.7487	9.3566	9.6137	8.9886	8.4849	9.6101	9.2364	8.204	9.8416	9.0901	9.6308	9.1861	9.5328	9.9841	8.869	8.8729	9.139	9.4942	8.9957
LRRC27	6.9975	7.0311	7.4725	6.762	6.1413	6.9514	6.3836	6.7364	6.7654	6.1803	6.7472	7.1477	6.0399	6.4594	6.3281	6.9255	6.4722	7.2417	6.8756	6.8884	6.3292	6.8035	6.2906	6.1288	6.7376	6.8223	6.7066	7.2403	7.2955	6.8538	6.7876	7.1433	6.8341	6.7106	6.3375	6.9996	6.309	6.4144	7.4873	6.8397	6.6182	7.5277	6.7595	6.0341	6.8135	5.9914	6.2016	6.8152	6.655
ASPHD1	8.5449	7.4364	7.8942	6.6538	5.39	5.386	7.6364	5.1051	5.7666	5.333	4.1672	4.5059	6.6096	6.0549	6.1979	8.2777	6.3382	7.1355	7.3377	6.5442	7.2034	5.4199	6.8689	6.5806	7.8987	6.0463	5.6689	5.9542	6.8497	6.6354	6.1265	6.4769	6.8469	5.4205	4.315	7.1916	6.6491	8.4572	5.8637	7.4912	7.4887	4.8685	7.4547	4.116	5.6331	8.4807	4.1196	6.5339	5.1522
TRPC7	0	0	0	0	0	0	0	1.4804	0	0	1.6119	0	0	0.9527	0	0	0	0	0	0	0	0	0	0	0	0	0	0	0	0	0	0	0	1.0809	0.9599	0	0	0	0	0	0	0	0.4496	0	0.9392	0	0	0	0
GADL1	0	0	0	0	0	0.3836	0	0.6751	0.5389	0	0	0	0	0.5536	0	0.952	0.9602	0	0.5726	0.9006	0	0	0	0	0	0.5086	1.158	0	0.5047	0	0	0	0	0	0	0	0	0.6575	0	0.5691	0	0	0.4496	1.566	0	0	0	0	0.6391
KRTAP5-10	0	1.0136	0	0	0	0.3836	0	0	0	0	0.5985	0	0	0.5536	0	1.5206	0	0.5528	0.5726	0.9006	0	0.9636	0.6784	1.0211	0	0	0	1.0181	0	0	0.6678	0	0	0.6394	0	1.791	0.4565	0	1.1959	0	0	0.477	0.4496	0	0.5448	0	0.9736	0	0
HLX	6.2683	5.5184	6.5068	7.0351	5.6236	8.1041	6.6436	9.0844	7.7708	6.1566	6.7333	8.1872	6.7681	6.5341	6.4672	6.8399	5.8514	7.0917	7.066	6.7206	4.9372	7.4659	5.6333	7.2943	7.3424	6.4811	5.0981	7.1018	8.7783	7.7577	7.51	6.3447	5.8209	9.7367	8.294	8.475	6.5835	8.0985	6.5992	6.4992	7.719	6.8508	7.6564	6.8502	8.1075	5.9529	6.0972	8.9028	8.7582
QRSL1	10.078	8.7819	8.4875	9.5482	7.6404	9.2831	9.4767	8.9877	9.4508	9.7405	8.962	9.0181	9.0693	8.1425	9.7823	9.2754	9.165	9.6769	8.7795	9.6883	9.8051	8.703	9.2293	9.5615	8.7179	9.608	10.2449	9.3351	9.0497	9.5916	8.6205	9.8249	10.0686	8.7902	8.5206	9.3673	9.7102	9.397	9.8321	10.0701	8.9822	9.7959	9.5428	9.8968	8.9067	10.0831	9.4618	9.0166	8.626
VOPP1	10.0667	10.2463	10.6834	9.9262	10.4966	10.3519	10.3622	10.1067	11.1496	11.1296	10.4152	10.9352	11.3139	9.8464	11.4428	10.7511	10.8794	10.9072	10.4772	10.1053	10.0888	9.8893	10.341	9.9741	10.7076	10.2823	9.984	10.2986	10.3693	10.7408	10.5582	9.7804	9.6444	9.8308	10.7224	10.6814	10.9246	10.9294	10.1823	11.0707	10.1749	10.1213	10.81	11.4396	10.0836	10.5141	9.8814	10.4572	10.1072
FCER1G	7.6299	4.2351	7.718	7.5144	7.7041	7.0868	7.5606	9.0733	9.5281	6.4745	8.8651	10.1675	9.3869	8.3428	8.1612	6.1326	6.2691	7.5987	7.8604	9.8082	5.2581	8.1015	5.9031	8.3749	8.5747	8.662	7.9821	9.1247	9.9045	9.0269	9.3144	6.5564	6.7749	7.3114	8.8302	9.0765	7.9699	8.5798	6.3173	9.3039	8.4359	9.603	8.7914	6.9754	7.1804	5.5256	7.2749	10.6637	8.283
AKR1B10	6.2077	4.4853	5.8586	9.0319	6.9614	7.5501	6.8812	11.753	5.7178	6.3149	11.3909	7.8221	5.0142	10.5167	5.8665	6.6977	6.8742	8.1037	8.4604	8.6178	0	11.3542	1.138	9.5327	7.1664	9.597	1.5096	7.1495	8.1777	8.2128	8.7225	10.1606	4.1128	10.9216	12.131	9.2934	7.5955	6.8781	7.9789	7.122	5.1985	0.8349	6.6133	4.3651	11.1627	8.0542	9.1836	11.0535	11.2854
BTG3	9.7607	9.1512	9.1176	8.6144	9.2393	8.9568	9.2749	8.3096	9.8145	8.5203	8.7196	9.1941	8.7831	8.5039	8.9618	8.3965	10.1343	9.4966	8.6314	8.1719	9.051	8.975	8.8624	9.318	9.6864	8.7942	10.5793	9.1194	8.7756	8.8524	9.2093	9.5641	9.4914	8.5452	7.8556	9.0739	8.7347	8.9519	9.2058	9.3968	8.0956	9.1196	8.7381	8.5874	8.1686	9.5113	9.1158	9.455	8.9941
BTG2	11.7317	11.7646	11.2841	12.3405	11.1319	11.4464	10.8182	13.1328	11.4241	10.1242	11.8492	12.0831	10.7177	11.2013	11.4781	11.6154	10.9173	10.7589	12.2342	11.468	11.3856	13.0463	11.0512	12.0995	10.7413	11.5277	10.5176	11.7275	11.3831	11.5123	11.3976	11.9463	12.3122	11.3067	11.0779	11.2483	11.6764	11.5743	11.3647	11.3856	12.1604	10.2898	11.7015	11.0538	13.445	11.863	11.5327	10.0134	12.8131
AKR1B15	0	0	0.9465	0.5474	0.8629	1.1495	0.434	4.2405	0	0	3.284	0	0	3.997	0.5714	0.952	0	0	0	2.1595	0	3.3258	0.3787	0	0.7797	0	0.6922	1.8331	0.5047	1.2391	0	1.9078	0	2.4494	0	2.4407	1.5164	0	0.5163	0	0.7325	0	0	0	0	1.4419	1.8359	3.8171	3.389
FAHD1	11.0319	8.9986	9.7972	9.6936	9.0416	8.9533	9.461	10.5752	9.6935	9.1676	9.8393	8.6083	9.2744	9.1777	9.5174	9.5034	9.7852	9.9741	9.4781	9.719	9.4524	9.9693	10.4897	9.6974	10.2598	9.7655	9.6653	9.2033	9.069	9.5477	9.8266	10.1875	9.7992	9.8013	9.896	9.9342	11.0466	9.8303	9.4789	10.1199	9.1545	9.0131	9.7832	9.1471	10.0854	10.7369	9.2528	9.4779	9.8229
ZNF592	8.7884	10.1544	10.0907	10.7359	10.2473	10.2918	9.596	10.3733	9.5708	9.5995	10.5042	10.5732	10.0154	10.4012	10.1339	9.5925	9.4263	9.8743	9.7626	10.1811	10.2802	10.6875	9.0424	9.8928	9.3814	10.1436	9.0362	10.1471	10.523	10.1585	9.1206	10.1949	9.4095	10.4266	10.7898	9.6974	10.0399	10.2394	9.7716	9.0367	10.5113	10.3193	10.2222	9.2881	10.5175	10.4478	9.9335	9.821	10.2079
SLA2	4.8841	3.7255	4.3879	5.5451	3.1995	5.4377	5.8191	5.8201	6.6978	3.5038	5.9099	8.6115	5.0142	5.5351	6.2723	4.3664	3.2495	3.1599	5.3032	4.8879	3.3826	5.5278	4.2489	3.897	4.1575	5.9411	4.0883	5.8035	6.0698	6.3527	4.9821	4.0528	3.8831	4.8523	7.2635	5.9661	4.676	6.1586	3.3877	5.8474	5.7169	7.3368	4.9535	1.566	5.8891	2.5163	5.6481	6.0947	6.0491
SNORA67	0	1.0136	0	0.9434	1.3991	0.6863	1.4621	0.6751	0.5389	0	1.0203	1.1876	0	1.265	0.5714	0.952	0	0.5528	0	0	0.9246	1.2782	1.3226	0.599	1.0533	0.8839	1.5096	1.0181	1.4196	0.9313	0	0.9392	0	0	0	0	1.3153	0	0.8958	3.4796	1.216	0.477	1.0683	0.7256	0.5448	0.8941	0.9736	0	0.6391
C4orf36	3.3937	3.4841	3.4853	2.8073	2.5636	3.1069	0.434	3.4783	2.784	2.0367	2.4924	2.2729	3.0975	3.0029	2.4259	1.9274	2.9297	2.2435	2.5537	2.8214	2.4569	2.6384	2.1051	2.62	2.4063	3.033	4.4552	2.198	1.174	1.8957	2.3562	3.4105	2.3435	1.9217	3.6255	2.5659	2.1208	3.3558	2.9791	4.1244	2.6535	3.1436	1.8317	3.3435	0.9392	3.1945	1.8359	2.8551	2.8342
C4orf37	0	0	0.5495	0.9434	0	0	0	0	0.5389	0	1.8362	0.8889	0	0	0	0.5532	0	0	1.56	1.2019	0.5351	0	0.6784	0.599	0	0	1.7921	0	0	0	0	0.5447	1.0135	0.6394	0.9599	0.9886	0	0	0	0.9761	0	0	0	1.8538	0.5448	0	0.4018	0	0
C4orf34	8.6435	10.9541	8.5619	9.5623	9.8461	8.4313	7.29	10.2732	7.9845	8.3013	10.6804	8.7775	8.9687	9.0613	8.675	8.295	9.247	7.8145	8.8482	8.7058	7.9825	10.7925	8.5136	9.3433	7.993	8.7195	8.6372	8.4131	8.2687	8.5909	9.0882	9.2191	8.5641	10.0432	11.0134	8.6862	8.4393	8.9282	7.0841	9.1155	7.794	8.1553	8.2812	10.1699	10.0608	8.3019	8.0255	8.7975	10.4293
C4orf35	0	0	0	0	0	2.8262	0	0	0	0	0	0	0	0	0	0	0	0	0	0	0	0	0	0	0	0	0	0	0	0	0	0	0	0	0	0	0	0	0	0	0	0	0	0	0	0	0	0	0
C4orf32	8.4908	6.9398	7.7953	7.2559	6.2384	7.9058	7.4345	7.5158	7.5893	7.4494	6.9041	7.6057	7.9274	6.5414	7.114	6.7488	7.9503	7.2725	8.0737	7.7432	5.5759	6.9382	7.4222	8.2266	7.5772	7.6715	5.6156	7.0801	7.553	7.3195	8.59	6.8309	7.6957	8.2232	7.3243	7.3866	8.5537	7.8468	7.3004	8.0683	7.0075	8.1573	7.4243	6.9977	7.8159	8.3214	7.1532	8.6305	8.1786
C4orf33	10.8398	8.5701	8.1905	8.7113	6.528	7.8855	8.3765	8.2315	7.8236	7.0026	8.8571	6.8996	8.3321	7.5837	6.8781	7.5964	8.1388	7.924	8.05	9.1952	8.4038	8.5449	7.6656	8.682	8.3743	8.3858	9.1825	7.9666	7.342	8.0446	8.9729	8.2576	9.0617	7.8007	8.9259	8.5882	7.7631	7.3094	7.595	8.5481	7.2587	7.4956	8.1387	8.847	9.1109	8.3634	7.5143	8.2422	8.6014
C4orf31	7.79	6.7751	8.5188	7.7798	9.0617	7.8305	4.93	7.82	8.1362	4.8019	7.6022	5.4738	6.3479	6.6529	1.7781	7.8801	5.8632	3.2333	8.3677	8.9517	7.3337	7.9125	8.2589	7.1605	6.3513	6.3676	4.6798	7.1855	8.4385	6.2447	5.0606	4.834	3.9794	7.9118	7.5701	6.1771	8.0184	6.7446	5.4319	7.0236	5.6801	5.8338	6.697	4.8304	7.6145	3.7945	5.3964	5.3761	8.0751
SRD5A3	8.2691	10.4623	8.7723	8.5411	9.6731	8.3861	7.402	8.1671	8.2712	7.79	8.8728	8.6208	8.5327	8.0864	9.2932	8.497	10.768	9.4072	8.8452	8.8415	7.2382	7.9153	8.6501	8.7966	8.3879	8.2461	9.2188	8.7603	8.3092	9.1733	8.7797	8.8257	8.8582	8.5146	8.0687	8.4263	8.7843	10.0914	8.1892	9.0652	8.2413	8.3974	7.4842	9.3428	8.0283	7.3044	8.9983	8.9231	7.6874
SRD5A2	1.0403	0.5941	0	0	0	0	0.434	0.6751	0	0	0.5985	0.5119	1.3895	0	0	0.5532	0	0	0.5726	2.0123	0	0.5608	0	0.599	0	0	0	1.0181	1.174	0	0.6678	0	0	0	0	0.5773	0.8026	1.1075	0	2.4201	0.7325	0.477	1.4999	0.7256	1.5033	0	0.4018	0	0
SRD5A1	8.7069	7.7065	9.1661	9.0217	8.9371	9.0393	9.2765	8.2877	8.2819	7.8167	8.2075	7.8701	7.9274	9.4304	8.6137	8.974	9.7195	9.9437	8.8619	8.6847	8.6574	7.8275	9.2936	8.651	9.2576	9.2951	8.5427	9.0103	8.3744	8.8296	9.9303	8.9647	8.965	7.501	8.4868	8.7651	9.7312	8.883	9.4979	10.1274	9.0431	10.6892	9.753	9.1703	8.7011	9.5248	8.4293	8.4545	7.8071
ZFP1	8.004	6.9156	7.2448	7.0043	7.1311	7.6971	7.5471	7.4434	7.7466	7.4997	6.8408	7.0181	7.3196	7.2531	7.9075	6.4809	6.9589	6.8328	6.6702	7.3266	6.7471	6.5196	7.4348	7.6153	7.7408	7.2707	8.4769	7.4787	7.3043	7.1176	8.3969	7.1149	7.3532	7.5956	6.5342	7.963	7.9912	6.527	7.0517	6.7914	7.3897	7.6329	7.784	6.8985	6.9853	7.2927	7.2898	7.5503	7.6638
C4orf38	0.6119	0	1.5132	1.2537	0.8629	2.6272	1.929	2.9192	3.1209	2.6257	1.8362	2.6113	0.6229	1.5215	1.7781	2.6183	0.9602	2.7231	1.2995	2.0123	2.8652	2.6384	1.3226	2.4938	0.4419	2.1313	2.5671	1.3436	3.3524	1.2391	2.3562	1.2486	1.3382	2.8349	2.1071	2.6811	1.6929	2.4903	1.656	1.7731	1.5775	2.0478	1.6754	2.2991	1.9079	1.6535	0.4018	1.5214	2.2933
C4orf39	1.0403	0.5941	0.9465	3.5941	0	2.3103	1.6351	3.3989	0.9304	2.0367	3.7922	1.9932	0	1.265	0	1.5206	1.2741	0.5528	0.5726	0.5195	2.6755	2.7445	4.3795	3.1245	1.6556	0	1.7921	1.0181	2.3752	2.2104	1.1225	1.2486	0.594	4.0053	3.4495	2.7877	3.3121	0	0	2.9579	1.216	1.1213	2.9226	0	3.6403	0.5152	1.3819	3.372	4.1475
HELLS	8.3808	7.4193	8.6428	7.5361	8.7399	8.1057	8.3127	5.9787	7.4946	6.7488	5.8077	8.0362	8.4747	8.5076	8.1927	7.0169	8.5101	8.0614	7.7505	8.0042	7.7733	5.7732	7.4961	6.9119	8.6056	8.3619	9.3167	8.5116	7.7539	7.6769	8.4416	7.6144	8.8423	5.3032	4.5659	8.281	8.2739	8.4713	8.4042	7.8797	8.4686	8.8463	7.7476	7.2784	6.7287	8.0542	8.5116	7.7178	6.0369
ZCCHC3	10.1053	9.2414	8.9287	9.4743	9.4782	9.0493	9.3302	9.206	8.9074	9.4645	8.9515	9.5954	9.9036	9.1962	9.4448	10.2266	8.9896	9.1821	8.555	8.2272	8.0003	9.0519	9.6074	9.491	8.8437	9.1588	9.1856	8.6579	9.3089	8.5617	8.417	9.5615	7.6525	8.7646	8.9075	8.8005	10.1607	9.0463	9.2905	8.7332	9.2563	9.2044	9.7542	10.0908	9.0733	8.1919	10.3217	8.6419	9.2585
FAM49A	3.9812	2.0204	4.6232	5.4869	4.7213	5.2309	4.8793	6.784	5.8708	5.2955	6.1894	7.4737	4.6914	5.3323	5.13	3.3043	3.3195	3.9947	4.6078	5.1393	2.3338	5.7606	2.2024	6.2113	4.4455	5.6926	4.0883	6.0798	7.6909	6.1373	5.3992	3.6401	3.3462	6.6558	5.8027	6.1869	3.5598	5.7111	1.1959	5.8595	5.6232	6.1995	4.9535	3.4335	6.2173	1.6535	3.411	7.3332	6.5037
FAM49B	11.0721	8.9066	10.095	10.3108	11.5042	10.8481	10.4768	9.546	10.4568	10.4518	9.6622	10.5127	10.4378	10.0065	11.2899	9.6262	10.3716	10.1241	10.3255	10.9419	9.6016	9.4896	10.5498	10.7557	10.3691	10.4235	11.9803	10.3913	9.9854	10.0731	11.2035	10.4645	10.9285	9.1086	9.5894	10.6349	10.4469	10.0106	10.4377	11.0115	10.2575	10.7859	10.0348	11.8388	9.2875	10.1871	10.3174	10.2833	9.7547
PDILT	0	0	0	0	0	0	0	0	0	0	0	0	0	0	0	0	0	0	0	0	0	0	0	0	0	0	0	0	0	0	0	0	0	0	0	0	0	0	0	0	0	0	0	0	0	0	0	0	0
SNORD12	0	0	0	0	0	0	0	0	0	0	0	0	0	0	0	0	0	0	0	0	0	0	0	0	0	0	0	0	0	0	0	0	0	0	0	0	0	0	0	0	0	0	0	0	0	0	0	0	0
SLC6A20	7.0273	2.1911	8.2312	10.2966	6.8633	9.1996	10.5042	2.8006	9.0486	8.5604	4.6533	6.2632	7.99	7.3431	5.335	3.4347	5.131	9.4366	8.8724	7.0808	8.0743	4.4842	3.7665	8.6192	9.737	10.7863	4.3283	5.527	6.7963	7.8169	9.2614	6.7348	1.8266	9.1346	5.6482	9.7901	9.3034	8.5468	8.2537	8.0966	3.2629	3.7591	10.0022	7.7551	6.087	8.9196	7.4653	9.0694	4.0538
ZFP36L2	12.7927	12.8024	12.4174	13.7761	11.9559	12.7798	13.0829	13.4994	12.8086	12.2457	13.1752	12.8997	12.464	12.1417	13.3735	12.435	12.8417	12.1708	13.465	12.8266	13.0528	13.9959	12.3056	12.4966	12.465	12.8763	11.9088	12.7471	13.412	13.1595	12.8252	13.0586	14.2848	12.8003	12.5646	12.5032	12.4943	12.2522	12.6923	12.5777	13.1939	12.2471	13.1503	12.3876	13.1607	13.707	12.3206	11.6913	12.6035
GGA1	9.6765	10.4669	10.3236	10.2183	10.3432	9.526	10.4217	10.3687	9.3332	9.6908	10.5793	10.5402	9.7356	10.3159	9.9384	10.1331	10.3768	10.681	9.5891	10.0888	10.7474	10.7478	10.7289	10.0944	9.9719	9.8538	8.9793	9.9009	9.9151	10.1631	9.4285	10.3934	10.24	10.1819	10.4876	9.8825	10.0677	10.1506	10.0776	9.8759	10.0051	10.1445	9.8573	9.5331	10.5755	9.9347	10.1129	10.2848	10.1138
C10orf99	12.6037	11.5955	11.4355	12.0613	1.1557	5.8186	10.1856	12.1822	9.5192	8.8879	12.2231	6.6533	4.9652	10.191	5.7541	10.4893	5.741	10.1792	9.6481	11.5521	10.8517	12.5223	11.2117	11.4377	10.9507	10.8261	8.6681	9.2671	10.3144	9.5856	7.5738	11.9699	11.5973	11.363	12.3198	9.2912	11.061	5.0336	9.2493	11.0469	10.6709	1.9042	11.0331	8.7364	12.4573	10.6742	10.9189	10.2848	12.1515
GGA3	9.2667	9.5721	9.6317	9.8597	9.3457	9.1471	10.0364	9.6864	9.9382	10.1547	10.1533	10.3272	9.2968	9.9165	9.7485	10.0343	8.9883	9.475	10.0963	9.935	9.9125	9.9898	9.9741	9.6268	9.1017	9.8433	9.4421	10.1838	9.9381	9.9078	8.7622	9.8912	9.5583	9.6422	9.7493	9.5705	9.0474	9.4324	10.2814	8.9075	10.2761	9.8029	10.0567	9.1187	9.8089	8.9336	9.6203	9.3473	9.442
GGA2	9.809	10.4497	10.3278	10.2854	10.738	10.7661	10.7333	10.5194	10.9821	10.7061	10.544	11.4335	10.2782	10.507	11.0169	10.7306	9.5479	9.9299	10.6681	10.0498	10.4379	10.3542	10.5138	10.0475	10.5905	10.3884	10.523	10.5905	10.7703	10.8986	9.9983	10.4115	9.9179	9.9215	9.9563	10.6407	10.4905	10.8189	10.6376	9.802	10.375	10.7055	10.6865	10.1934	10.2784	10.1689	10.4449	10.2688	10.1553
C15orf48	12.7238	10.6317	11.7468	12.3162	9.9684	11.0213	10.415	13.0229	8.6585	8.1414	13.5948	9.3873	9.3539	11.5557	8.2445	8.5081	11.844	12.053	11.1255	9.7331	9.4607	13.5935	10.7938	12.1967	10.818	11.9891	12.2455	10.5766	8.5826	10.9616	11.4697	10.3806	8.1993	12.6761	14.0163	11.7656	10.7029	11.0778	11.2171	11.524	8.6338	8.5799	11.1186	10.5605	13.228	10.7924	10.7032	11.9067	12.9855
ZNF510	7.9526	7.5892	7.6194	7.613	7.3166	7.9703	7.3748	7.4728	7.8578	7.9066	7.6694	8.1003	7.7578	7.6116	7.4227	7.8335	7.4782	7.3735	7.2936	7.8663	7.7704	7.1167	7.5731	7.4297	7.6511	7.4418	8.4744	8.1073	7.6644	7.8849	7.6687	7.6964	7.8016	7.7862	7.0588	7.416	6.777	7.4684	7.5625	7.5519	7.8735	8.0483	7.9274	8.3509	7.4118	7.2073	7.5269	7.2936	7.5948
C10orf90	0	0	0	1.9142	0.495	1.1495	0	0.6751	0	0	2.2013	0	0.6229	0.5536	0	0.5532	0	0	0.5726	0	0	0.9636	0	0	0.7797	0.5086	0	0.597	0.5047	0	0	0	0	1.9217	0.5584	0.9886	0.4565	0	0	0	1.216	0.477	0	1.2061	1.7198	0	0.9736	0.6991	2.1192
C10orf91	3.0698	2.1911	3.294	2.8994	3.0649	2.3103	2.939	2.9192	1.238	2.0367	1.3462	2.8853	4.2749	2.6194	1.5577	3.1609	2.8373	3.3699	3.823	3.6171	1.8853	2.3994	3.3228	4.1688	2.8264	0.5086	3.0685	2.9381	1.174	2.2104	1.1225	2.596	4.1954	0.6394	1.2737	2.8871	2.1208	3.5813	2.2847	2.7661	2.1068	2.7819	1.4999	1.566	2.5961	3.1252	3.1226	3.4564	1.6914
C10orf93	0	1.0136	0	0	0.495	0.9364	0	0	0	1.0246	0.5985	0.8889	0	0.5536	0	0.5532	5.0916	0.5528	0	0.9006	0	0	0.3787	1.0211	0.4419	0.5086	0	0	0.5047	0	0.6678	0	1.3382	1.4186	0.5584	0.5773	0.8026	0	0	0.5691	1.216	0.8349	0	0	0.9392	0	0	1.1681	1.0805
C15orf40	8.836	7.5739	7.6988	7.5298	7.1808	7.1188	7.2067	7.3937	6.3746	7.4664	7.8666	7.6888	7.8983	7.4859	7.8573	7.9553	7.7238	8.2876	6.5097	7.7416	7.9773	7.8063	8.14	8.0017	7.7238	7.7896	8.8739	7.4324	7.4365	7.4562	7.804	7.9096	8.1535	7.3905	7.9743	7.3781	8.1106	7.6384	7.1857	8.3619	7.7771	7.7489	7.526	7.633	7.8012	7.1605	7.6589	7.8869	7.6956
C15orf41	7.2287	6.4105	7.5604	7.1284	7.0308	7.2166	7.1147	7.0986	6.4211	6.8939	6.1271	7.2538	7.6649	7.1805	6.2169	7.4343	6.0498	7.8324	7.1376	7.2215	6.7471	6.276	6.504	7.4297	6.6428	6.5347	7.7293	7.9276	7.4287	7.1456	7.0343	7.6312	8.0603	7.1788	5.8625	7.0806	7.6066	6.9268	7.0977	7.3908	7.3375	8.2419	7.0273	7.8275	6.6843	5.9923	7.6861	7.0506	7.104
C10orf96	0	0	0	0	0	0	0	0	0	0	0	0	0	0	0	0	0	0	0.5726	0	0	0	0	0	0	0	0	0	0	0	0	0	0	0	0	0	0	0	0	0	0	0	0	0	0	0	0	0	0
C15orf43	0	0	0	0	0	0	0	0	0	0	0	0.5119	0	0	0	0	0	0	0	0	0	0	0	0	0	0	0	0	0	0	0	0	0	0	0	0	0	0	0	0	0	0	0	0	0	0	0	0	0
SLC12A6	7.4585	9.0315	8.5262	9.587	8.6145	8.6233	8.2544	9.4375	8.9688	8.6187	9.6036	9.8512	9.244	8.7883	8.5904	8.2537	8.0413	8.2726	8.6922	8.1977	8.9223	9.3245	7.4201	8.6363	8.2011	9.1483	7.4886	8.2791	9.3807	8.8498	8.7086	8.5787	8.5328	8.7666	9.2241	8.9054	8.5438	7.8542	8.294	7.1957	8.8929	9.1167	9.0916	8.9801	9.2427	8.7417	7.9768	9.0063	9.3848
FHOD1	8.7357	9.2786	9.5538	9.1827	8.9657	9.4781	9.382	8.7801	9.1313	8.6997	9.5549	9.6322	8.4703	9.3947	9.2234	9.3568	8.5213	9.527	8.8497	8.3279	8.5951	9.4233	9.8024	9.0148	9.2568	8.9515	8.1162	8.8173	8.9628	9.0092	8.8894	9.5474	7.9723	8.6788	8.5057	9.3069	9.2284	9.6626	9.7181	8.5312	9.0522	9.19	8.7662	8.2336	9.2203	10.0461	8.8141	10.0765	8.3779
FHOD3	5.2066	3.78	7.5099	8.3442	3.4362	6.77	5.4303	7.937	7.3011	8.7901	6.3251	6.239	3.3476	7.5517	4.7418	9.4231	3.8789	5.4426	5.3384	8.7428	4.0632	6.9984	7.1323	6.9424	7.4587	7.6923	3.8002	6.9426	8.8573	5.9906	8.0513	8.754	6.6414	8.3245	7.2092	7.172	8.3133	5.8475	5.3881	7.3529	8.711	5.2565	7.9143	4.9873	8.3879	3.8384	8.1134	7.5064	8.2197
ADH7	0	0	0	0	0	0	0	0	0	0	0	0	0	0	0	0	0	0	0	0	0	0	0	0.599	0	0	0	0	0	0	0	0	0	0.6394	0	0	0	0	0	0	0	0	0	0	0	0	0	2.5822	0.6391
ADH6	7.7194	8.7668	6.7867	8.4489	4.1524	1.3351	2.726	8.7282	5.475	2.6257	8.7765	3.8281	3.1858	6.7501	4.3185	5.7989	2.7385	5.958	5.9743	8.4563	6.2132	8.869	8.9064	8.0219	4.7637	9.2081	5.5602	7.2931	7.6792	5.9059	6.3196	7.7951	6.8659	7.3612	8.4444	7.0858	10.0116	6.2599	3.1285	6.061	7.0369	5.437	6.3924	4.4962	8.9177	2.5163	9.4446	7.8208	9.0145
ADH5	12.5959	11.3414	11.23	11.7351	11.3076	11.1685	11.1125	12.1022	11.5421	10.6505	11.8723	10.9034	10.7196	11.3219	10.4879	10.5806	11.9588	11.057	10.6989	11.4538	11.4514	11.6129	11.5175	11.9611	11.2175	11.5905	12.6885	11.9713	11.6895	11.2157	12.0376	11.7076	11.6809	11.805	11.6032	11.3905	11.8541	11.3833	10.6874	12.1298	11.0183	11.0576	11.3881	11.5204	12.0393	11.0518	11.5477	11.3078	12.2363
ADH4	4.5997	1.8268	0	4.7216	0	0	2.1731	3.8205	0.9304	3.5038	3.496	0.8889	0.6229	2.0956	0	3.6106	1.9399	4.3976	0.5726	4.7082	5.9348	3.1822	2.2936	4.6251	2.0792	3.7287	0.6922	2.615	6.0241	2.0616	3.113	0	0.594	2.1198	2.7379	3.0673	2.798	1.45	2.8981	4.2023	2.1068	0	3.7078	0	3.6924	0	3.9797	4.7649	1.0805
C4orf6	0	0	0	0	0	0	0	1.1332	0	0	0	0	0	0	0	0	0	0	0	0	0	0	0	0	0	0	0	0	0.5047	0	0	0	0	0	0	0	0	0	0	0	0	0.477	0	0	0	0	0	0	0
C4orf7	1.8646	3.4169	0	2.0809	0	9.3634	1.4621	6.4517	3.8211	1.0246	3.3582	10.927	5.7381	2.5052	6.8419	3.3043	0	0	0.5726	2.5281	0	7.5742	4.6958	0	2.1967	3.6819	0.6922	1.609	8.237	6.5046	0	0.9392	0	0	5.6345	7.3781	0	9.1035	0	5.9749	1.5775	6.3936	1.3002	1.566	8.3479	1.6535	0	0	7.4273
PKD1	8.4102	11.132	10.3571	10.4425	10.2444	10.9788	10.4785	11.0704	10.1543	10.4886	11.0132	11.1679	9.6245	10.7315	10.9674	10.5846	9.0083	10.2533	10.8111	9.8603	10.8805	11.2011	10.6859	9.8548	9.9274	9.8239	8.3736	10.319	11.4246	10.7937	9.0162	10.1379	8.7565	11.9621	10.2236	10.9034	9.7381	10.2517	10.9942	8.725	11.1383	10.6233	11.1086	9.2437	11.5084	10.7805	10.1751	10.9577	11.0209
NRL	5.383	4.7384	4.1498	4.677	3.7891	5.0156	3.9107	4.4213	4.6743	3.9707	5.2901	4.281	5.5094	4.1049	4.1796	3.3043	5.552	4.1251	3.7318	5.676	3.7745	4.7941	5.6827	4.8249	4.4547	3.9112	4.6	5.0119	4.6023	4.9366	5.1441	3.8931	4.2066	4.5195	4.9937	4.5561	4.6561	4.3787	4.2576	5.798	4.0853	4.2903	4.1894	5.5727	4.8572	5.3794	4.2751	4.3891	4.7356
GJC2	2.6515	9.5624	3.7064	3.7507	4.8701	5.4478	3.8418	6.4615	4.2221	5.9306	4.1672	4.6352	2.9029	3.7182	4.661	9.7636	5.1504	3.6637	4.174	5.967	6.8292	5.0371	3.5245	7.3904	4.4216	7.4348	5.0719	3.8915	6.6891	4.8182	3.3809	8.0535	4.4852	6.8215	5.3469	5.0002	3.8478	5.3721	4.7681	3.8619	4.0192	4.8491	4.4966	5.4639	5.2712	4.9955	3.9797	6.6459	6.7552
C4orf3	11.4889	10.6642	10.6459	10.7907	10.6371	10.8145	10.0204	11.1687	10.8619	10.026	10.548	10.6684	11.2161	10.7559	9.4698	10.2451	11.3205	10.6432	10.3976	10.9407	9.9659	10.4337	10.8352	11.7198	10.3189	11.0341	11.0829	10.4706	11.237	10.4914	11.1182	10.7819	10.9149	11.3652	10.9525	10.9145	10.6156	10.9501	10.3285	10.7628	10.2929	10.5132	10.4759	11.2822	10.8122	10.4037	10.0973	11.7169	11.666
GJC1	5.6014	4.8075	6.8167	6.1528	6.1907	7.4557	5.4651	9.0588	7.3816	6.1979	5.6393	7.3772	5.9164	5.6737	5.6876	6.0637	5.8979	5.296	6.1626	6.5172	5.2916	6.5121	6.9622	7.1657	6.461	6.2362	5.3799	6.8936	8.8389	6.7971	6.5179	5.6462	7.0711	9.8369	8.2454	7.7254	6.6167	6.2269	6.6922	5.4764	7.429	6.6	7.2307	6.0522	8.7633	5.7493	5.7635	8.8762	9.334
ZNF138	7.4628	7.0822	7.7053	6.9188	6.8064	7.0475	7.5226	6.4615	7.4279	7.4579	6.9587	6.8094	7.7793	6.8175	7.2946	7.7946	8.036	7.6194	7.2801	6.9145	7.4531	6.7408	7.5479	7.4721	7.2435	8.0182	8.0839	6.9545	6.7066	7.261	7.8672	7.0957	7.6118	6.2535	6.2326	7.281	7.8884	6.8349	8.0321	8.1879	7.3493	6.8211	6.5301	8.6522	6.7224	7.5849	7.2355	7.4714	6.431
PFKFB1	1.3702	1.3383	1.5132	0.9434	0	1.9036	1.7895	2.3722	1.238	0	2.4924	1.4349	1.6598	0	1.9693	1.2642	1.5317	3.0824	0	1.2019	1.6983	1.5363	2.745	2.8433	3.2085	0.8839	0.6922	2.027	0.5047	1.8957	0.6678	1.9078	1.0135	0	0.5584	1.5697	1.0817	0.6575	2.4068	1.2932	1.5775	0.477	2.5245	0	1.7198	1.6535	0.4018	0	1.418
PRKACG	0	0.5941	0	0.5474	0	0	1.0377	0	0	1.0246	0	0.5119	0	0.5536	0.9796	0	0	0	0.5726	0	0	0.5608	0	0.599	1.0533	0	0	0.597	0	0.9313	0	0.5447	0	0	0	0	0.4565	0	0	0.5691	0.7325	0.477	0	0	0	0	0	0	1.6914
SPRYD3	9.5693	10.5951	10.5126	10.2216	10.8161	10.6895	10.0707	10.5088	10.4163	10.5526	10.0975	10.7726	10.6821	10.8434	10.5723	10.9265	10.7531	10.9062	10.231	10.5208	10.1442	10.2025	10.0875	10.3722	10.098	9.9519	9.3265	10.2624	10.5778	10.3295	10.1008	10.3716	9.781	10.5304	10.1506	10.3119	10.4365	10.9941	9.7371	10.1129	10.6233	10.6373	10.5211	9.7675	10.6808	9.8779	10.5586	10.642	10.6131
PRKACA	9.8107	10.2286	10.1479	10.4358	9.635	10.7892	10.2216	10.8808	10.5647	9.8609	10.4919	9.8688	10.1248	9.9151	9.7296	10.0874	9.5696	10.5702	10.5118	10.0945	10.2141	10.801	10.5209	10.0931	10.7005	9.6473	9.4947	10.3443	11.0556	10.5649	10.3246	10.0901	10.0472	11.0175	10.9559	10.5041	10.0048	9.687	9.7659	10.0558	9.9845	10.273	10.4998	10.2847	11.0212	10.4575	10.0042	10.6476	10.9137
ERICH1	8.3785	8.0522	8.4592	7.7737	7.1226	8.0117	8.9072	8.0871	8.2965	8.384	8.1355	8.5957	8.2954	8.7743	7.2353	8.3845	7.7109	8.0864	7.2936	7.3574	8.2653	8.4363	8.0895	8.2873	8.1758	8.7368	8.6768	8.2232	8.7961	8.4238	6.5814	7.148	8.7463	8.2366	7.8349	8.0023	6.9778	8.6164	8.4965	6.8102	9.3264	8.4224	8.1554	6.7574	8.2249	7.4743	9.0553	8.2832	7.9699
NUAK2	8.8899	8.3147	9.4591	10.3134	9.3457	9.0402	9.8634	9.5768	9.4731	10.3662	9.294	9.1666	9.1107	8.9551	9.4952	10.8335	9.007	8.8098	9.7536	10.3221	9.6968	9.5254	10.2715	8.8166	10.0481	8.8428	8.3383	9.4044	9.7025	9.5292	8.8065	9.5518	8.9709	9.2261	10.2208	8.9034	10.2325	9.5515	9.1942	9.5921	10.1202	8.5606	10.176	9.3487	9.3395	9.7876	10.0952	8.9867	8.3755
PRKACB	11.448	11.1172	10.8808	11.2274	8.1301	10.3809	8.295	11.7364	8.7387	8.2629	11.721	9.5978	9.2882	9.7665	8.5155	9.9618	9.5296	8.9444	9.8573	10.4811	8.14	11.7135	10.9394	10.595	9.9708	10.9175	8.5041	9.0146	9.6598	9.758	10.8499	11.1562	11.1655	11.4854	12.2028	10.1141	10.4477	9.2611	8.2578	9.839	10.029	8.2549	9.9731	7.9697	11.4483	8.4114	9.4366	10.6742	12.0101
PSMB7	12.0223	10.796	10.6244	10.5372	11.1012	11.2731	11.3516	10.5585	11.2728	11.2618	10.5354	11.0716	11.3513	11.0278	10.6997	11.0228	11.8784	11.4657	10.6581	10.8352	11.0153	10.5592	11.7274	11.1196	11.5998	10.9375	11.9479	11.1043	10.8596	11.3317	11.2548	11.1485	11.442	10.3108	10.5282	10.8825	10.6319	11.119	11.2593	11.2793	10.896	11.8359	10.7657	11.8438	10.6665	11.1028	11.0872	10.9273	10.5972
PSMB6	10.8268	10.4896	9.7607	9.7756	10.8561	10.2266	10.8805	10.6855	10.5222	10.1806	10.2368	10.6189	11.18	10.6465	9.7354	11.0291	11.5332	10.2893	10.1877	9.8461	9.6116	10.4272	11.174	10.8696	10.4194	10.3921	10.7602	10.7233	10.8983	10.5571	10.9252	10.5482	9.8455	10.4873	10.5969	10.4149	10.5813	11.4363	10.3377	11.1422	10.0372	11.215	10.0592	10.6728	10.7692	10.0624	10.9069	10.8157	10.6115
PSMB5	11.9433	10.633	11.1023	10.7051	10.9427	11.2647	11.0047	10.7489	10.5302	10.4771	10.4638	10.4345	11.1034	11.0172	10.8343	11.1754	12.1491	11.6023	10.2456	11.7179	10.3568	10.4617	12.0802	11.5315	10.7584	11.1357	11.5456	11.2621	10.9365	10.7553	11.1132	11.3194	11.5688	10.4895	10.5158	10.9654	11.7722	11.749	11.5754	12.082	10.8023	11.0974	10.3987	11.6316	10.7847	11.2417	11.3175	11.2484	10.5629
C14orf119	11.1327	10.1284	10.0944	9.8711	9.9259	9.818	9.3918	10.0477	9.2051	9.5406	9.9478	9.7259	10.0874	10.0058	9.4894	9.55	10.6354	10.3343	9.3751	10.6361	8.914	9.6269	10.6142	10.8609	9.8722	10.1208	10.8673	9.9178	9.6212	9.5546	10.2533	10.1124	10.1893	9.7611	9.9915	10.0112	10.3707	10.4119	9.939	10.9924	8.9803	9.9266	9.4628	10.5219	9.8374	9.9881	10.0155	9.9366	10.1152
[truncated: 19,300 more rows]
[truncated: 385 more columns]
